# Supplementary material for: Single-cell genome-wide association reveals that a nonsynonymous variant in ERAP1 confers increased susceptibility to influenza virus
Source: Cell Genom. 2022 Nov 9;2(11):100207. doi: 10.1016/j.xgen.2022.100207 (PMC9718543; doi:10.1016/j.xgen.2022.100207)
Supplement: Table S1. Differentially expressed genes for scHH-LGC comparing uninfected versus IAV-infected cells, related to Figure 1 — Normalization and differential expression testing performed using DESeq2. [file mmc2.xlsx]

## Sheet: Sheet 1
Table S1. Differentially expressed genes for scHH-LGC comparing uninfected vs. IAV-infected cells. Normalization and differential expression testing performed using DESeq2.
	baseMean	log2FoldChange	lfcSE	stat	pvalue	padj	symbol
ENSG00000132530.12	2796.51	1.48085	0.0495382	29.8932	2.41173e-196	6.35394e-192	XAF1
ENSG00000185745.8	2122.92	2.9282	0.098042	29.8668	5.3115e-196	6.99683e-192	IFIT1
ENSG00000156587.11	3123.77	1.07999	0.0385384	28.0238	8.33858e-173	7.32294e-169	UBE2L6
ENSG00000086065.9	2895.22	0.774235	0.0280491	27.6028	1.02933e-167	6.77969e-164	CHMP5
ENSG00000134326.7	495.744	2.79794	0.105561	26.5055	8.36548e-155	4.40794e-151	CMPK2
ENSG00000267458.1	1683.18	-1.20472	0.0471636	-25.5435	6.48334e-144	2.84684e-140
ENSG00000163565.14	7916.74	0.797255	0.0314483	25.3513	8.6999e-142	3.27439e-138	IFI16
ENSG00000185507.15	2644.13	1.50299	0.0599402	25.0748	9.36978e-139	3.0857e-135	IRF7
ENSG00000135114.8	595.156	3.43486	0.140975	24.3651	4.01474e-131	1.17525e-127	OASL
ENSG00000187608.5	38039.6	2.50391	0.103323	24.2339	9.78001e-130	2.57664e-126	ISG15
ENSG00000196205.7	2921.24	-0.6174	0.0258658	-23.8694	6.37335e-126	1.52648e-122
ENSG00000111335.8	2735.06	1.49453	0.0651719	22.9321	2.22157e-116	4.87745e-113	OAS2
ENSG00000188313.8	1713.68	1.52541	0.0670843	22.7387	1.85556e-114	3.7605e-111	PLSCR1
ENSG00000157601.9	16433.1	1.35356	0.0609612	22.2037	3.16559e-109	5.95718e-106	MX1
ENSG00000160710.11	5256.75	0.505048	0.022997	21.9614	6.73483e-107	1.18291e-103	ADAR
ENSG00000068079.3	3714.92	1.25503	0.0573124	21.8981	2.7079e-106	4.45889e-103	IFI35
ENSG00000106588.6	705.137	0.494926	0.0226968	21.8059	2.03746e-105	3.15759e-102	PSMA2
ENSG00000126709.10	6207.46	1.97722	0.0909714	21.7346	9.66658e-105	1.41486e-101	IFI6
ENSG00000119917.9	4998.48	1.88521	0.0875569	21.5313	7.93438e-103	1.10021e-99	IFIT3
ENSG00000150459.8	5573.75	0.217378	0.0101089	21.5037	1.43798e-102	1.89426e-99	SAP18
ENSG00000172936.8	766.238	0.807943	0.0376761	21.4444	5.14985e-102	6.46086e-99	MYD88
ENSG00000184979.9	538.068	1.32053	0.0621675	21.2415	3.94663e-100	4.72627e-97	USP18
ENSG00000055332.12	5327	0.762235	0.0363658	20.9602	1.51307e-97	1.73319e-94	EIF2AK2
ENSG00000122643.14	2161.54	1.21202	0.0587769	20.6207	1.78881e-94	1.96366e-91	NT5C3A
ENSG00000132274.11	3496.12	0.783127	0.0381862	20.5081	1.82308e-93	1.92124e-90	TRIM22
ENSG00000107201.5	690.266	1.2161	0.0593278	20.498	2.24183e-93	2.27166e-90	DDX58
ENSG00000183486.8	2061.82	1.30491	0.0644167	20.2573	3.06412e-91	2.9899e-88	MX2
ENSG00000174021.6	10618.7	0.347649	0.0172529	20.1502	2.68179e-90	2.52338e-87	GNG5
ENSG00000160932.6	11985.6	0.895884	0.0449104	19.9483	1.55215e-88	1.41011e-85	LY6E
ENSG00000177409.7	2282.16	1.31125	0.0673153	19.4792	1.64691e-84	1.44631e-81	SAMD9L
ENSG00000138646.4	3515.31	1.78394	0.0921229	19.3648	1.53008e-83	1.30037e-80	HERC5
ENSG00000137965.6	2231.84	1.60106	0.0834985	19.1747	6.01873e-82	4.9553e-79	IFI44
ENSG00000178685.9	754.298	0.743612	0.0389781	19.0777	3.87211e-81	3.09135e-78	PARP10
ENSG00000138642.10	393.949	1.46181	0.0782619	18.6784	7.41637e-78	5.74682e-75	HERC6
ENSG00000213689.5	1105.09	0.757936	0.0409281	18.5187	1.45819e-76	1.09764e-73	TREX1
ENSG00000105402.3	1977.37	0.545149	0.0295922	18.4221	8.74102e-76	6.39697e-73	NAPA
ENSG00000136514.2	282.105	1.31864	0.0721226	18.2833	1.12442e-74	8.0065e-72	RTP4
ENSG00000137959.11	6357.97	1.47099	0.082551	17.8192	5.01713e-71	3.47846e-68	IFI44L
ENSG00000002549.8	6240.59	0.716781	0.0411784	17.4067	7.33801e-68	4.95711e-65	LAP3
ENSG00000143443.9	622.493	-0.711396	0.0408983	-17.3943	9.11673e-68	6.00474e-65	C1orf56
ENSG00000119922.7	2289.87	2.97223	0.170924	17.3893	9.95268e-68	6.39544e-65	IFIT2
ENSG00000134321.7	519.226	3.40998	0.199313	17.1086	1.27948e-65	8.02597e-63	RSAD2
ENSG00000125826.15	2232.84	0.484873	0.0286789	16.9069	3.9991e-64	2.45024e-61	RBCK1
ENSG00000089127.8	2665.87	1.38327	0.082569	16.7529	5.39267e-63	3.18594e-60	OAS1
ENSG00000137628.12	699.843	1.44275	0.0861222	16.7524	5.44171e-63	3.18594e-60	DDX60
ENSG00000115415.14	14848.9	0.891139	0.0534592	16.6695	2.18338e-62	1.25051e-59	STAT1
ENSG00000172183.10	9772.28	1.448	0.0876163	16.5266	2.35976e-61	1.32277e-58	ISG20
ENSG00000111331.8	1416.62	1.37377	0.083903	16.3733	2.96796e-60	1.62904e-57	OAS3
ENSG00000121858.6	1723.5	2.06207	0.126575	16.2913	1.13834e-59	6.12057e-57	TNFSF10
ENSG00000140464.15	1059.92	0.462565	0.0285015	16.2295	3.12006e-59	1.64402e-56	PML
ENSG00000110057.3	824.019	0.733256	0.0452752	16.1956	5.42086e-59	2.80035e-56	UNC93B1
ENSG00000121060.10	1325.36	0.605565	0.0376207	16.0966	2.69549e-58	1.36568e-55	TRIM25
ENSG00000169564.5	7146.08	0.263751	0.0164434	16.04	6.71666e-58	3.33881e-55	PCBP1
ENSG00000173193.9	6244.95	0.728722	0.0455771	15.9888	1.53056e-57	7.46742e-55	PARP14
ENSG00000238015.2	35.3387	1.89031	0.118256	15.9849	1.6288e-57	7.80224e-55	RPL23P3
ENSG00000240972.1	355.428	-0.760174	0.0480131	-15.8326	1.85302e-56	8.71782e-54	MIF
ENSG00000182393.2	55.8125	8.73422	0.556498	15.695	1.63733e-55	7.5679e-53	IFNL1
ENSG00000130589.12	411.687	1.21244	0.0784116	15.4625	6.2159e-54	2.82352e-51	HELZ2
ENSG00000152778.7	663.64	0.841165	0.0548626	15.3322	4.6572e-53	2.07964e-50	IFIT5
ENSG00000178741.7	12161.1	0.506168	0.0332866	15.2064	3.2091e-52	1.40912e-49	COX5A
ENSG00000123609.6	2590.3	0.538708	0.0357456	15.0706	2.52779e-51	1.09176e-48	NMI
ENSG00000078098.9	20.5424	4.52478	0.302169	14.9743	1.08026e-50	4.5904e-48	FAP
ENSG00000038210.9	1026.32	0.499033	0.0334743	14.9079	2.92651e-50	1.22384e-47	PI4K2B
ENSG00000197110.4	79.7119	8.33846	0.55993	14.892	3.71654e-50	1.52994e-47	IFNL3
ENSG00000135899.12	3921.81	0.952409	0.0642661	14.8198	1.09146e-49	4.42392e-47	SP110
ENSG00000183709.7	37.3287	8.03121	0.548607	14.6393	1.57737e-48	6.29656e-46	IFNL2
ENSG00000126790.7	208.539	0.987224	0.0681079	14.495	1.30324e-47	5.12465e-45	L3HYPDH
ENSG00000172586.7	3112.28	0.232429	0.0160987	14.4377	2.99671e-47	1.16105e-44	CHCHD1
ENSG00000132109.8	721.541	0.543657	0.0378125	14.3777	7.14103e-47	2.72663e-44	TRIM21
ENSG00000173436.9	856.509	0.311369	0.0216741	14.3659	8.4662e-47	3.18643e-44	MICOS10
ENSG00000175550.3	4945.18	0.574321	0.0400422	14.3429	1.18042e-46	4.38019e-44	DRAP1
ENSG00000205413.3	1406.3	0.87257	0.061794	14.1206	2.83452e-45	1.0372e-42	SAMD9
ENSG00000229023.1	96.7518	0.994172	0.0704426	14.1132	3.14818e-45	1.13619e-42
ENSG00000100911.9	19675.4	0.221193	0.0157657	14.03	1.022e-44	3.6386e-42	PSME2
ENSG00000115267.5	3733.72	0.981162	0.0703391	13.949	3.18928e-44	1.12033e-41	IFIH1
ENSG00000130303.8	14029	0.474137	0.0344338	13.7695	3.88899e-43	1.34815e-40	BST2
ENSG00000143106.8	6429.11	0.242297	0.0177145	13.6779	1.37616e-42	4.70861e-40	PSMA5
ENSG00000177989.9	480.274	0.88371	0.0656037	13.4704	2.33486e-41	7.88644e-39	ODF3B
ENSG00000130813.13	1954.36	0.644335	0.0482903	13.3429	1.30215e-40	4.3426e-38	SHFL
ENSG00000129515.14	2921.3	0.241911	0.0181915	13.298	2.37656e-40	7.8266e-38	SNX6
ENSG00000100387.8	4369.61	0.192429	0.0144952	13.2754	3.2166e-40	1.04623e-37	RBX1
ENSG00000119013.4	5500.12	0.204249	0.0154128	13.2519	4.4004e-40	1.41382e-37	NDUFB3
ENSG00000267020.1	78.3932	-0.91915	0.0697241	-13.1827	1.1041e-39	3.50466e-37
ENSG00000170296.5	316.069	-0.577673	0.0441252	-13.0917	3.6745e-39	1.15248e-36	GABARAP
ENSG00000120539.10	574.231	0.525729	0.0404283	13.004	1.16106e-38	3.59874e-36	MASTL
ENSG00000067066.12	4744.41	0.461825	0.035911	12.8603	7.53048e-38	2.30695e-35	SP100
ENSG00000272669.1	128.156	0.878691	0.0689532	12.7433	3.39795e-37	1.02899e-34
ENSG00000132475.4	14150.2	0.193898	0.0152296	12.7316	3.94438e-37	1.18089e-34	H3-3B
ENSG00000138035.10	2192.36	0.640296	0.0503169	12.7253	4.27963e-37	1.26687e-34	PNPT1
ENSG00000267074.1	73.4259	1.29616	0.102474	12.6487	1.13737e-36	3.32947e-34
ENSG00000163644.10	2126.73	0.585663	0.0463493	12.6358	1.33965e-36	3.8785e-34	PPM1K
ENSG00000171855.5	74.1306	7.02512	0.559731	12.5509	3.93086e-36	1.12568e-33	IFNB1
ENSG00000059378.8	470.002	1.00548	0.0801386	12.5468	4.13899e-36	1.17253e-33	PARP12
ENSG00000204264.4	1246.41	0.337304	0.0269172	12.5312	5.04261e-36	1.41332e-33	PSMB8
ENSG00000133106.10	2013.93	1.24484	0.0998042	12.4728	1.0504e-35	2.91303e-33	EPSTI1
ENSG00000122257.14	2266.69	0.284225	0.0228004	12.4658	1.14719e-35	3.14831e-33	RBBP6
ENSG00000256262.1	398.66	0.688306	0.0556293	12.3731	3.65485e-35	9.92688e-33
ENSG00000135655.9	2911.85	0.227056	0.0185221	12.2587	1.5097e-34	4.05864e-32	USP15
ENSG00000228253.1	5251.56	-0.474802	0.0387774	-12.2443	1.80178e-34	4.79492e-32	ATP8
ENSG00000145337.4	1829.03	0.263149	0.0216643	12.1466	5.97677e-34	1.57464e-31	PYURF
ENSG00000165502.6	16696.8	0.221592	0.0182877	12.117	8.58324e-34	2.23895e-31	RPL36AL
ENSG00000138496.12	1463.06	1.06771	0.088133	12.1148	8.81622e-34	2.27718e-31	PARP9
ENSG00000181350.7	1220.57	-0.999293	0.0825162	-12.1103	9.31787e-34	2.38338e-31	LRRC75A
ENSG00000182179.6	423.745	0.587902	0.0493513	11.9126	1.01768e-32	2.57807e-30	UBA7
ENSG00000162520.10	337.759	-0.4588	0.0386728	-11.8636	1.82848e-32	4.58792e-30	SYNC
ENSG00000270170.1	1143.69	0.385132	0.0324891	11.8542	2.04697e-32	5.08768e-30	NCBP2AS2
ENSG00000163840.5	1044.84	0.8914	0.0756761	11.7791	4.99952e-32	1.231e-29	DTX3L
ENSG00000100220.7	2664.26	0.255474	0.021848	11.6932	1.38027e-31	3.36709e-29	RTCB
ENSG00000168961.12	2385.18	0.887702	0.0764341	11.614	3.50057e-31	8.4611e-29	LGALS9
ENSG00000132256.14	863.062	0.431783	0.0372473	11.5923	4.50672e-31	1.0794e-28	TRIM5
ENSG00000136147.12	1636.26	0.480552	0.041726	11.5169	1.08477e-30	2.57471e-28	PHF11
ENSG00000116663.6	937.654	0.751185	0.0654079	11.4846	1.57606e-30	3.7074e-28	FBXO6
ENSG00000155287.6	474.892	0.343683	0.0301028	11.4169	3.44112e-30	8.02299e-28	SLC25A28
ENSG00000196116.6	399.534	0.527645	0.047034	11.2184	3.31325e-29	7.65709e-27	TDRD7
ENSG00000186010.14	229.526	0.313981	0.0281802	11.1419	7.84321e-29	1.79685e-26	NDUFA13
ENSG00000225964.1	12.8591	2.53465	0.227573	11.1378	8.21386e-29	1.86554e-26
ENSG00000128789.16	2257.14	0.163128	0.0146922	11.103	1.21326e-28	2.732e-26	PSMG2
ENSG00000136448.7	2553.48	-0.227627	0.0206603	-11.0176	3.14318e-28	7.01782e-26	NMT1
ENSG00000232388.2	2366.94	0.256136	0.0232553	11.0141	3.26821e-28	7.23566e-26	SMIM26
ENSG00000114125.9	2802.75	0.179612	0.0163297	10.9991	3.86004e-28	8.40468e-26	RNF7
ENSG00000123737.8	1929.4	0.414514	0.0376857	10.9992	3.85398e-28	8.40468e-26	EXOSC9
ENSG00000176731.7	3978.38	0.176508	0.0160651	10.987	4.41285e-28	9.52958e-26	RBIS
ENSG00000124688.9	613.529	0.256257	0.023358	10.9709	5.27668e-28	1.13024e-25	MAD2L1BP
ENSG00000109332.15	5459.17	0.158744	0.0145134	10.9377	7.60658e-28	1.61615e-25	UBE2D3
ENSG00000120242.3	31.4374	7.84451	0.722123	10.8631	1.72736e-27	3.64073e-25	IFNA8
ENSG00000150510.11	4.33354	3.83767	0.35366	10.8513	1.96636e-27	4.11157e-25	FAM124A
ENSG00000147669.6	3246.81	0.210622	0.0194962	10.8032	3.32384e-27	6.89526e-25	POLR2K
ENSG00000006125.12	1815.24	-0.222005	0.0205577	-10.7991	3.47692e-27	7.15649e-25	AP2B1
ENSG00000102524.7	1221.33	0.965537	0.0895975	10.7764	4.45031e-27	9.08897e-25	TNFSF13B
ENSG00000204843.8	929.797	-0.234341	0.0217718	-10.7635	5.11789e-27	1.0372e-24	DCTN1
ENSG00000267469.1	22.8893	-0.959578	0.0893946	-10.7342	7.03424e-27	1.41469e-24
ENSG00000181381.9	252.809	1.59301	0.148451	10.7308	7.29488e-27	1.45599e-24	DDX60L
ENSG00000135535.10	3430.55	0.337058	0.0314887	10.7041	9.7392e-27	1.92924e-24	CD164
ENSG00000240065.3	7368.43	0.425564	0.0397668	10.7015	1.00154e-26	1.96915e-24	PSMB9
ENSG00000170581.9	925.532	0.718022	0.0674262	10.649	1.76247e-26	3.43956e-24	STAT2
ENSG00000163512.9	621.297	0.337704	0.0317446	10.6382	1.98002e-26	3.8357e-24	AZI2
ENSG00000185651.10	1548.95	0.173121	0.0163739	10.573	3.97664e-26	7.64734e-24	UBE2L3
ENSG00000108771.8	267.568	1.465	0.138639	10.5671	4.23526e-26	8.08566e-24	DHX58
ENSG00000076053.6	432.874	0.373501	0.0356161	10.4869	9.92809e-26	1.88177e-23	RBM7
ENSG00000223960.2	289.691	0.552768	0.0529449	10.4404	1.6207e-25	3.04993e-23	CHROMR
ENSG00000143256.4	4155.83	0.239001	0.022935	10.4208	1.99254e-25	3.72309e-23	PFDN2
ENSG00000141664.5	569.537	0.440553	0.0423221	10.4095	2.24374e-25	4.16292e-23	ZCCHC2
ENSG00000163319.6	3615.59	0.250008	0.0240915	10.3774	3.14087e-25	5.78666e-23	MRPS18C
ENSG00000140105.13	5131.59	0.470789	0.0453798	10.3744	3.24157e-25	5.93072e-23	WARS1
ENSG00000221963.5	1187.38	0.624482	0.0603008	10.3561	3.92572e-25	7.1329e-23	APOL6
ENSG00000065518.7	6449.67	0.177428	0.0171358	10.3542	4.00583e-25	7.22861e-23	NDUFB4
ENSG00000130119.11	689.471	-0.335363	0.0326343	-10.2764	9.00439e-25	1.6137e-22	GNL3L
ENSG00000136826.10	23.2435	3.49494	0.340116	10.2757	9.06502e-25	1.6137e-22	KLF4
ENSG00000105726.12	611.127	0.363711	0.0355718	10.2247	1.53717e-24	2.718e-22	ATP13A1
ENSG00000174804.3	5.60466	4.57427	0.449643	10.1731	2.6145e-24	4.59211e-22	FZD4
ENSG00000267484.1	12.6996	-1.1692	0.11535	-10.1361	3.81921e-24	6.66363e-22
ENSG00000182909.5	167.793	-0.520183	0.0513719	-10.1258	4.24353e-24	7.35527e-22
ENSG00000196664.4	568.034	0.890555	0.0884836	10.0646	7.91901e-24	1.36362e-21	TLR7
ENSG00000182117.4	7103.89	0.22573	0.0224302	10.0637	7.99624e-24	1.36798e-21	NOP10
ENSG00000101040.15	1397.53	-0.281929	0.0282069	-9.99502	1.60249e-23	2.72383e-21	ZMYND8
ENSG00000082068.4	818.903	-0.217007	0.0217442	-9.98002	1.86426e-23	3.14845e-21	WDR70
ENSG00000235363.1	81.9493	0.445955	0.0448286	9.94799	2.57316e-23	4.31799e-21
ENSG00000233816.2	16.3326	4.22216	0.426064	9.9097	3.77782e-23	6.2994e-21	IFNA13
ENSG00000133773.7	2040.29	0.237335	0.0241876	9.81228	9.96875e-23	1.6518e-20	CCDC59
ENSG00000221914.4	1823.45	0.166351	0.0170048	9.78259	1.33741e-22	2.20222e-20	PPP2R2A
ENSG00000227008.2	43.0728	0.588389	0.0604367	9.73562	2.1251e-22	3.4775e-20
ENSG00000226221.1	133.73	0.418648	0.0430863	9.7165	2.56446e-22	4.17058e-20	RPL26P19
ENSG00000155313.11	608.782	0.427817	0.0441914	9.681	3.63149e-22	5.86965e-20	USP25
ENSG00000116030.12	2566.6	0.127129	0.0131549	9.66396	4.28944e-22	6.89082e-20	SUMO1
ENSG00000173786.12	682.01	0.389268	0.0403093	9.65702	4.59019e-22	7.32928e-20	CNP
ENSG00000080822.12	1220.94	0.323236	0.0335043	9.64759	5.03233e-22	7.98686e-20	CLDND1
ENSG00000101347.7	829.265	0.368788	0.0382502	9.64145	5.34294e-22	8.42904e-20	SAMHD1
ENSG00000221676.1	38.0698	-0.981699	0.10229	-9.59723	8.21186e-22	1.2878e-19	RNU6ATAC
ENSG00000182670.9	2959.83	-0.324367	0.0341864	-9.4882	2.35065e-21	3.6645e-19	TTC3
ENSG00000255987.1	43.7017	1.17443	0.123849	9.48279	2.47565e-21	3.83667e-19
ENSG00000111237.14	3242.62	0.172472	0.0182412	9.45509	3.22751e-21	4.97262e-19	VPS29
ENSG00000164096.10	2355.69	0.307621	0.0325846	9.44068	3.70376e-21	5.67321e-19	C4orf3
ENSG00000077380.11	1934.94	-0.263218	0.0278842	-9.43969	3.73898e-21	5.69406e-19	DYNC1I2
ENSG00000229054.1	61.8185	0.716876	0.0763687	9.38705	6.17052e-21	9.34303e-19	RPS29P14
ENSG00000132432.9	7571.95	0.231256	0.0246824	9.36925	7.3047e-21	1.09971e-18	SEC61G
ENSG00000181109.3	10.2947	1.83728	0.197228	9.31552	1.21362e-20	1.8167e-18	OR52P1P
ENSG00000151466.7	943.002	0.203713	0.0218791	9.31087	1.26784e-20	1.88715e-18	SCLT1
ENSG00000106591.3	1954.62	0.29839	0.0322074	9.26463	1.95748e-20	2.89728e-18	MRPL32
ENSG00000222040.3	5.22417	3.82338	0.413457	9.24736	2.30106e-20	3.3868e-18
ENSG00000134758.9	483.431	0.261262	0.0282602	9.24487	2.35535e-20	3.44745e-18	RNF138
ENSG00000272563.1	30.203	1.67482	0.182105	9.19703	3.6798e-20	5.35625e-18
ENSG00000205045.4	381.791	0.941894	0.102432	9.19528	3.74036e-20	5.41448e-18	SLFN12L
ENSG00000123144.6	6245.42	0.108913	0.011855	9.18703	4.03842e-20	5.814e-18	TRIR
ENSG00000269292.1	17.5051	-0.955187	0.10408	-9.17745	4.41431e-20	6.32061e-18
ENSG00000260336.1	1039.91	0.303494	0.0331145	9.16497	4.95604e-20	7.05794e-18
ENSG00000232838.3	295.082	-0.316388	0.0345258	-9.16382	5.00915e-20	7.09521e-18	PET117
ENSG00000183020.9	723.78	-0.238486	0.026056	-9.15282	5.54655e-20	7.8144e-18	AP2A2
ENSG00000141753.5	124.745	1.71246	0.187416	9.13723	6.4073e-20	8.97908e-18	IGFBP4
ENSG00000135900.3	1546.23	0.424665	0.0465016	9.13227	6.70801e-20	9.35076e-18	MRPL44
ENSG00000198604.6	3883.28	0.192781	0.0211951	9.09555	9.41077e-20	1.30493e-17	BAZ1A
ENSG00000162972.6	606.16	0.235826	0.0259597	9.08431	1.04358e-19	1.43948e-17	MAIP1
ENSG00000183291.11	1822.03	0.212149	0.0234517	9.0462	1.48035e-19	2.03131e-17	SELENOF
ENSG00000125818.13	1824.49	0.190307	0.0210446	9.04301	1.52412e-19	2.08054e-17	PSMF1
ENSG00000204397.3	524.815	0.490132	0.0542137	9.04075	1.55605e-19	2.11318e-17	CARD16
ENSG00000153037.8	1404.84	0.19881	0.0220002	9.03674	1.6141e-19	2.18078e-17	SRP19
ENSG00000100380.8	6905.61	-0.174189	0.0192941	-9.02808	1.7471e-19	2.34842e-17	ST13
ENSG00000241282.1	18.9574	0.779493	0.0864288	9.0189	1.89989e-19	2.54083e-17
ENSG00000197536.6	808.268	0.5676	0.0629652	9.0145	1.97769e-19	2.63153e-17
ENSG00000146425.6	1898.2	0.465856	0.0517337	9.00487	2.15926e-19	2.85868e-17	DYNLT1
ENSG00000235174.1	106.915	0.398308	0.0442697	8.99729	2.3136e-19	3.0477e-17
ENSG00000237276.4	21.2383	1.86529	0.20741	8.99325	2.40022e-19	3.14608e-17
ENSG00000169714.12	4766.29	0.222194	0.0247543	8.97597	2.80869e-19	3.66325e-17	CNBP
ENSG00000265401.1	12.3904	-0.903984	0.100826	-8.96582	3.07986e-19	3.99714e-17
ENSG00000100239.11	1024.61	-0.220783	0.0247763	-8.91104	5.05566e-19	6.52924e-17	PPP6R2
ENSG00000196358.6	12.0402	1.58228	0.177861	8.89615	5.78148e-19	7.43019e-17	NTNG2
ENSG00000198258.6	9384.23	0.126602	0.0142779	8.86697	7.51642e-19	9.61299e-17	UBL5
ENSG00000120533.8	4659.52	0.154969	0.0174925	8.85916	8.06173e-19	1.02606e-16	ENY2
ENSG00000057468.6	7.30122	2.23837	0.253209	8.84001	9.57105e-19	1.2123e-16	MSH4
ENSG00000111775.2	8004.29	0.130338	0.0147779	8.81981	1.14649e-18	1.44524e-16	COX6A1
ENSG00000124201.10	1363.9	0.473028	0.0536846	8.81125	1.23759e-18	1.55265e-16	ZNFX1
ENSG00000187105.4	35.2624	-0.824659	0.0936631	-8.80452	1.31416e-18	1.6409e-16	HEATR4
ENSG00000177917.6	553.14	0.291143	0.0330866	8.79943	1.37515e-18	1.70895e-16	ARL6IP6
ENSG00000141252.15	833.292	-0.166974	0.0190064	-8.78516	1.56143e-18	1.93133e-16	VPS53
ENSG00000088986.6	10602.1	0.130867	0.0149167	8.77323	1.73619e-18	2.13747e-16	DYNLL1
ENSG00000240857.1	837.054	0.169089	0.0192788	8.77077	1.77455e-18	2.17453e-16	RDH14
ENSG00000054611.9	1027.24	-0.257578	0.0294333	-8.75126	2.10984e-18	2.57342e-16	TBC1D22A
ENSG00000142319.14	2.06713	3.8483	0.439893	8.74828	2.16625e-18	2.63005e-16	SLC6A3
ENSG00000083097.10	449.126	0.437058	0.0500113	8.73918	2.34809e-18	2.83774e-16	DOP1A
ENSG00000171735.14	1512.62	0.180538	0.0207111	8.71699	2.85686e-18	3.43684e-16	CAMTA1
ENSG00000272888.1	1561.81	0.177821	0.0204068	8.7138	2.93851e-18	3.51899e-16
ENSG00000115128.6	5282.45	0.184161	0.0211805	8.6948	3.47435e-18	4.14186e-16	SF3B6
ENSG00000258159.1	7.15598	1.93711	0.222863	8.69194	3.56302e-18	4.22844e-16
ENSG00000139697.7	1787.08	-0.132085	0.0152443	-8.6646	4.53081e-18	5.35286e-16	SBNO1
ENSG00000165630.9	432.907	-0.194373	0.0225151	-8.63301	5.97601e-18	7.02874e-16	PRPF18
ENSG00000188282.8	50.8378	1.81824	0.210688	8.63002	6.13389e-18	7.18238e-16	RUFY4
ENSG00000068976.9	17.1832	1.23686	0.143331	8.62937	6.16917e-18	7.19172e-16	PYGM
ENSG00000131174.4	9617.96	0.176921	0.0205105	8.62587	6.36067e-18	7.3823e-16	COX7B
ENSG00000169045.13	4369.18	-0.136834	0.0159043	-8.60363	7.72368e-18	8.92492e-16	HNRNPH1
ENSG00000106399.7	3527.34	0.223804	0.0260324	8.59713	8.17309e-18	9.40297e-16	RPA3
ENSG00000138135.5	6.4919	4.84668	0.564179	8.59068	8.64534e-18	9.90305e-16	CH25H
ENSG00000155363.14	533.429	0.377903	0.0440631	8.57641	9.78825e-18	1.11637e-15	MOV10
ENSG00000104973.10	498.726	0.259416	0.0303202	8.55587	1.16978e-17	1.32841e-15	MED25
ENSG00000161570.4	1509.51	1.00172	0.117275	8.54164	1.32326e-17	1.49624e-15
ENSG00000124226.7	997.953	0.271425	0.0317883	8.5385	1.35973e-17	1.53092e-15	RNF114
ENSG00000267554.1	64.9556	0.980083	0.115078	8.51671	1.64152e-17	1.84032e-15
ENSG00000213178.3	46.2993	0.446371	0.0524739	8.50654	1.79199e-17	2.00049e-15
ENSG00000144848.6	1791.19	0.220648	0.025946	8.50411	1.82995e-17	2.03426e-15	ATG3
ENSG00000237039.1	81.3138	0.420079	0.0494034	8.50304	1.84687e-17	2.04444e-15
ENSG00000184898.6	294.256	0.449766	0.0529848	8.48858	2.09186e-17	2.30595e-15	RBM43
ENSG00000234199.2	13.4747	1.73433	0.204383	8.4857	2.14417e-17	2.35376e-15	LINC01191
ENSG00000173821.15	4454.88	0.496238	0.0586208	8.46523	2.55653e-17	2.79478e-15	RNF213
ENSG00000114127.6	1345.01	0.479305	0.0567054	8.45254	2.85023e-17	3.10298e-15	XRN1
ENSG00000225535.2	14.2876	1.42564	0.168773	8.44709	2.98656e-17	3.23802e-15	LINC01393
ENSG00000267312.1	45.9899	1.06395	0.126024	8.44247	3.10706e-17	3.35486e-15
ENSG00000255302.3	2650.46	0.206153	0.0245406	8.40047	4.44677e-17	4.78182e-15	EID1
ENSG00000113575.5	1843.88	0.138913	0.0165543	8.39132	4.80717e-17	5.14837e-15	PPP2CA
ENSG00000247317.3	56.8745	1.08666	0.129727	8.37651	5.45221e-17	5.81555e-15
ENSG00000166595.7	3889.59	0.153162	0.0182858	8.37601	5.47533e-17	5.81666e-15	CIAO2B
ENSG00000243147.3	2270.73	0.183292	0.0219299	8.3581	6.3739e-17	6.74404e-15	MRPL33
ENSG00000127311.5	183.682	0.544001	0.0651736	8.34696	7.00417e-17	7.38127e-15	HELB
ENSG00000156482.6	66339.7	0.169233	0.0202942	8.33898	7.49325e-17	7.86523e-15	RPL30
ENSG00000273237.1	13.44	1.21713	0.146167	8.32702	8.28993e-17	8.66692e-15
ENSG00000260465.1	13.6287	-1.06112	0.128025	-8.28839	1.14789e-16	1.19535e-14
ENSG00000081870.7	2831.83	0.228792	0.0276315	8.28013	1.23044e-16	1.27627e-14	HSPB11
ENSG00000151470.8	404.707	0.474172	0.057279	8.27828	1.24965e-16	1.29111e-14	C4orf33
ENSG00000139921.8	1387.59	0.22539	0.0272565	8.26921	1.34853e-16	1.38783e-14	TMX1
ENSG00000269968.1	171.581	-0.338579	0.0409471	-8.26868	1.35445e-16	1.38849e-14
ENSG00000273272.1	350.141	1.24012	0.149987	8.2682	1.35995e-16	1.38873e-14
ENSG00000177047.5	4.24556	5.01747	0.607259	8.26248	1.4268e-16	1.45137e-14	IFNW1
ENSG00000154582.12	4201.15	0.157956	0.0191314	8.2564	1.50136e-16	1.52134e-14	ELOC
ENSG00000267007.1	19.0909	-0.825244	0.100003	-8.25222	1.55483e-16	1.56948e-14
ENSG00000175324.5	1569.2	0.14095	0.0171057	8.23995	1.72289e-16	1.73249e-14	LSM1
ENSG00000143882.5	23.9837	-0.759997	0.0924421	-8.22132	2.0127e-16	2.01622e-14	ATP6V1C2
ENSG00000214226.4	310.669	0.326365	0.0398341	8.1931	2.54584e-16	2.54063e-14	C17orf67
ENSG00000146809.8	2.04838	3.49569	0.426882	8.18888	2.63673e-16	2.62141e-14	ASB15
ENSG00000198987.1	40.2676	-0.574985	0.0702521	-8.1846	2.73205e-16	2.70596e-14	MIR16-2
ENSG00000164309.10	42.4268	1.34603	0.164608	8.17716	2.9062e-16	2.86766e-14	CMYA5
ENSG00000153495.6	11.7728	1.54662	0.189207	8.17426	2.97689e-16	2.92646e-14	TEX29
ENSG00000134056.7	2730.72	0.212588	0.0260598	8.1577	3.41471e-16	3.34439e-14	MRPS36
ENSG00000167550.6	255.881	0.551414	0.0676013	8.15686	3.43838e-16	3.35509e-14	RHEBL1
ENSG00000092847.6	497.644	-0.225966	0.0277188	-8.15209	3.57695e-16	3.47743e-14	AGO1
ENSG00000188959.9	1.98587	3.48291	0.428523	8.12771	4.37493e-16	4.23757e-14	C9orf152
ENSG00000162385.6	3209.61	0.196807	0.0242241	8.12441	4.49537e-16	4.33828e-14	MAGOH
ENSG00000104213.8	10.0724	1.97154	0.242795	8.12018	4.65478e-16	4.47572e-14	PDGFRL
ENSG00000114416.13	2914.06	-0.134314	0.0165584	-8.11154	4.99825e-16	4.78851e-14	FXR1
ENSG00000250508.1	3.19537	4.18324	0.517521	8.08322	6.30764e-16	6.02106e-14	LINC02701
ENSG00000133328.3	344.371	1.36576	0.169042	8.07945	6.50592e-16	6.1879e-14	PLAAT2
ENSG00000139180.6	2028.62	0.158168	0.0195791	8.0784	6.56197e-16	6.21876e-14	NDUFA9
ENSG00000132670.16	1694.37	-0.174254	0.021583	-8.07369	6.82047e-16	6.44058e-14	PTPRA
ENSG00000025708.8	1226.15	0.698749	0.0866838	8.06089	7.5739e-16	7.1265e-14	TYMP
ENSG00000198860.7	665.022	0.270736	0.0336543	8.04462	8.65138e-16	8.11136e-14	TSEN15
ENSG00000100632.6	8730.81	0.1969	0.0244885	8.04051	8.94646e-16	8.35827e-14	ERH
ENSG00000154813.5	1066.98	0.173586	0.0216199	8.02898	9.82874e-16	9.15011e-14	DPH3
ENSG00000141867.13	2844.47	-0.115744	0.0144304	-8.02084	1.05028e-15	9.7432e-14	BRD4
ENSG00000174720.11	2539.31	0.14077	0.0175732	8.01046	1.14276e-15	1.05639e-13	LARP7
ENSG00000233292.1	1.67717	3.24536	0.405594	8.00148	1.22931e-15	1.13242e-13
ENSG00000229180.4	145.936	-0.398152	0.0498237	-7.99121	1.33624e-15	1.22664e-13	GS1-124K5.11
ENSG00000213928.4	658.913	0.292057	0.0366277	7.97367	1.54036e-15	1.40911e-13	IRF9
ENSG00000243150.1	157.623	-0.469527	0.0589657	-7.96271	1.68306e-15	1.53432e-13	LOC100996447
ENSG00000221792.1	21.4907	-0.781206	0.0981944	-7.95571	1.78114e-15	1.61813e-13	MIR1282
ENSG00000134470.15	329.293	0.448722	0.0565889	7.92951	2.20017e-15	1.99195e-13	IL15RA
ENSG00000139613.7	1505.12	-0.147913	0.0186558	-7.92853	2.21762e-15	2.00087e-13	SMARCC2
ENSG00000129083.8	3151.1	-0.154458	0.0195081	-7.91765	2.42048e-15	2.17645e-13	COPB1
ENSG00000138709.13	1027.26	-0.258664	0.0327339	-7.90203	2.74395e-15	2.45891e-13	LARP1B
ENSG00000133983.10	1558.44	-0.156804	0.0198457	-7.90114	2.76365e-15	2.46818e-13	COX16
ENSG00000187713.5	340.647	0.228389	0.0289463	7.89011	3.01932e-15	2.6874e-13	TMEM203
ENSG00000168275.10	2537.95	0.24982	0.0316806	7.88558	3.13079e-15	2.77724e-13	COA6
ENSG00000176087.10	1151.02	0.224732	0.0285293	7.87723	3.34723e-15	2.95927e-13	SLC35A4
ENSG00000143742.8	3490.63	0.15659	0.0199002	7.86876	3.5817e-15	3.14545e-13	SRP9
ENSG00000272686.1	99.0006	0.416496	0.0529289	7.86896	3.576e-15	3.14545e-13
ENSG00000186803.3	6.81622	5.75983	0.73249	7.86335	3.7399e-15	3.27347e-13	IFNA10
ENSG00000102921.3	1221.94	0.323746	0.0411834	7.86108	3.80823e-15	3.32224e-13	N4BP1
ENSG00000183558.5	6.39485	1.35013	0.171793	7.85906	3.87018e-15	3.36514e-13
ENSG00000229117.4	5198.35	0.205403	0.026139	7.8581	3.89996e-15	3.37988e-13	RPL41
ENSG00000137497.13	1143.64	-0.166968	0.0212707	-7.84967	4.17123e-15	3.60312e-13	NUMA1
ENSG00000076924.7	455.119	0.216195	0.0276375	7.82252	5.17755e-15	4.45777e-13	XAB2
ENSG00000261664.1	3.58993	2.76049	0.352912	7.82204	5.19746e-15	4.46033e-13	TTC39A-AS1
ENSG00000123545.5	1340.84	0.248534	0.0318116	7.81267	5.5987e-15	4.78907e-13	NDUFAF4
ENSG00000106785.10	963.371	0.418847	0.0537534	7.79201	6.59507e-15	5.6231e-13	TRIM14
ENSG00000237550.4	486.945	0.255499	0.0328388	7.78039	7.22989e-15	6.14447e-13	RPL9P8
ENSG00000156136.5	353.118	0.361846	0.0465185	7.77855	7.336e-15	6.21461e-13	DCK
ENSG00000008869.7	355.98	-0.275052	0.0354065	-7.7684	7.94836e-15	6.71178e-13	HEATR5B
ENSG00000229754.1	7.9416	2.60823	0.337891	7.71914	1.17118e-14	9.8581e-13
ENSG00000198841.3	386.297	0.268097	0.0348065	7.70249	1.33437e-14	1.11959e-12	KTI12
ENSG00000226650.4	5.28439	2.10561	0.273922	7.6869	1.50744e-14	1.2608e-12	KIF4B
ENSG00000185885.11	112.116	0.589169	0.0767004	7.68144	1.57315e-14	1.31159e-12	IFITM1
ENSG00000129292.16	1418.54	-0.159214	0.0207349	-7.67857	1.60872e-14	1.33701e-12	PHF20L1
ENSG00000268485.1	6.48447	-1.18868	0.154902	-7.67374	1.67055e-14	1.38403e-12
ENSG00000136243.12	1046.45	0.210126	0.0273945	7.67037	1.71503e-14	1.41643e-12	NUP42
ENSG00000196961.8	1202.46	-0.141992	0.018525	-7.66485	1.79042e-14	1.47408e-12	AP2A1
ENSG00000269926.1	6.97733	-1.29384	0.169203	-7.64667	2.06256e-14	1.69284e-12
ENSG00000162384.9	728.535	0.189584	0.0248554	7.62748	2.39379e-14	1.9586e-12	CZIB
ENSG00000203394.2	35.6273	-0.603853	0.0792393	-7.62063	2.52441e-14	2.05907e-12
ENSG00000259943.1	92.8231	0.567285	0.0745217	7.61235	2.69166e-14	2.18872e-12
ENSG00000131795.8	5728.87	0.178976	0.0235189	7.60987	2.74366e-14	2.22414e-12
ENSG00000163563.7	2164.99	1.06248	0.139652	7.60807	2.78208e-14	2.24837e-12	MNDA
ENSG00000115677.12	4472.26	-0.20594	0.0271282	-7.59136	3.16557e-14	2.55046e-12	HDLBP
ENSG00000150316.7	3315.7	0.153528	0.0202631	7.57671	3.54424e-14	2.84685e-12	CWC15
ENSG00000236338.1	71.8347	-0.521641	0.0688915	-7.57193	3.67717e-14	2.94465e-12
ENSG00000118972.1	2.74546	3.11582	0.411662	7.56888	3.76443e-14	3.00538e-12	FGF23
ENSG00000271122.1	142.882	0.394587	0.0522133	7.55721	4.11791e-14	3.27766e-12	LOC101930085
ENSG00000025800.9	838.305	-0.146642	0.01941	-7.55498	4.18924e-14	3.32439e-12	KPNA6
ENSG00000140632.12	801.705	-0.168024	0.0222447	-7.55342	4.23982e-14	3.35442e-12	GLYR1
ENSG00000015676.13	918.643	-0.166046	0.0220242	-7.53928	4.72582e-14	3.72774e-12	NUDCD3
ENSG00000129460.11	695.898	0.206751	0.0274749	7.52508	5.2687e-14	4.14356e-12	NGDN
ENSG00000149806.6	46191.3	0.10262	0.0136514	7.51713	5.59923e-14	4.3904e-12	FAU
ENSG00000108294.4	7604.82	0.139933	0.0186263	7.51262	5.79567e-14	4.53094e-12
ENSG00000148300.7	1558.02	-0.193905	0.0258143	-7.51151	5.84481e-14	4.55584e-12	REXO4
ENSG00000198695.2	9560.84	-0.343193	0.0456929	-7.51086	5.87422e-14	4.56525e-12	ND6
ENSG00000106635.3	1072.56	0.165472	0.0221198	7.48071	7.39198e-14	5.72792e-12	BCL7B
ENSG00000273015.1	177.709	0.327853	0.0438307	7.47997	7.43398e-14	5.74357e-12
ENSG00000262967.1	218.513	-0.310829	0.0415881	-7.474	7.77935e-14	5.99283e-12
ENSG00000067704.8	1880.19	-0.207817	0.0278076	-7.47339	7.81541e-14	6.00306e-12	IARS2
ENSG00000104221.8	253.451	0.239061	0.0319957	7.47168	7.91795e-14	6.06414e-12	BRF2
ENSG00000162290.12	708.011	0.196308	0.026304	7.46303	8.45553e-14	6.45708e-12
ENSG00000116212.10	610.788	0.198538	0.0266318	7.45492	8.9925e-14	6.8473e-12	LRRC42
ENSG00000084754.6	4941.22	-0.15677	0.0210497	-7.44764	9.50245e-14	7.19401e-12	HADHA
ENSG00000138785.10	614.177	0.206811	0.0277681	7.4478	9.49093e-14	7.19401e-12	INTS12
ENSG00000199165.2	7.66901	1.33252	0.179096	7.44024	1.00504e-13	7.58708e-12	MIRLET7A1
ENSG00000105939.8	1305.9	0.345312	0.0465247	7.42211	1.15273e-13	8.67708e-12	ZC3HAV1
ENSG00000085449.10	1000.9	0.577676	0.0778903	7.41653	1.2023e-13	9.02442e-12	WDFY1
ENSG00000261684.1	53.5059	-0.505215	0.0681894	-7.40899	1.27262e-13	9.52513e-12
ENSG00000004468.8	1731.32	0.997663	0.134835	7.39912	1.37092e-13	1.02318e-11	CD38
ENSG00000125875.9	479.189	-0.182345	0.0246737	-7.39026	1.46539e-13	1.0906e-11	TBC1D20
ENSG00000107262.12	2725.28	0.22662	0.0306739	7.38803	1.49016e-13	1.10591e-11	BAG1
ENSG00000068028.13	552.619	0.202284	0.0273896	7.38541	1.51986e-13	1.12478e-11	RASSF1
ENSG00000142089.11	522.192	1.97976	0.268226	7.38095	1.57164e-13	1.15984e-11	IFITM3
ENSG00000010379.11	4.03767	2.68963	0.365672	7.35531	1.90487e-13	1.40184e-11	SLC6A13
ENSG00000183513.4	738.584	0.174645	0.0237535	7.35237	1.94723e-13	1.42902e-11	COA5
ENSG00000099860.4	3597.11	0.402478	0.0547555	7.35046	1.9753e-13	1.44559e-11	GADD45B
ENSG00000041357.11	7183.3	0.193882	0.0264058	7.3424	2.09805e-13	1.53117e-11	PSMA4
ENSG00000165494.6	1047.85	0.196712	0.0267932	7.34189	2.10599e-13	1.53272e-11	PCF11
ENSG00000262413.1	22.8059	-0.65896	0.0897655	-7.34091	2.12153e-13	1.53977e-11
ENSG00000185880.8	1153.33	0.503475	0.0686044	7.33881	2.15499e-13	1.55977e-11	TRIM69
ENSG00000109911.13	379.517	0.219598	0.0299446	7.33347	2.24266e-13	1.61877e-11	ELP4
ENSG00000164898.8	155.177	0.350533	0.0478125	7.33141	2.27751e-13	1.63943e-11	FMC1
ENSG00000234829.2	4.24067	5.01098	0.683721	7.32898	2.31903e-13	1.66477e-11	IFNA17
ENSG00000128534.3	3990.85	0.127944	0.0174691	7.32402	2.40653e-13	1.72289e-11	LSM8
ENSG00000100461.13	1500.6	-0.194126	0.0265622	-7.30834	2.7047e-13	1.93111e-11	RBM23
ENSG00000168269.7	2.28479	3.03773	0.415947	7.30317	2.81062e-13	2.00132e-11	FOXI1
ENSG00000264558.1	10.0184	-0.960832	0.131612	-7.30047	2.86767e-13	2.03643e-11
ENSG00000230989.2	2587.33	0.205815	0.0282561	7.28392	3.24269e-13	2.29655e-11	HSBP1
ENSG00000131504.11	2943.94	-0.201536	0.0277098	-7.2731	3.51333e-13	2.48156e-11	DIAPH1
ENSG00000231194.1	3.75509	2.40632	0.330872	7.27265	3.52504e-13	2.48317e-11
ENSG00000230076.1	222.754	-0.232614	0.032	-7.26918	3.61669e-13	2.54094e-11	RPL10P6
ENSG00000266969.1	42.483	-0.506324	0.0698528	-7.24844	4.21605e-13	2.95415e-11
ENSG00000221821.2	270.837	0.403092	0.0556661	7.24125	4.44564e-13	3.10676e-11	C6orf226
ENSG00000072274.8	3685.37	-0.443305	0.0612635	-7.23604	4.6198e-13	3.21993e-11	TFRC
ENSG00000183726.6	2776.32	0.247753	0.0342996	7.22322	5.07711e-13	3.52933e-11	TMEM50A
ENSG00000090615.8	1280.16	-0.219336	0.030368	-7.22261	5.09993e-13	3.53586e-11	GOLGA3
ENSG00000196684.8	1572.77	0.509325	0.070605	7.21372	5.4444e-13	3.76478e-11	HSH2D
ENSG00000221983.3	38023.1	0.128268	0.0178138	7.20049	5.99975e-13	4.13794e-11	UBA52
ENSG00000089692.4	451.658	1.57468	0.218946	7.1921	6.38022e-13	4.38886e-11	LAG3
ENSG00000143977.9	7889.32	0.191411	0.0266155	7.19171	6.39833e-13	4.38986e-11	SNRPG
ENSG00000165264.6	2723.01	0.157035	0.0218667	7.18146	6.89715e-13	4.7198e-11	NDUFB6
ENSG00000222017.1	11.9204	1.72698	0.240598	7.17786	7.08118e-13	4.83318e-11
ENSG00000137947.7	1144.32	0.136421	0.0190309	7.1684	7.58786e-13	5.16563e-11	GTF2B
ENSG00000128272.10	3635.61	0.214072	0.0298687	7.16709	7.66065e-13	5.20174e-11	ATF4
ENSG00000079332.10	1486.45	0.207708	0.0289996	7.16244	7.92519e-13	5.36754e-11	SAR1A
ENSG00000028839.5	739.621	0.200435	0.0279903	7.16086	8.01702e-13	5.41581e-11	TBPL1
ENSG00000162642.9	766.406	0.177432	0.0248084	7.1521	8.54582e-13	5.75826e-11	C1orf52
ENSG00000008324.6	2150.14	0.160394	0.0224449	7.14609	8.92848e-13	6.00076e-11	SS18L2
ENSG00000235919.3	130.515	0.436359	0.0610795	7.14411	9.05825e-13	6.07249e-11	ASH1L-AS1
ENSG00000169490.12	532.548	0.187132	0.0262035	7.1415	9.2315e-13	6.17292e-11	TM2D2
ENSG00000149923.9	2884.77	0.113435	0.0158888	7.13932	9.3796e-13	6.25607e-11	PPP4C
ENSG00000079805.12	1228.73	-0.136551	0.0191457	-7.13223	9.87531e-13	6.57008e-11	DNM2
ENSG00000166710.13	132620	0.303138	0.0425102	7.13094	9.96886e-13	6.61561e-11	B2M
ENSG00000254571.1	3.74448	2.3398	0.328378	7.12533	1.03835e-12	6.87343e-11
ENSG00000220585.3	1.36819	3.36514	0.473167	7.11194	1.14423e-12	7.55535e-11
ENSG00000129518.4	1188.39	0.190549	0.0268583	7.09462	1.29705e-12	8.54304e-11	EAPP
ENSG00000116863.10	847.238	0.277091	0.0390893	7.08867	1.3541e-12	8.89654e-11	ADPRS
ENSG00000173473.6	4305.06	-0.174237	0.0245941	-7.0845	1.39544e-12	9.13364e-11	SMARCC1
ENSG00000180581.6	108.693	0.28105	0.0396721	7.08434	1.39712e-12	9.13364e-11
ENSG00000198612.6	827.674	0.163267	0.0230538	7.08198	1.42114e-12	9.26765e-11	COPS8
ENSG00000228434.1	89.39	-0.370275	0.0522993	-7.07992	1.44241e-12	9.38311e-11
ENSG00000213492.2	6.92325	1.47415	0.208287	7.07748	1.46805e-12	9.52639e-11	NT5C3AP1
ENSG00000202198.1	1658.68	-0.276294	0.0390526	-7.07492	1.4953e-12	9.67942e-11	RN7SK
ENSG00000112473.12	461.956	-0.276441	0.0390815	-7.07344	1.51138e-12	9.75949e-11	SLC39A7
ENSG00000100567.8	7717.21	0.16795	0.0237771	7.06353	1.62327e-12	1.04564e-10	PSMA3
ENSG00000175334.3	2677.77	0.175652	0.0248899	7.05716	1.6994e-12	1.09201e-10	BANF1
ENSG00000188612.7	7850.63	0.12032	0.0170575	7.0538	1.7409e-12	1.11596e-10	SUMO2
ENSG00000124596.12	969.812	0.156447	0.0222403	7.0344	2.00121e-12	1.27971e-10	OARD1
ENSG00000120725.8	1087.1	-0.273166	0.0388365	-7.03375	2.01053e-12	1.28255e-10	SIL1
ENSG00000147174.7	49.0126	0.591029	0.0841731	7.02159	2.19359e-12	1.39595e-10	GCNA
ENSG00000100568.6	1745.97	-0.157401	0.0224196	-7.02069	2.2077e-12	1.40154e-10	VTI1B
ENSG00000183735.5	923.43	0.130142	0.0185559	7.01353	2.32387e-12	1.47174e-10	TBK1
ENSG00000135940.2	12464.7	0.115798	0.0165124	7.01283	2.33548e-12	1.47555e-10	COX5B
ENSG00000189043.5	14294.9	0.132448	0.0188925	7.0106	2.37305e-12	1.4957e-10	NDUFA4
ENSG00000188021.7	504.18	0.169162	0.0241331	7.00957	2.39043e-12	1.50306e-10	UBQLN2
ENSG00000132581.5	816.856	0.187391	0.0267383	7.00833	2.41173e-12	1.50925e-10	SDF2
ENSG00000198918.7	12303	0.210474	0.0300306	7.00864	2.40644e-12	1.50925e-10	RPL39
ENSG00000116251.5	14463.2	-0.144778	0.0206776	-7.00166	2.5294e-12	1.57914e-10	RPL22
ENSG00000163568.9	914.011	0.6343	0.0905974	7.00131	2.53584e-12	1.57942e-10	AIM2
ENSG00000169612.3	315.147	0.232562	0.033239	6.99668	2.621e-12	1.6286e-10	RAMAC
ENSG00000168003.12	2692.23	0.313964	0.0449359	6.98693	2.80975e-12	1.74178e-10	SLC3A2
ENSG00000165392.5	728.821	-0.266676	0.0381728	-6.98602	2.82792e-12	1.74893e-10	WRN
ENSG00000204120.10	2064.96	-0.11672	0.0167187	-6.98144	2.9216e-12	1.80263e-10	GIGYF2
ENSG00000272269.1	232.001	0.313982	0.0450527	6.96923	3.18691e-12	1.96174e-10	NUP153-AS1
ENSG00000125743.6	8064.11	0.175004	0.0251168	6.96762	3.22347e-12	1.97962e-10	SNRPD2
ENSG00000253948.1	100.727	0.48714	0.0699373	6.96539	3.27504e-12	2.00661e-10	VPS13B-DT
ENSG00000170445.8	1804.5	0.133086	0.0191265	6.95821	3.44633e-12	2.10666e-10	HARS1
ENSG00000243829.1	56.8882	-0.32993	0.0474289	-6.95631	3.49307e-12	2.13028e-10	RPS9P4
ENSG00000143384.8	2527.25	0.422784	0.0608134	6.95215	3.59765e-12	2.189e-10	MCL1
ENSG00000141837.14	272.104	1.05636	0.151964	6.95137	3.61768e-12	2.19612e-10	CACNA1A
ENSG00000144596.7	9.29437	-0.985949	0.141894	-6.9485	3.69188e-12	2.23601e-10	GRIP2
ENSG00000125779.17	890.369	0.168866	0.024333	6.93978	3.92716e-12	2.37305e-10	PANK2
ENSG00000138398.11	4292.32	0.101904	0.0146909	6.93653	4.01856e-12	2.42272e-10	PPIG
ENSG00000154723.8	10259.3	0.114983	0.0165903	6.93078	4.18537e-12	2.51753e-10	ATP5PF
ENSG00000173915.8	10124.7	0.141754	0.0204549	6.93006	4.20672e-12	2.52054e-10	ATP5MD
ENSG00000213593.5	964.895	0.198172	0.0285964	6.92996	4.20951e-12	2.52054e-10	TMX2
ENSG00000151657.7	822.648	0.151372	0.0218637	6.92345	4.40776e-12	2.63326e-10	KIN
ENSG00000134363.7	5.59015	5.09353	0.736912	6.91199	4.77902e-12	2.8486e-10	FST
ENSG00000105829.7	477.273	0.232708	0.0336704	6.91134	4.80082e-12	2.85513e-10	BET1
ENSG00000140830.4	340.462	0.276651	0.0400619	6.90559	4.99942e-12	2.95988e-10	TXNL4B
ENSG00000156875.9	671.096	0.308693	0.0447002	6.90584	4.9908e-12	2.95988e-10	MFSD14A
ENSG00000229638.1	170.671	-0.210437	0.0304751	-6.90523	5.01236e-12	2.96089e-10	RPL4P4
ENSG00000100280.12	1113.33	-0.221106	0.032026	-6.90394	5.05783e-12	2.98107e-10	AP1B1
ENSG00000138433.11	1497.23	0.188459	0.0273519	6.89017	5.57248e-12	3.27707e-10	CIR1
ENSG00000121380.8	67.5581	1.48785	0.216041	6.88689	5.70264e-12	3.34614e-10	BCL2L14
ENSG00000137076.14	5494.25	-0.235768	0.0342684	-6.88004	5.98347e-12	3.50312e-10	TLN1
ENSG00000169871.8	763.939	0.213975	0.0311068	6.87873	6.03892e-12	3.52775e-10	TRIM56
ENSG00000138780.10	426.031	-0.298879	0.043485	-6.87315	6.28012e-12	3.66053e-10	GSTCD
ENSG00000205246.4	576.095	-0.217887	0.0317277	-6.8674	6.53811e-12	3.8025e-10
ENSG00000115762.12	762.926	0.17363	0.0253052	6.86143	6.81741e-12	3.9562e-10	PLEKHB2
ENSG00000171204.8	1265.01	0.145233	0.0212062	6.84863	7.45628e-12	4.31743e-10	TMEM126B
ENSG00000235400.1	2.08338	3.25471	0.47536	6.84683	7.55056e-12	4.36244e-10	LOC652549
ENSG00000268313.1	21.8453	-0.652583	0.0953815	-6.84182	7.81947e-12	4.50792e-10
ENSG00000100242.11	519.44	-0.305476	0.0446826	-6.83659	8.11008e-12	4.66524e-10	SUN2
ENSG00000224420.3	45.4054	0.680756	0.09959	6.83559	8.16693e-12	4.68771e-10	ADM5
ENSG00000262831.1	6.77713	-1.22836	0.17972	-6.83482	8.21107e-12	4.7028e-10
ENSG00000269871.1	18.8672	-0.653222	0.0956497	-6.82931	8.53216e-12	4.8761e-10
ENSG00000105221.12	958.518	0.204895	0.0300191	6.8255	8.76219e-12	4.99672e-10	AKT2
ENSG00000155868.7	408.515	0.187388	0.0274634	6.82317	8.90533e-12	5.06738e-10	MED7
ENSG00000146757.9	569.111	0.284541	0.0417295	6.81871	9.18646e-12	5.21609e-10	ZNF92
ENSG00000163666.4	29.9344	1.02681	0.150697	6.81376	9.50783e-12	5.38695e-10	HESX1
ENSG00000138382.9	2590.16	0.142832	0.0209718	6.81067	9.71478e-12	5.4924e-10	METTL5
ENSG00000213700.3	46.0302	-0.480569	0.0705675	-6.81006	9.75562e-12	5.50368e-10
ENSG00000198673.6	65.7374	0.524207	0.077117	6.79755	1.06414e-11	5.99054e-10	TAFA2
ENSG00000118322.8	6.26805	1.68749	0.248649	6.78665	1.14766e-11	6.44698e-10	ATP10B
ENSG00000081014.6	320.7	-0.222504	0.0328948	-6.76411	1.34128e-11	7.5186e-10	AP4E1
ENSG00000160305.13	501.919	-0.264464	0.0391104	-6.76199	1.36111e-11	7.61352e-10	DIP2A
ENSG00000108406.5	375.553	-0.18561	0.0274634	-6.75846	1.39466e-11	7.76821e-10	DHX40
ENSG00000176563.5	18.3588	-0.740606	0.109579	-6.75868	1.39259e-11	7.76821e-10	CNTD1
ENSG00000257270.1	4.2831	-1.34807	0.199559	-6.75525	1.42593e-11	7.92564e-10
ENSG00000147166.6	25.6357	0.769108	0.113864	6.75462	1.43207e-11	7.94299e-10	ITGB1BP2
ENSG00000116752.5	1539.05	0.152762	0.022619	6.75372	1.44105e-11	7.97602e-10	BCAS2
ENSG00000104518.6	1324.95	0.34654	0.0513245	6.75194	1.45883e-11	8.05751e-10	GSDMD
ENSG00000136810.8	26570.5	0.270507	0.0401828	6.7319	1.6746e-11	9.22992e-10	TXN
ENSG00000089195.10	1002.86	0.200541	0.0298006	6.72943	1.70324e-11	9.36817e-10	TRMT6
ENSG00000168137.11	1799.64	-0.114935	0.017085	-6.72728	1.72868e-11	9.48831e-10	SETD5
ENSG00000173113.2	4908.24	0.180719	0.0268913	6.72036	1.81282e-11	9.92941e-10	TRMT112
ENSG00000243452.3	275.843	-0.465938	0.0693688	-6.71683	1.85725e-11	1.01517e-09
ENSG00000269640.1	315.529	0.47521	0.0707688	6.71497	1.88108e-11	1.02607e-09
ENSG00000259321.1	61.1198	0.443411	0.0660473	6.71354	1.89955e-11	1.034e-09
ENSG00000262777.1	13.1464	-0.808987	0.120612	-6.70738	1.98156e-11	1.07641e-09
ENSG00000196247.7	649.406	0.257512	0.0384656	6.69462	2.16237e-11	1.17222e-09	ZNF107
ENSG00000104671.3	914.229	0.170434	0.0255821	6.66226	2.6964e-11	1.45871e-09	DCTN6
ENSG00000244398.1	1449.48	0.22274	0.0334653	6.65583	2.81705e-11	1.52086e-09	RPL36AP37
ENSG00000197448.9	1806.66	0.239139	0.035977	6.647	2.99131e-11	1.61164e-09	GSTK1
ENSG00000198039.7	200.935	0.266073	0.0400454	6.64429	3.04677e-11	1.63817e-09	ZNF273
ENSG00000227462.1	80.4318	0.296932	0.0447211	6.63965	3.14429e-11	1.68716e-09	PSME2P6
ENSG00000161405.12	1538.04	-0.257227	0.0387729	-6.63419	3.26289e-11	1.74724e-09	IKZF3
ENSG00000115289.8	247.185	0.254545	0.0383976	6.62918	3.37552e-11	1.80388e-09	PCGF1
ENSG00000165949.8	2051.57	1.98359	0.299469	6.62369	3.50351e-11	1.86849e-09	IFI27
ENSG00000179950.9	2711.2	0.151385	0.0228958	6.6119	3.79418e-11	2.01942e-09	PUF60
ENSG00000269243.1	16.0444	-0.787979	0.119329	-6.60342	4.01777e-11	2.13412e-09
ENSG00000153485.5	311.052	0.231663	0.0350923	6.60153	4.0694e-11	2.15719e-09	TMEM251
ENSG00000229677.1	13.8027	0.788921	0.11956	6.59853	4.15268e-11	2.19692e-09	RPL17P28
ENSG00000006652.9	461.215	0.176943	0.0268346	6.59382	4.2865e-11	2.26317e-09	IFRD1
ENSG00000272048.1	36.9034	-0.620833	0.0943101	-6.5829	4.61374e-11	2.43107e-09
ENSG00000144028.10	2774.56	-0.142829	0.0216997	-6.58205	4.64013e-11	2.4401e-09	SNRNP200
ENSG00000005379.11	51.9444	0.735173	0.111709	6.58117	4.66773e-11	2.44972e-09	TSPOAP1
ENSG00000113141.11	3389.57	0.0925629	0.0140698	6.57881	4.74218e-11	2.47892e-09	IK
ENSG00000253710.1	203.749	-0.227818	0.0346289	-6.57885	4.74094e-11	2.47892e-09	ALG11
ENSG00000226279.2	18.9913	1.09573	0.16659	6.5774	4.78756e-11	2.49768e-09	RPL12P10
ENSG00000101608.8	12068.9	0.305956	0.0466221	6.56246	5.29274e-11	2.75578e-09	MYL12A
ENSG00000197223.7	1597.72	0.117139	0.017853	6.56132	5.3333e-11	2.77143e-09	C1D
ENSG00000183283.11	998.671	0.184307	0.0281409	6.54945	5.77493e-11	2.99501e-09	DAZAP2
ENSG00000228318.1	5.24426	1.21936	0.186307	6.54488	5.95436e-11	3.08199e-09
ENSG00000196072.7	1558.88	0.19342	0.0295619	6.54286	6.03528e-11	3.11776e-09	BLOC1S2
ENSG00000081154.7	1935.9	0.11476	0.0175407	6.54246	6.05133e-11	3.11993e-09	PCNP
ENSG00000077809.8	2051.82	-0.159158	0.0243371	-6.53972	6.16345e-11	3.17153e-09
ENSG00000261455.1	133.23	0.492153	0.0752932	6.53649	6.29808e-11	3.23449e-09	LINC01003
ENSG00000131979.14	355.105	0.423621	0.0648237	6.53496	6.36263e-11	3.25647e-09	GCH1
ENSG00000134049.3	712.744	0.186735	0.0285751	6.53489	6.36561e-11	3.25647e-09	IER3IP1
ENSG00000168488.14	1779.59	0.099393	0.015211	6.5343	6.39094e-11	3.2631e-09	ATXN2L
ENSG00000122432.12	72.0449	0.467625	0.0715887	6.53211	6.48481e-11	3.30462e-09	SPATA1
ENSG00000186395.6	2722.9	0.184891	0.0283092	6.53113	6.52763e-11	3.32002e-09	KRT10
ENSG00000115760.9	2532.4	-0.114209	0.0174962	-6.52762	6.68216e-11	3.39207e-09	BIRC6
ENSG00000111181.8	4.40562	2.68358	0.411624	6.51948	7.05507e-11	3.57448e-09	SLC6A12
ENSG00000151881.10	224.996	0.210678	0.032319	6.5187	7.09193e-11	3.58626e-09	TMEM267
ENSG00000141682.11	5241.8	0.488967	0.0752817	6.49516	8.29436e-11	4.18627e-09	PMAIP1
ENSG00000254452.1	20.708	-0.602265	0.0927692	-6.49209	8.46562e-11	4.26453e-09
ENSG00000233975.1	8.34618	1.20482	0.185757	6.48598	8.81543e-11	4.43228e-09	LINC02574
ENSG00000249592.1	334.255	-0.258134	0.0398411	-6.47909	9.22801e-11	4.63088e-09	LOC100129917
ENSG00000137776.12	4620.42	0.0942184	0.0145503	6.47536	9.45832e-11	4.73743e-09	SLTM
ENSG00000184992.10	2014.48	-0.24155	0.0373194	-6.4725	9.63935e-11	4.81894e-09	BRI3BP
ENSG00000119912.11	760.057	-0.177711	0.0275155	-6.45859	1.05683e-10	5.27334e-09	IDE
ENSG00000108828.11	84.17	-0.468175	0.0725707	-6.4513	1.10893e-10	5.52283e-09	VAT1
ENSG00000272091.1	7.30373	1.18389	0.183744	6.44316	1.17012e-10	5.81661e-09
ENSG00000146109.3	1286.26	0.130656	0.0202968	6.43729	1.21626e-10	6.03456e-09	ABT1
ENSG00000167491.13	1486.46	-0.13431	0.0209325	-6.41635	1.39584e-10	6.91256e-09	GATAD2A
ENSG00000197121.10	168.2	0.459984	0.0717622	6.40984	1.45677e-10	7.20077e-09	PGAP1
ENSG00000082515.12	2659.21	0.128087	0.0199857	6.40896	1.46519e-10	7.2288e-09	MRPL22
ENSG00000185262.7	3806.48	0.366762	0.057237	6.40778	1.47652e-10	7.2711e-09	UBALD2
ENSG00000204370.4	1860.15	0.128398	0.020049	6.40423	1.51128e-10	7.42839e-09	SDHD
ENSG00000100345.16	5990.15	-0.23651	0.0370441	-6.38456	1.71891e-10	8.43322e-09	MYH9
ENSG00000131051.16	6362.38	0.0861114	0.0135144	6.37181	1.86808e-10	9.14805e-09	RBM39
ENSG00000127483.13	3531.54	-0.13632	0.0213964	-6.37115	1.87615e-10	9.1705e-09	HP1BP3
ENSG00000185201.12	2551.11	0.783069	0.122945	6.36926	1.89948e-10	9.26735e-09	IFITM2
ENSG00000126067.7	6621.13	0.158471	0.0249447	6.3529	2.11293e-10	1.02897e-08	PSMB2
ENSG00000162461.7	15.1419	0.920801	0.145029	6.34909	2.16588e-10	1.05281e-08	SLC25A34
ENSG00000198535.5	3.04058	3.20174	0.505473	6.33414	2.38673e-10	1.15803e-08	C2CD4A
ENSG00000096080.7	1463.38	0.124276	0.0196381	6.32828	2.47902e-10	1.20059e-08	MRPS18A
ENSG00000100650.11	5631.71	0.0975874	0.0154253	6.32643	2.50892e-10	1.21284e-08	SRSF5
ENSG00000213246.2	1820.57	0.120211	0.0190088	6.32398	2.54915e-10	1.23003e-08	SUPT4H1
ENSG00000106609.12	991.425	0.124379	0.0196937	6.31566	2.69012e-10	1.29568e-08	TMEM248
ENSG00000157350.8	912.126	-0.183594	0.0290881	-6.31165	2.76069e-10	1.32725e-08	ST3GAL2
ENSG00000218537.1	45.0158	-0.612071	0.0969965	-6.31023	2.78616e-10	1.33705e-08
ENSG00000106400.7	3445.93	-0.143086	0.0226891	-6.30638	2.85642e-10	1.36828e-08	ZNHIT1
ENSG00000137200.8	803.226	0.190512	0.0302338	6.30131	2.95147e-10	1.41124e-08	CMTR1
ENSG00000182308.5	26.3514	0.842377	0.134009	6.28599	3.25771e-10	1.55485e-08	DCAF4L1
ENSG00000175967.3	1.75012	3.19718	0.50873	6.28463	3.28639e-10	1.5657e-08	LINC02880
ENSG00000187145.10	4455.87	0.143293	0.0228029	6.28399	3.29986e-10	1.56928e-08
ENSG00000165280.11	5755.63	-0.127246	0.0202523	-6.28303	3.32028e-10	1.57615e-08	VCP
ENSG00000223387.2	4.75279	1.64601	0.262076	6.28064	3.37179e-10	1.59772e-08	LINC02068
ENSG00000115271.6	899.682	0.289321	0.0460969	6.27638	3.46557e-10	1.63921e-08	GCA
ENSG00000167397.10	690.726	-0.159671	0.0254549	-6.27268	3.54894e-10	1.67563e-08	VKORC1
ENSG00000167985.2	907.538	0.125024	0.0199415	6.26952	3.62163e-10	1.7069e-08	SDHAF2
ENSG00000121022.9	1528.05	0.120466	0.0192489	6.25832	3.89135e-10	1.83074e-08	COPS5
ENSG00000100226.11	193.247	0.321529	0.0514108	6.25412	3.99757e-10	1.87736e-08	GTPBP1
ENSG00000117228.9	2715.85	0.372387	0.0595931	6.24883	4.13538e-10	1.93862e-08	GBP1
ENSG00000143107.4	1.76499	2.43886	0.390417	6.24682	4.189e-10	1.96027e-08	FNDC7
ENSG00000023228.9	1811.74	-0.133379	0.0213612	-6.24397	4.26603e-10	1.99278e-08	NDUFS1
ENSG00000072803.13	885.386	-0.1761	0.0282429	-6.23522	4.5114e-10	2.10367e-08	FBXW11
ENSG00000159111.8	705.694	0.166135	0.0266528	6.23331	4.56689e-10	2.12578e-08	MRPL10
ENSG00000072401.10	621.09	0.191697	0.0307701	6.22998	4.66508e-10	2.16766e-08	UBE2D1
ENSG00000253683.1	30.7743	0.409704	0.0659015	6.21692	5.06995e-10	2.35163e-08
ENSG00000111341.5	1.91613	2.35004	0.378317	6.21183	5.23695e-10	2.42407e-08	MGP
ENSG00000235298.1	99.1287	-0.312416	0.0502955	-6.21161	5.24452e-10	2.42407e-08
ENSG00000165997.4	321.103	0.260228	0.0419171	6.20815	5.36125e-10	2.47369e-08	ARL5B
ENSG00000170860.3	4720.41	0.15439	0.0248706	6.20771	5.3763e-10	2.47629e-08	LSM3
ENSG00000148296.5	1029.07	-0.239216	0.038597	-6.19778	5.72657e-10	2.63302e-08	SURF6
ENSG00000268001.1	370.734	0.281765	0.0454644	6.19749	5.73697e-10	2.63321e-08	CARD8-AS1
ENSG00000115486.7	591.218	-0.15317	0.0247166	-6.19704	5.75332e-10	2.63612e-08	GGCX
ENSG00000105429.8	146.392	-0.299803	0.0484308	-6.19035	6.00323e-10	2.74585e-08	MEGF8
ENSG00000174109.3	697.746	0.196795	0.0317998	6.18855	6.07199e-10	2.77249e-08	C16orf91
ENSG00000142700.7	4.81469	2.50402	0.405334	6.17768	6.50496e-10	2.96504e-08	DMRTA2
ENSG00000149809.10	346.086	-0.417786	0.0676364	-6.17693	6.53583e-10	2.97397e-08	TM7SF2
ENSG00000138750.10	914.38	0.136264	0.0220614	6.17661	6.54929e-10	2.97496e-08	NUP54
ENSG00000170584.6	1603.87	0.188333	0.0305033	6.1742	6.6501e-10	3.01555e-08	NUDCD2
ENSG00000121577.9	45.3606	0.582163	0.0943295	6.17159	6.76069e-10	3.06043e-08	POPDC2
ENSG00000077458.8	762.331	0.157418	0.0255105	6.1707	6.79862e-10	3.07232e-08	FAM76B
ENSG00000164758.3	648.233	0.269445	0.0436901	6.16718	6.95171e-10	3.13613e-08	MED30
ENSG00000122884.8	858.781	-0.258755	0.0420184	-6.15812	7.36139e-10	3.31527e-08	P4HA1
ENSG00000215421.5	379.592	-0.168993	0.0274441	-6.1577	7.38109e-10	3.31847e-08	ZNF407
ENSG00000163660.7	1581.11	0.149055	0.0242079	6.1573	7.39967e-10	3.32115e-08	CCNL1
ENSG00000254741.1	7.10368	-0.847434	0.137648	-6.15652	7.4361e-10	3.33183e-08
ENSG00000163156.7	1101.09	0.126006	0.0204693	6.15585	7.46781e-10	3.34036e-08	SCNM1
ENSG00000181016.5	20.1991	0.946395	0.153749	6.15546	7.48579e-10	3.34272e-08	LSMEM1
ENSG00000162614.14	306.71	1.10236	0.179193	6.15178	7.66168e-10	3.41547e-08	NEXN
ENSG00000188735.8	613.796	-0.388313	0.0631829	-6.14584	7.95392e-10	3.53976e-08	TMEM120B
ENSG00000256060.2	348.481	0.232144	0.0377772	6.14508	7.99234e-10	3.55087e-08	TRAPPC2B
ENSG00000200397.1	193.109	-0.233977	0.0381083	-6.1398	8.26279e-10	3.66484e-08
ENSG00000160299.12	1160.69	-0.169997	0.0277033	-6.13633	8.44503e-10	3.73938e-08	PCNT
ENSG00000118514.9	14.6545	0.955628	0.156279	6.11488	9.66282e-10	4.27142e-08	ALDH8A1
ENSG00000225963.3	24.4408	0.725894	0.118719	6.11439	9.69254e-10	4.27738e-08
ENSG00000233559.1	329.649	-0.288814	0.0472546	-6.11186	9.84744e-10	4.33847e-08
ENSG00000113558.14	6346.38	0.131128	0.021477	6.10549	1.02483e-09	4.50753e-08	SKP1
ENSG00000075151.15	1528.82	-0.147882	0.0242232	-6.10497	1.02817e-09	4.51469e-08	EIF4G3
ENSG00000133835.10	981.575	-0.205337	0.0336403	-6.10389	1.03518e-09	4.53793e-08	HSD17B4
ENSG00000124562.5	3921.4	0.155865	0.0255481	6.10085	1.05508e-09	4.61748e-08	SNRPC
ENSG00000101888.7	232.715	0.227203	0.0372499	6.09943	1.06447e-09	4.65085e-08	NXT2
ENSG00000112996.5	1170.2	0.16045	0.0263127	6.09783	1.07517e-09	4.68979e-08	MRPS30
ENSG00000119231.6	743.735	-0.149612	0.024553	-6.09345	1.10501e-09	4.81199e-08	SENP5
ENSG00000128731.11	818.623	-0.17031	0.0279547	-6.09235	1.11267e-09	4.82937e-08	HERC2
ENSG00000250011.1	37.5226	0.462237	0.0758714	6.09238	1.11243e-09	4.82937e-08
ENSG00000168303.6	1554.28	0.130856	0.0214822	6.09137	1.1195e-09	4.85103e-08	MPLKIP
ENSG00000176868.1	4.07806	-1.17795	0.193525	-6.08682	1.15177e-09	4.98269e-08
ENSG00000135439.7	135.131	-0.272298	0.0447613	-6.08333	1.17709e-09	5.08386e-08	AGAP2
ENSG00000183473.5	40.429	1.03112	0.169594	6.07995	1.2022e-09	5.18383e-08
ENSG00000268785.1	13.549	0.852112	0.140445	6.06724	1.30125e-09	5.60176e-08	RPL7P50
ENSG00000116786.7	815.346	-0.173471	0.0285949	-6.06648	1.30746e-09	5.61928e-08	PLEKHM2
ENSG00000269018.1	10.7349	-0.785626	0.12958	-6.06287	1.3371e-09	5.73732e-08
ENSG00000100889.7	936.156	0.221264	0.0365045	6.06126	1.35057e-09	5.7857e-08	PCK2
ENSG00000119446.9	535.932	0.173212	0.0285832	6.05993	1.36179e-09	5.82431e-08	RBM18
ENSG00000181023.5	2.99725	1.89368	0.312788	6.0542	1.41118e-09	6.02575e-08	OR56B1
ENSG00000252206.1	46.0357	0.553726	0.091481	6.05291	1.42255e-09	6.06449e-08	RNU7-40P
ENSG00000164106.3	22.7253	-0.554074	0.0916583	-6.04499	1.49418e-09	6.35956e-08	SCRG1
ENSG00000092208.12	609.466	0.230988	0.0382135	6.04466	1.49728e-09	6.36246e-08	GEMIN2
ENSG00000252391.1	24.0972	-0.530726	0.0878215	-6.04323	1.51057e-09	6.4086e-08	RNU6-638P
ENSG00000112245.6	1146.14	0.205598	0.0340683	6.03488	1.59085e-09	6.73837e-08	PTP4A1
ENSG00000237765.2	606.554	0.207809	0.0345037	6.02282	1.71404e-09	7.24847e-08	FAM200B
ENSG00000112739.12	3044.27	-0.0823349	0.0136737	-6.0214	1.72912e-09	7.30055e-08	PRPF4B
ENSG00000232112.3	11163.8	0.146606	0.0243555	6.01943	1.75029e-09	7.37809e-08	TMA7
ENSG00000004779.5	6654.92	0.154442	0.0256628	6.01816	1.76413e-09	7.42456e-08	NDUFAB1
ENSG00000174456.9	206.382	0.242719	0.0403387	6.01702	1.77663e-09	7.46523e-08	C12orf76
ENSG00000010256.6	2891.63	-0.139436	0.023186	-6.01379	1.81232e-09	7.6031e-08	UQCRC1
ENSG00000186222.3	787.729	0.192058	0.0319464	6.01189	1.83377e-09	7.68083e-08	BLOC1S4
ENSG00000159840.11	975.781	-0.304103	0.0506096	-6.00879	1.8691e-09	7.8164e-08	ZYX
ENSG00000273149.1	52.6908	-0.35224	0.0586268	-6.00817	1.87632e-09	7.83416e-08
ENSG00000258725.1	20.4849	-0.591425	0.0984663	-6.00637	1.89722e-09	7.90887e-08	PRC1-AS1
ENSG00000103657.9	1359.15	-0.222605	0.0370794	-6.00346	1.93152e-09	8.03915e-08	HERC1
ENSG00000226746.2	115.216	-0.460989	0.0768124	-6.00149	1.95512e-09	8.12452e-08	SMCR5
ENSG00000255839.1	10.3991	-0.795106	0.132527	-5.99956	1.97855e-09	8.20895e-08
ENSG00000115464.10	2231.41	-0.133939	0.0223349	-5.99684	2.01197e-09	8.33448e-08	USP34
ENSG00000108506.7	365.102	-0.143139	0.0239049	-5.98784	2.12646e-09	8.79491e-08	INTS2
ENSG00000186501.10	504.606	0.158055	0.0264323	5.97959	2.23702e-09	9.2377e-08	TMEM222
ENSG00000068697.6	896.238	0.183257	0.030655	5.97803	2.25846e-09	9.31163e-08	LAPTM4A
ENSG00000037241.3	2007.69	0.149838	0.025071	5.97654	2.27932e-09	9.37425e-08	RPL26L1
ENSG00000050130.13	593.901	0.178142	0.0298074	5.97643	2.28076e-09	9.37425e-08	JKAMP
ENSG00000196498.9	1587.45	-0.18095	0.0302944	-5.97305	2.32859e-09	9.55593e-08	NCOR2
ENSG00000184076.10	10525.4	0.111188	0.0186172	5.97232	2.33904e-09	9.58388e-08	UQCR10
ENSG00000253276.1	251.665	0.357975	0.0599892	5.96733	2.41169e-09	9.86621e-08	CCDC71L
ENSG00000205531.8	3551.72	-0.0964468	0.0161687	-5.96503	2.44582e-09	9.99032e-08	NAP1L4
ENSG00000258727.1	67.258	0.414498	0.069494	5.96452	2.45354e-09	1.00063e-07	LOC102724814
ENSG00000143612.14	2571.64	0.117514	0.0197192	5.9594	2.53167e-09	1.0309e-07	C1orf43
ENSG00000157152.12	5.99854	1.68123	0.282323	5.95498	2.60111e-09	1.05754e-07	SYN2
ENSG00000119596.13	1006.63	-0.118596	0.0199249	-5.95214	2.64662e-09	1.07439e-07	YLPM1
ENSG00000114956.15	2216.27	0.147906	0.0248542	5.95095	2.66593e-09	1.08056e-07	DGUOK
ENSG00000130402.7	2795.73	-0.115131	0.0193559	-5.9481	2.71277e-09	1.09786e-07	ACTN4
ENSG00000166398.8	276.736	-0.266516	0.0448434	-5.94328	2.79383e-09	1.12893e-07	GARRE1
ENSG00000174917.4	4074.27	0.116638	0.019644	5.93761	2.89199e-09	1.1668e-07	MICOS13
ENSG00000092054.12	7.47293	1.9327	0.325718	5.93367	2.96244e-09	1.1934e-07	MYH7
ENSG00000165629.15	5928.58	0.0922502	0.0155476	5.9334	2.96728e-09	1.19353e-07	ATP5F1C
ENSG00000185641.5	1328.03	0.13237	0.0223124	5.93257	2.98222e-09	1.19771e-07
ENSG00000047457.9	7.56299	-0.845957	0.142747	-5.92628	3.09877e-09	1.24262e-07	CP
ENSG00000229833.5	314.188	0.163406	0.0275964	5.9213	3.19399e-09	1.27886e-07	PET100
ENSG00000102871.11	884.805	0.347473	0.0586918	5.92029	3.21367e-09	1.28479e-07	TRADD
ENSG00000160563.9	614.504	0.130764	0.0221191	5.91179	3.38407e-09	1.35086e-07	MED27
ENSG00000172403.6	4.43175	2.25388	0.382053	5.89938	3.6487e-09	1.45429e-07	SYNPO2
ENSG00000261670.1	3.5571	1.59232	0.269951	5.89854	3.66722e-09	1.45947e-07
ENSG00000175066.11	132.933	-0.271665	0.0460624	-5.89776	3.68473e-09	1.46422e-07	GK5
ENSG00000232573.1	2214.87	-0.203267	0.0344829	-5.89473	3.75293e-09	1.48908e-07	RPL3P4
ENSG00000130812.6	328.692	-0.349529	0.0593343	-5.89085	3.84221e-09	1.52221e-07	ANGPTL6
ENSG00000255438.2	1.35871	2.97277	0.504858	5.88833	3.90121e-09	1.54326e-07
ENSG00000060491.12	1211.69	0.124956	0.0212294	5.88599	3.95688e-09	1.56294e-07	OGFR
ENSG00000136689.14	4.75942	2.39745	0.407359	5.88535	3.97204e-09	1.56658e-07	IL1RN
ENSG00000111203.7	548.901	-0.16175	0.0274917	-5.88358	4.01481e-09	1.58108e-07	ITFG2
ENSG00000185834.9	116.452	0.297695	0.0506103	5.8821	4.05091e-09	1.59292e-07
ENSG00000133606.6	866.453	0.18624	0.0316687	5.88089	4.08066e-09	1.60222e-07	MKRN1
ENSG00000196367.8	435.529	-0.133099	0.0226442	-5.87784	4.15648e-09	1.62956e-07	TRRAP
ENSG00000185219.11	330.006	-0.178107	0.0303041	-5.87731	4.16983e-09	1.63237e-07	ZNF445
ENSG00000072062.9	650.472	-0.194529	0.0331088	-5.87545	4.21705e-09	1.64841e-07	PRKACA
ENSG00000101654.13	1560.9	0.118051	0.0201083	5.87079	4.33727e-09	1.69288e-07	RNMT
ENSG00000127083.7	6.76958	-0.905406	0.154293	-5.86809	4.40848e-09	1.71559e-07	OMD
ENSG00000169371.9	544.721	-0.199619	0.0340171	-5.86819	4.40571e-09	1.71559e-07	SNUPN
ENSG00000007047.10	252.13	-0.224153	0.0382934	-5.85358	4.81095e-09	1.86946e-07	MARK4
ENSG00000245556.2	231.258	0.314955	0.0538449	5.84931	4.93627e-09	1.91533e-07	SCAMP1-AS1
ENSG00000076984.13	744.274	-0.120345	0.0205985	-5.84243	5.14434e-09	1.99313e-07	MAP2K7
ENSG00000135617.3	456.31	-0.258671	0.0442946	-5.83979	5.22674e-09	2.02208e-07	PRADC1
ENSG00000144034.10	1190.62	0.215803	0.0369572	5.83928	5.24275e-09	2.0253e-07	TPRKB
ENSG00000269657.1	22.1298	0.6905	0.118311	5.83629	5.33757e-09	2.05891e-07
ENSG00000140511.7	125.204	0.896782	0.153789	5.83125	5.50146e-09	2.11903e-07	HAPLN3
ENSG00000061938.12	404.194	0.379886	0.0651939	5.82702	5.64271e-09	2.17026e-07	TNK2
ENSG00000272829.1	19.013	0.705971	0.121172	5.82619	5.67083e-09	2.1779e-07
ENSG00000260000.2	52.7375	0.385081	0.0661365	5.82252	5.79653e-09	2.22293e-07
ENSG00000260035.1	49.0648	-0.412015	0.0707981	-5.81958	5.89944e-09	2.25911e-07
ENSG00000167283.3	16011.5	0.0855727	0.0147181	5.81412	6.09525e-09	2.32935e-07	ATP5MG
ENSG00000187118.8	2059.46	0.171538	0.0295044	5.81398	6.10055e-09	2.32935e-07	CMC1
ENSG00000168016.9	413.843	0.886598	0.152512	5.81331	6.12486e-09	2.33525e-07	TRANK1
ENSG00000115233.7	3873.51	-0.10384	0.0178643	-5.8127	6.1472e-09	2.34038e-07	PSMD14
ENSG00000132406.7	372.095	0.187126	0.0322144	5.80878	6.29291e-09	2.3924e-07	TMEM128
ENSG00000083444.12	286.729	-0.216312	0.0372684	-5.80417	6.46875e-09	2.4557e-07	PLOD1
ENSG00000077235.13	804.132	-0.124959	0.0215322	-5.80335	6.50031e-09	2.46413e-07	GTF3C1
ENSG00000224609.2	1.17789	2.79442	0.481724	5.80087	6.59719e-09	2.49726e-07	HSD52
ENSG00000197024.4	302.238	-0.183206	0.0315874	-5.79997	6.63262e-09	2.50707e-07	ZNF398
ENSG00000151779.8	639.433	-0.138305	0.0238483	-5.79936	6.65673e-09	2.51258e-07	NBAS
ENSG00000233558.1	14.0509	0.662912	0.114489	5.79021	7.02993e-09	2.64965e-07	LOC100287430
ENSG00000161791.9	700.989	-0.38654	0.0668635	-5.78103	7.42463e-09	2.79442e-07	FMNL3
ENSG00000162735.14	299.661	0.168175	0.0291011	5.779	7.51475e-09	2.8243e-07	PEX19
ENSG00000197157.6	2572.48	-0.13882	0.024028	-5.77741	7.58596e-09	2.847e-07	SND1
ENSG00000168394.9	199.495	0.317199	0.0549127	5.77642	7.63069e-09	2.85972e-07	TAP1
ENSG00000114978.13	4204.59	0.119416	0.0206947	5.77036	7.91018e-09	2.96025e-07	MOB1A
ENSG00000114670.9	20.8172	0.692612	0.120274	5.75861	8.48086e-09	3.16931e-07	NEK11
ENSG00000272345.1	23.4714	0.688566	0.119635	5.75557	8.63506e-09	3.22237e-07
ENSG00000185955.4	33.3628	0.645953	0.112259	5.75416	8.70749e-09	3.2448e-07	C7orf61
ENSG00000268424.1	1.25113	-2.49814	0.434286	-5.75229	8.80419e-09	3.2762e-07
ENSG00000202078.1	36.6368	-0.368447	0.0641063	-5.74744	9.06066e-09	3.36689e-07
ENSG00000141279.11	1490.3	-0.142002	0.024719	-5.74467	9.2101e-09	3.41759e-07	NPEPPS
ENSG00000245149.3	62.9654	0.31956	0.0556594	5.74135	9.39232e-09	3.48031e-07	RNF139-AS1
ENSG00000127452.4	389.825	0.150442	0.0262072	5.7405	9.43991e-09	3.49303e-07	FBXL12
ENSG00000114383.5	1252.09	0.125316	0.0218573	5.73335	9.84657e-09	3.6384e-07	TUSC2
ENSG00000228083.1	2.86079	4.10618	0.716352	5.73206	9.92165e-09	3.66101e-07	IFNA14
ENSG00000119927.9	206.779	-0.266095	0.0464268	-5.73151	9.95434e-09	3.66793e-07	GPAM
ENSG00000091164.8	3446.65	0.101329	0.0176863	5.72923	1.00888e-08	3.71227e-07	TXNL1
ENSG00000126934.9	4256.31	-0.135788	0.023703	-5.7287	1.01203e-08	3.71868e-07	MAP2K2
ENSG00000150991.10	13778.3	0.236351	0.0412697	5.72698	1.02233e-08	3.7513e-07	UBC
ENSG00000159346.8	762.781	0.146664	0.0256242	5.72365	1.04258e-08	3.82028e-07	ADIPOR1
ENSG00000177889.5	4440.13	0.153535	0.026836	5.72121	1.05767e-08	3.87019e-07	UBE2N
ENSG00000167986.9	1930.56	-0.126635	0.0221386	-5.7201	1.06463e-08	3.89026e-07	DDB1
ENSG00000173611.13	270.477	-0.179882	0.0314613	-5.71756	1.08066e-08	3.94338e-07	SCAI
ENSG00000096401.7	2033.46	0.118253	0.0206877	5.7161	1.08994e-08	3.97173e-07	CDC5L
ENSG00000173905.4	978.731	-0.229407	0.040152	-5.71347	1.10697e-08	4.02822e-07	GOLIM4
ENSG00000136167.9	25403.1	-0.15915	0.0278602	-5.71244	1.11365e-08	4.0458e-07	LCP1
ENSG00000167674.10	1267.79	-0.138362	0.0242219	-5.71226	1.11488e-08	4.0458e-07	HDGFL2
ENSG00000071462.7	2025.43	0.14701	0.0257436	5.71055	1.12613e-08	4.07277e-07	BUD23
ENSG00000153006.10	1751.98	0.135394	0.0237099	5.71042	1.12694e-08	4.07277e-07	SREK1IP1
ENSG00000255529.3	216.384	0.195607	0.0342523	5.71078	1.12461e-08	4.07277e-07	POLR2M
ENSG00000130517.9	641.523	-0.286437	0.0501772	-5.7085	1.13978e-08	4.11351e-07	PGPEP1
ENSG00000042832.7	1.82389	2.53579	0.444578	5.70381	1.17161e-08	4.2226e-07	TG
ENSG00000267100.1	580.631	0.276326	0.0484627	5.70184	1.18523e-08	4.26585e-07	ILF3-DT
ENSG00000120063.5	589.153	0.19701	0.0345782	5.69753	1.21557e-08	4.36732e-07	GNA13
ENSG00000204438.6	84.0929	0.298325	0.0523619	5.69736	1.21674e-08	4.36732e-07	GPANK1
ENSG00000072864.8	1369.03	-0.198832	0.0349119	-5.69526	1.23187e-08	4.40962e-07	NDE1
ENSG00000180357.5	941.168	-0.200051	0.0351257	-5.69528	1.23169e-08	4.40962e-07	ZNF609
ENSG00000181074.3	1.34276	2.37857	0.418141	5.68844	1.28208e-08	4.58313e-07	OR52N4
ENSG00000157514.12	928.603	0.402509	0.0707694	5.68761	1.2883e-08	4.59911e-07	TSC22D3
ENSG00000167110.12	903.603	-0.198738	0.0349514	-5.68612	1.29962e-08	4.63326e-07	GOLGA2
ENSG00000198160.10	2692.64	0.125565	0.0220854	5.68543	1.30486e-08	4.64565e-07	MIER1
ENSG00000233833.1	0.815745	2.69485	0.474051	5.68471	1.31034e-08	4.65886e-07
ENSG00000227751.1	26.4219	-0.493632	0.0868412	-5.68431	1.31345e-08	4.66363e-07
ENSG00000184677.12	321.46	-0.160932	0.0283202	-5.68259	1.32674e-08	4.70447e-07	ZBTB40
ENSG00000032444.11	528.44	-0.15683	0.0276031	-5.6816	1.33439e-08	4.72202e-07	PNPLA6
ENSG00000119414.7	856.801	0.124523	0.0219173	5.68149	1.33527e-08	4.72202e-07	PPP6C
ENSG00000197744.5	141.372	0.275624	0.0485246	5.68009	1.34623e-08	4.7544e-07
ENSG00000153879.4	745.448	0.16087	0.0283504	5.67436	1.39211e-08	4.90985e-07	CEBPG
ENSG00000237575.4	3.93004	1.4526	0.256247	5.66875	1.43843e-08	5.06644e-07	PYY2
ENSG00000139233.2	1006.23	0.1393	0.0246031	5.66186	1.49742e-08	5.26715e-07	LLPH
ENSG00000178307.5	824.243	0.12219	0.0215887	5.65989	1.51467e-08	5.32073e-07	TMEM11
ENSG00000068489.8	803.885	-0.316134	0.0558899	-5.65637	1.54606e-08	5.42375e-07	PRR11
ENSG00000259932.1	24.2218	-0.639834	0.11314	-5.65525	1.55623e-08	5.45219e-07
ENSG00000198898.8	1761.65	0.0799459	0.0141496	5.65004	1.60409e-08	5.61238e-07	CAPZA2
ENSG00000264281.2	1268.12	0.140876	0.0249533	5.6456	1.64607e-08	5.75163e-07
ENSG00000174197.12	646.592	-0.144354	0.0255735	-5.64467	1.65499e-08	5.77515e-07	MGA
ENSG00000151364.11	16.4429	2.49026	0.441261	5.64352	1.66609e-08	5.80619e-07	KCTD14
ENSG00000168807.12	236.075	-0.266177	0.0471717	-5.64273	1.67371e-08	5.82503e-07	SNTB2
ENSG00000160953.10	953.524	-0.266188	0.0471768	-5.64235	1.67749e-08	5.83048e-07	PWWP3A
ENSG00000119640.4	514.81	0.217004	0.0384777	5.63974	1.70307e-08	5.91161e-07	ACYP1
ENSG00000111271.10	229.775	-0.226289	0.0401653	-5.63396	1.76122e-08	6.10542e-07	ACAD10
ENSG00000111642.10	5754.1	-0.154718	0.0274798	-5.63024	1.79964e-08	6.2304e-07	CHD4
ENSG00000118564.10	434.848	0.162392	0.028884	5.62224	1.885e-08	6.51735e-07	FBXL5
ENSG00000065923.5	445.022	-0.258347	0.0459686	-5.62007	1.90878e-08	6.58228e-07	SLC9A7
ENSG00000255074.1	7.12925	1.29457	0.230346	5.6201	1.90849e-08	6.58228e-07
ENSG00000173141.4	4508.11	0.149139	0.026554	5.61644	1.94934e-08	6.71338e-07	MRPL57
ENSG00000121957.8	300.068	-0.213419	0.0380091	-5.61494	1.96635e-08	6.76311e-07	GPSM2
ENSG00000064666.10	2545.26	-0.229932	0.0409624	-5.61324	1.98571e-08	6.82079e-07	CNN2
ENSG00000169599.8	1028.82	0.145417	0.0259228	5.60964	2.02746e-08	6.95513e-07	NFU1
ENSG00000175356.8	5.13294	1.86309	0.332231	5.60781	2.04902e-08	7.01995e-07	SCUBE2
ENSG00000152749.7	529.792	0.273411	0.0487777	5.60525	2.07954e-08	7.11527e-07	GPR180
ENSG00000240767.2	113.797	-0.33125	0.0591183	-5.60317	2.10465e-08	7.19186e-07	RN7SL288P
ENSG00000188243.8	5710.53	0.226707	0.0404683	5.60208	2.11794e-08	7.2279e-07	COMMD6
ENSG00000112308.8	1888.46	0.151483	0.0270423	5.60169	2.12268e-08	7.23469e-07	C6orf62
ENSG00000158042.8	3026.02	0.18479	0.0329919	5.60107	2.13029e-08	7.25125e-07	MRPL17
ENSG00000204713.6	76.3177	-0.302655	0.0540755	-5.5969	2.18224e-08	7.40894e-07	TRIM27
ENSG00000259810.2	7.25705	1.19715	0.213892	5.59697	2.18136e-08	7.40894e-07
ENSG00000104899.4	5.64962	1.37241	0.245267	5.59555	2.19918e-08	7.45683e-07	AMH
ENSG00000119878.5	721.498	0.172145	0.0307839	5.59203	2.24425e-08	7.59986e-07	CRIPT
ENSG00000175782.8	619.086	-0.222785	0.0398675	-5.58813	2.29532e-08	7.76282e-07	SLC35E3
ENSG00000147586.5	1172.93	0.177662	0.0318102	5.58508	2.33595e-08	7.88043e-07	MRPS28
ENSG00000176102.7	975.29	0.175048	0.0313421	5.58507	2.33607e-08	7.88043e-07	CSTF3
ENSG00000096746.13	3833.36	0.132667	0.0237629	5.58296	2.3646e-08	7.96577e-07	HNRNPH3
ENSG00000162510.5	9.20783	1.25107	0.224096	5.58275	2.36742e-08	7.96577e-07	MATN1
ENSG00000127526.9	676.923	-0.126019	0.0225888	-5.57883	2.42148e-08	8.12692e-07	SLC35E1
ENSG00000135213.8	933.825	-0.198545	0.0355876	-5.57904	2.41845e-08	8.12692e-07
ENSG00000169813.12	5964.44	0.169964	0.0304706	5.57798	2.43325e-08	8.14918e-07	HNRNPF
ENSG00000171222.6	2643.81	0.202661	0.0363328	5.57791	2.4343e-08	8.14918e-07	SCAND1
ENSG00000197261.7	29.3965	1.56517	0.280637	5.57719	2.44431e-08	8.1723e-07	C6orf141
ENSG00000164919.6	15883.7	0.109011	0.0195498	5.57607	2.46018e-08	8.21493e-07	COX6C
ENSG00000186815.8	321.802	-0.301813	0.0541523	-5.57341	2.49798e-08	8.33062e-07	TPCN1
ENSG00000272092.1	25.8938	0.591512	0.106201	5.56974	2.5512e-08	8.49733e-07
ENSG00000126945.8	612.854	0.201025	0.0361051	5.56779	2.57997e-08	8.58229e-07	HNRNPH2
ENSG00000232472.1	228.303	0.215445	0.0386979	5.56736	2.58623e-08	8.59227e-07	EEF1B2P3
ENSG00000109111.10	1974.22	-0.0799871	0.0143786	-5.56294	2.6526e-08	8.80168e-07	SUPT6H
ENSG00000001629.5	1226.46	0.185029	0.0332688	5.56164	2.67244e-08	8.84967e-07	ANKIB1
ENSG00000130066.12	2533.73	0.614287	0.110453	5.56153	2.67419e-08	8.84967e-07	SAT1
ENSG00000162231.9	342.237	0.186487	0.0335328	5.56134	2.67714e-08	8.84967e-07	NXF1
ENSG00000147873.4	1.64362	3.55515	0.63941	5.56005	2.69701e-08	8.89304e-07	IFNA5
ENSG00000268636.1	3.75263	-1.17788	0.21184	-5.56022	2.69435e-08	8.89304e-07
ENSG00000120333.4	1356.37	0.108433	0.0195095	5.55798	2.72915e-08	8.98778e-07	MRPS14
ENSG00000131236.12	6373.6	-0.125428	0.0225955	-5.55103	2.83992e-08	9.34088e-07	CAP1
ENSG00000100836.6	2289.73	0.11904	0.0214668	5.54529	2.93472e-08	9.64065e-07	PABPN1
ENSG00000272463.1	31.0068	0.803141	0.144914	5.54218	2.98725e-08	9.801e-07
ENSG00000100418.7	3313.3	0.196147	0.0354077	5.53969	3.03011e-08	9.92927e-07	DESI1
ENSG00000116001.11	876.616	0.142021	0.0256422	5.53857	3.04948e-08	9.98032e-07	TIA1
ENSG00000160075.10	2616.59	-0.11493	0.0207529	-5.53803	3.05896e-08	9.99893e-07	SSU72
ENSG00000081721.7	645.095	0.162202	0.029292	5.53743	3.06951e-08	1.0021e-06	DUSP12
ENSG00000147419.12	2032.06	0.139868	0.0252623	5.53662	3.0836e-08	1.00545e-06	CCDC25
ENSG00000264508.1	13.7989	0.85995	0.155362	5.53513	3.11003e-08	1.01282e-06
ENSG00000085231.9	3633.46	0.142561	0.0257592	5.53436	3.12362e-08	1.01599e-06	AK6
ENSG00000160294.6	789.2	-0.127086	0.0229793	-5.53043	3.19451e-08	1.03776e-06	MCM3AP
ENSG00000164188.4	2.72024	2.56627	0.464544	5.52427	3.30858e-08	1.0735e-06	RANBP3L
ENSG00000159433.7	236.935	-0.260545	0.0472113	-5.5187	3.4152e-08	1.10673e-06	STARD9
ENSG00000170175.6	267.485	0.298086	0.054023	5.51776	3.43348e-08	1.11128e-06	CHRNB1
ENSG00000170340.10	2151.37	0.338282	0.0613395	5.51492	3.4894e-08	1.128e-06	B3GNT2
ENSG00000269940.1	133.987	-0.25207	0.0457156	-5.51388	3.51003e-08	1.13327e-06
ENSG00000112651.7	1252.94	0.142431	0.0258529	5.50927	3.60315e-08	1.16134e-06	MRPL2
ENSG00000234782.2	14.3698	0.493323	0.0895462	5.50915	3.60576e-08	1.16134e-06
ENSG00000244534.2	166.468	-0.44305	0.0804603	-5.50645	3.66152e-08	1.17785e-06	RN7SL211P
ENSG00000107829.9	534.787	-0.18308	0.0332828	-5.50074	3.78203e-08	1.21514e-06	FBXW4
ENSG00000224614.1	15.9513	0.892633	0.162425	5.49566	3.89259e-08	1.24914e-06
ENSG00000164258.7	2241.27	0.128553	0.0234041	5.49275	3.95724e-08	1.26834e-06	NDUFS4
ENSG00000174695.5	2240.91	0.135492	0.0246904	5.48765	4.07319e-08	1.30391e-06	TMEM167A
ENSG00000103966.5	2157.64	0.268938	0.0490109	5.4873	4.08117e-08	1.30488e-06	EHD4
ENSG00000066117.10	1583.14	-0.100582	0.0183343	-5.48599	4.11162e-08	1.31303e-06	SMARCD1
ENSG00000196235.9	2273.91	-0.121452	0.0221484	-5.48357	4.16824e-08	1.3295e-06	SUPT5H
ENSG00000188827.6	246.913	-0.191203	0.0349141	-5.47639	4.34097e-08	1.38292e-06	SLX4
ENSG00000087301.4	183.385	-0.306762	0.0560697	-5.47108	4.47305e-08	1.42327e-06	TXNDC16
ENSG00000137842.2	243.766	0.208436	0.0381149	5.46862	4.53551e-08	1.44141e-06	TMEM62
ENSG00000100209.5	631.453	0.180895	0.0330854	5.46752	4.56373e-08	1.44863e-06	HSCB
ENSG00000260708.1	132.209	0.46576	0.0851932	5.46711	4.57441e-08	1.45027e-06
ENSG00000100225.13	1504.34	0.124704	0.0228283	5.46272	4.68888e-08	1.48478e-06	FBXO7
ENSG00000100201.14	6671.2	-0.138371	0.0253334	-5.46201	4.70766e-08	1.48893e-06	DDX17
ENSG00000257335.4	1.02371	2.53764	0.46472	5.46057	4.74605e-08	1.49927e-06	MGAM
ENSG00000117475.9	323.39	0.276759	0.0506869	5.46017	4.7569e-08	1.5009e-06	BLZF1
ENSG00000142507.5	5412.43	0.0929957	0.017042	5.45684	4.8467e-08	1.52741e-06	PSMB6
ENSG00000062194.11	1900.88	0.163908	0.0300505	5.45443	4.91291e-08	1.54458e-06	GPBP1
ENSG00000133316.11	1075.63	0.208397	0.0382064	5.45452	4.91063e-08	1.54458e-06	WDR74
ENSG00000197102.6	2604.68	-0.177012	0.0324589	-5.45341	4.94124e-08	1.55163e-06	DYNC1H1
ENSG00000204899.5	1057.92	0.174396	0.03201	5.44817	5.08916e-08	1.59618e-06	MZT1
ENSG00000112320.7	45.5816	0.735	0.134918	5.44775	5.10113e-08	1.59803e-06	SOBP
ENSG00000198157.6	1466.69	0.297162	0.054571	5.44543	5.16813e-08	1.61327e-06	HMGN5
ENSG00000229852.2	187.75	-0.278483	0.0511387	-5.44564	5.16207e-08	1.61327e-06
ENSG00000246016.2	1.38316	2.39618	0.440024	5.44556	5.16425e-08	1.61327e-06
ENSG00000011275.14	1084.83	-0.140407	0.0258123	-5.43956	5.34118e-08	1.66531e-06	RNF216
ENSG00000183856.6	103.257	-0.320038	0.0588541	-5.43782	5.39375e-08	1.67971e-06	IQGAP3
ENSG00000162521.14	2919.98	-0.116437	0.0214251	-5.43464	5.49085e-08	1.70793e-06	RBBP4
ENSG00000163467.7	20.551	-0.535078	0.0985478	-5.42963	5.64698e-08	1.75443e-06	TSACC
ENSG00000182307.8	1746.66	-0.208941	0.0384859	-5.42903	5.66596e-08	1.75825e-06	C8orf33
ENSG00000133136.3	5.75096	0.829183	0.152765	5.42783	5.70449e-08	1.76812e-06
ENSG00000165898.9	1115.52	0.128231	0.0236319	5.42619	5.75694e-08	1.78229e-06	ISCA2
ENSG00000183718.4	344.304	-0.180405	0.0332751	-5.42163	5.90581e-08	1.82623e-06	TRIM52
ENSG00000259684.1	6.77536	-0.852661	0.157293	-5.42085	5.93169e-08	1.83208e-06
ENSG00000184209.14	955.831	0.120843	0.0223151	5.41529	6.11898e-08	1.88771e-06	SNRNP35
ENSG00000084652.11	1882.77	-0.113549	0.0209737	-5.41388	6.16721e-08	1.90037e-06	TXLNA
ENSG00000129103.13	1030.46	-0.182983	0.0338055	-5.41283	6.20358e-08	1.90934e-06	SUMF2
ENSG00000259001.2	123.848	0.60414	0.111631	5.41195	6.23429e-08	1.91655e-06
ENSG00000100084.10	267.789	0.220215	0.040708	5.40962	6.31597e-08	1.93744e-06	HIRA
ENSG00000127022.10	6337.89	-0.14913	0.0275677	-5.40959	6.31694e-08	1.93744e-06	CANX
ENSG00000256568.1	22.6132	0.768733	0.142158	5.4076	6.38766e-08	1.95685e-06
ENSG00000245970.2	29.3858	-0.375017	0.069356	-5.40714	6.40407e-08	1.9596e-06
ENSG00000223799.1	56.964	-0.478011	0.0884159	-5.40639	6.43065e-08	1.96545e-06
ENSG00000242247.6	1073.21	-0.26696	0.049384	-5.40579	6.45225e-08	1.96977e-06	ARFGAP3
ENSG00000273416.1	6.96811	0.995396	0.184253	5.40234	6.57761e-08	2.00571e-06
ENSG00000139239.6	307.581	-0.15077	0.0279203	-5.40003	6.66311e-08	2.02944e-06	RPL14P1
ENSG00000151883.12	595.81	0.283884	0.0526969	5.38711	7.15994e-08	2.17824e-06	PARP8
ENSG00000111615.8	2179.51	0.122335	0.0227179	5.38495	7.24645e-08	2.20202e-06	KRR1
ENSG00000163746.7	1.65252	1.96449	0.364839	5.38453	7.26358e-08	2.20468e-06	PLSCR2
ENSG00000204842.10	1431.5	-0.10365	0.019251	-5.38412	7.28e-08	2.20712e-06	ATXN2
ENSG00000105879.7	509.613	0.117542	0.0218363	5.3829	7.32937e-08	2.21953e-06	CBLL1
ENSG00000088888.13	319.489	-0.19729	0.0366542	-5.38248	7.34674e-08	2.21969e-06	MAVS
ENSG00000105248.11	680.488	0.147413	0.0273872	5.38255	7.3436e-08	2.21969e-06	YJU2
ENSG00000260317.1	4.02418	1.53187	0.284675	5.38111	7.40279e-08	2.23406e-06
ENSG00000135148.7	836.971	0.2918	0.054338	5.37009	7.86982e-08	2.37229e-06	TRAFD1
ENSG00000243742.1	101.584	-0.275738	0.0513557	-5.36919	7.90904e-08	2.38139e-06	RPLP0P2
ENSG00000115268.5	73896.8	0.121219	0.0225803	5.36835	7.94597e-08	2.38978e-06	RPS15
ENSG00000143199.13	3.74431	1.29644	0.241521	5.36781	7.97004e-08	2.39428e-06	ADCY10
ENSG00000261003.1	2.81316	1.52295	0.283756	5.3671	8.00149e-08	2.40099e-06
ENSG00000136731.8	786.117	-0.14152	0.0263692	-5.36686	8.01199e-08	2.40141e-06	UGGT1
ENSG00000125386.10	671.753	-0.156937	0.029247	-5.3659	8.05476e-08	2.41149e-06	FAM193A
ENSG00000268412.1	4.18132	1.02589	0.191223	5.36491	8.09885e-08	2.42193e-06
ENSG00000224789.1	6.3639	0.977309	0.182177	5.36461	8.11262e-08	2.4233e-06
ENSG00000115263.10	1.55699	2.59547	0.483853	5.36417	8.13201e-08	2.42634e-06	GCG
ENSG00000124641.10	129.365	0.248362	0.0463155	5.36239	8.21288e-08	2.4477e-06	MED20
ENSG00000141562.13	803.971	-0.162581	0.0303213	-5.36193	8.2338e-08	2.44839e-06	NARF
ENSG00000181610.8	2248.97	0.14323	0.0267115	5.36209	8.22635e-08	2.44839e-06	MRPS23
ENSG00000148843.9	2294.82	-0.207633	0.0387256	-5.36164	8.24702e-08	2.44956e-06	PDCD11
ENSG00000170881.4	301.054	0.158282	0.0295497	5.35647	8.48625e-08	2.51778e-06	RNF139
ENSG00000135720.8	1097.49	-0.103709	0.0193673	-5.35486	8.5624e-08	2.53751e-06	DYNC1LI2
ENSG00000157538.9	662.78	0.153392	0.0286528	5.35347	8.62834e-08	2.55418e-06	VPS26C
ENSG00000180425.7	119.202	0.401353	0.0749742	5.35322	8.64044e-08	2.55489e-06	C11orf71
ENSG00000113194.8	1298.9	-0.0859483	0.0160649	-5.35008	8.79141e-08	2.59662e-06	FAF2
ENSG00000164344.11	4.32166	1.5916	0.297528	5.34943	8.82338e-08	2.60315e-06	KLKB1
ENSG00000268129.1	49.4926	0.418291	0.0782294	5.34698	8.94324e-08	2.63556e-06	LOC100289361
ENSG00000100129.13	5061.45	-0.132024	0.0247025	-5.34458	9.0625e-08	2.66595e-06	EIF3L
ENSG00000170222.11	126.491	0.277498	0.0519222	5.3445	9.06661e-08	2.66595e-06	ADPRM
ENSG00000130595.12	3.74689	2.13782	0.400308	5.34043	9.27285e-08	2.72158e-06	TNNT3
ENSG00000136535.10	2.69683	1.88287	0.352573	5.34036	9.27646e-08	2.72158e-06	TBR1
ENSG00000167995.11	111.562	-0.474003	0.0888201	-5.33666	9.46757e-08	2.77456e-06	BEST1
ENSG00000197226.8	529.412	-0.185824	0.0348307	-5.33506	9.55128e-08	2.79598e-06	TBC1D9B
ENSG00000137877.8	6.52515	1.11562	0.209733	5.31924	1.04202e-07	3.04696e-06	SPTBN5
ENSG00000106617.9	252.36	0.416253	0.078298	5.31627	1.05917e-07	3.09367e-06	PRKAG2
ENSG00000012171.13	2.2535	1.86482	0.350906	5.31429	1.07076e-07	3.12405e-06	SEMA3B
ENSG00000134248.9	4432.13	0.0934476	0.0175927	5.31173	1.0859e-07	3.16472e-06	LAMTOR5
ENSG00000115446.7	782.006	0.139443	0.0262575	5.31059	1.09273e-07	3.18113e-06	UNC50
ENSG00000175348.6	802.106	0.182345	0.0343387	5.31019	1.09512e-07	3.18454e-06	TMEM9B
ENSG00000164609.5	1265.52	0.160655	0.0302582	5.30948	1.09939e-07	3.19344e-06	SLU7
ENSG00000137198.5	174.893	1.12971	0.212864	5.3072	1.11325e-07	3.23013e-06	GMPR
ENSG00000110700.2	62743.3	0.139397	0.0262788	5.30455	1.12949e-07	3.27366e-06	RPS13
ENSG00000149100.8	6006.47	0.126172	0.023801	5.30112	1.15097e-07	3.33181e-06	EIF3M
ENSG00000183474.11	298.078	-0.300976	0.0567778	-5.30094	1.15208e-07	3.33181e-06	GTF2H2C
ENSG00000137876.5	3969.45	0.117934	0.0222685	5.296	1.18364e-07	3.41557e-06	RSL24D1
ENSG00000230684.1	15.0644	-0.584357	0.110336	-5.29615	1.1827e-07	3.41557e-06
ENSG00000187634.6	4.66041	-1.12705	0.212993	-5.29148	1.21329e-07	3.49729e-06	SAMD11
ENSG00000116005.7	204.392	-0.353187	0.0667526	-5.29098	1.2166e-07	3.50302e-06	PCYOX1
ENSG00000184752.8	5373.8	0.151559	0.0286732	5.28573	1.25203e-07	3.6011e-06	NDUFA12
ENSG00000075089.5	700.303	0.119449	0.0226289	5.27862	1.30163e-07	3.73966e-06	ACTR6
ENSG00000260018.1	54.3342	0.399654	0.0757173	5.27824	1.3043e-07	3.74325e-06
ENSG00000176894.5	445.305	-0.200281	0.0379465	-5.27799	1.30606e-07	3.74422e-06	PXMP2
ENSG00000127948.9	829.752	-0.178164	0.0337629	-5.27692	1.31375e-07	3.76217e-06	POR
ENSG00000120526.6	1073.72	0.15974	0.0302887	5.27392	1.33539e-07	3.82e-06	NUDCD1
ENSG00000174776.6	3.71255	1.61212	0.305727	5.27307	1.34159e-07	3.83357e-06	WDR49
ENSG00000226084.4	519.493	-0.180857	0.0343116	-5.271	1.35679e-07	3.87281e-06	RPL17P6
ENSG00000156500.10	116.072	0.308134	0.0584904	5.26812	1.37829e-07	3.92992e-06	FAM122C
ENSG00000139826.5	260.601	0.158685	0.0301345	5.26588	1.39516e-07	3.96944e-06	ABHD13
ENSG00000144744.12	918.854	0.0944574	0.0179371	5.26603	1.39408e-07	3.96944e-06	UBA3
ENSG00000271646.1	234.214	0.353432	0.0671386	5.26421	1.4079e-07	4.00135e-06
ENSG00000060749.10	624.072	0.139541	0.0265303	5.25967	1.44316e-07	4.09714e-06	QSER1
ENSG00000161057.6	2228.63	0.111387	0.021185	5.25782	1.45774e-07	4.13409e-06	PSMC2
ENSG00000109270.8	809.736	0.14657	0.0278824	5.2567	1.46666e-07	4.15491e-06	LAMTOR3
ENSG00000151366.8	1321.71	0.123986	0.0235945	5.25486	1.48136e-07	4.18774e-06	NDUFC2
ENSG00000174015.5	5.78059	1.12191	0.213499	5.25485	1.48143e-07	4.18774e-06	CBY2
ENSG00000139343.6	7890.22	0.172741	0.0328796	5.25375	1.49035e-07	4.20845e-06	SNRPF
ENSG00000232077.1	2.86474	1.64591	0.313464	5.25069	1.51527e-07	4.27424e-06	LINC01031
ENSG00000179933.4	1150.95	0.135419	0.0257958	5.24967	1.52368e-07	4.29336e-06	C14orf119
ENSG00000182831.7	418.695	0.144621	0.0275603	5.24743	1.54233e-07	4.34127e-06	C16orf72
ENSG00000184432.5	2777.03	-0.100524	0.019164	-5.24547	1.55882e-07	4.38301e-06	COPB2
ENSG00000070731.5	88.7186	-0.419329	0.0799712	-5.2435	1.57556e-07	4.42533e-06	ST6GALNAC2
ENSG00000075131.5	1054.9	0.237431	0.0452895	5.24253	1.58389e-07	4.444e-06	TIPIN
ENSG00000238304.1	12.6189	-0.614166	0.117159	-5.24214	1.58722e-07	4.44862e-06	RNU7-50P
ENSG00000141429.9	1263.73	-0.251838	0.0480596	-5.24012	1.60471e-07	4.49285e-06	GALNT1
ENSG00000141002.14	3586.06	-0.122888	0.0234559	-5.23912	1.61345e-07	4.51253e-06	TCF25
ENSG00000124256.10	210.746	0.887105	0.169339	5.23864	1.61762e-07	4.51938e-06	ZBP1
ENSG00000140307.6	3948.67	0.135311	0.0258356	5.23739	1.62859e-07	4.54522e-06	GTF2A2
ENSG00000198339.3	174.034	0.338462	0.0646711	5.23359	1.6625e-07	4.63124e-06
ENSG00000265791.1	42.5791	-0.297457	0.0568366	-5.23354	1.66293e-07	4.63124e-06
ENSG00000133398.3	2240.63	0.119058	0.0227524	5.23274	1.67012e-07	4.64635e-06	MED10
ENSG00000255075.1	0.863492	2.67347	0.511008	5.23177	1.67897e-07	4.66605e-06
ENSG00000149823.3	1550.11	-0.112406	0.0214975	-5.22881	1.70603e-07	4.73624e-06	VPS51
ENSG00000177542.6	225.001	0.21012	0.0401988	5.22701	1.72274e-07	4.7776e-06	SLC25A22
ENSG00000151093.3	260.766	0.185907	0.0356163	5.21973	1.79187e-07	4.96409e-06	OXSM
ENSG00000118181.6	32240.2	0.10762	0.0206192	5.21943	1.79479e-07	4.96696e-06	RPS25
ENSG00000075188.4	1146.61	0.176854	0.0338884	5.21871	1.80174e-07	4.98096e-06	NUP37
ENSG00000183091.15	25.7366	0.754001	0.144595	5.21459	1.84226e-07	5.08765e-06	NEB
ENSG00000077721.11	2058.32	0.130812	0.0250873	5.21425	1.8456e-07	5.09155e-06	UBE2A
ENSG00000176396.9	301.623	0.194936	0.0373888	5.21376	1.85055e-07	5.09986e-06	EID2
ENSG00000165805.5	2.69686	2.09704	0.402246	5.21331	1.85496e-07	5.10666e-06	C12orf50
ENSG00000252071.1	18.0702	-0.541589	0.103898	-5.2127	1.86115e-07	5.11836e-06
ENSG00000130723.13	1325.9	-0.108458	0.0208086	-5.21216	1.86654e-07	5.12723e-06	PRRC2B
ENSG00000212768.2	11.7785	-0.5968	0.114505	-5.21199	1.86827e-07	5.12723e-06
ENSG00000075292.14	2306.46	-0.0908962	0.017452	-5.20835	1.90527e-07	5.22334e-06	ZNF638
ENSG00000172053.10	1514.31	-0.114269	0.0219405	-5.20813	1.90755e-07	5.22415e-06	QARS1
ENSG00000158290.12	446.806	0.162725	0.031247	5.2077	1.91191e-07	5.23066e-06	CUL4B
ENSG00000117385.11	344.306	-0.172482	0.0331303	-5.20616	1.92787e-07	5.26885e-06	P3H1
ENSG00000101132.5	1404.96	0.153663	0.0295272	5.20412	1.94922e-07	5.32168e-06	PFDN4
ENSG00000132017.6	539.98	0.132515	0.025468	5.20321	1.95881e-07	5.34231e-06	DCAF15
ENSG00000213864.3	81.8818	-0.257076	0.0494425	-5.19949	1.99834e-07	5.4445e-06	EEF1B2P2
ENSG00000004455.12	2148.47	0.165072	0.0317616	5.19723	2.02279e-07	5.50541e-06	AK2
ENSG00000189376.7	594.013	0.111443	0.0214484	5.19585	2.0379e-07	5.54081e-06	C8orf76
ENSG00000103199.9	209.116	-0.204201	0.0393315	-5.1918	2.08274e-07	5.6569e-06	ZNF500
ENSG00000213371.4	1.24137	2.03305	0.39182	5.18875	2.11709e-07	5.74427e-06	NAP1L1P3
ENSG00000138758.7	4368.68	-0.184253	0.035512	-5.18846	2.12042e-07	5.74739e-06	SEPTIN11
ENSG00000269836.1	14.3041	-0.623604	0.120202	-5.18797	2.12594e-07	5.75641e-06
ENSG00000181619.11	78.5608	0.433809	0.0836239	5.18762	2.12994e-07	5.76133e-06	GPR135
ENSG00000164610.4	739.261	0.147777	0.0285008	5.185	2.16017e-07	5.83712e-06	RP9
ENSG00000241233.1	1.22005	2.38219	0.459535	5.1839	2.17289e-07	5.86547e-06	KRTAP5-8
ENSG00000136286.10	3578.06	-0.18338	0.0354112	-5.17859	2.2357e-07	6.02883e-06	MYO1G
ENSG00000052723.7	898.1	0.124351	0.0240348	5.17377	2.29414e-07	6.1738e-06	SIKE1
ENSG00000156411.5	7577.2	0.0832018	0.0160811	5.17388	2.29288e-07	6.1738e-06	ATP5MPL
ENSG00000127184.6	20812.3	0.0718617	0.0138918	5.17296	2.3041e-07	6.18166e-06	COX7C
ENSG00000129355.6	338.432	0.389791	0.0753511	5.173	2.30363e-07	6.18166e-06	CDKN2D
ENSG00000138071.9	6390.15	-0.107146	0.0207123	-5.17305	2.30303e-07	6.18166e-06	ACTR2
ENSG00000173064.6	782.612	-0.180072	0.034814	-5.17241	2.31097e-07	6.19378e-06	HECTD4
ENSG00000137449.11	174.027	0.340852	0.0659229	5.17046	2.33516e-07	6.25224e-06	CPEB2
ENSG00000246851.1	93.5772	-0.259929	0.0503258	-5.16493	2.40528e-07	6.43345e-06
ENSG00000273319.1	497.805	-0.247355	0.0479885	-5.15447	2.54343e-07	6.79606e-06
ENSG00000181035.9	224.38	-0.305767	0.059325	-5.1541	2.54845e-07	6.80259e-06	SLC25A42
ENSG00000143727.11	3442.73	0.102635	0.0199158	5.15344	2.55755e-07	6.81997e-06	ACP1
ENSG00000267321.1	379.957	0.228105	0.0442653	5.15314	2.5616e-07	6.82385e-06
ENSG00000158863.17	122.367	-0.269662	0.0523401	-5.15212	2.57562e-07	6.85428e-06	FAM160B2
ENSG00000129084.13	3379.07	0.109215	0.0211997	5.15171	2.58117e-07	6.8621e-06	PSMA1
ENSG00000106948.12	979.676	-0.170848	0.0331773	-5.14955	2.61108e-07	6.93463e-06	AKNA
ENSG00000159352.11	3798.73	0.0787644	0.0153031	5.14697	2.64725e-07	7.02361e-06	PSMD4
ENSG00000247121.2	55.4414	0.406522	0.0789887	5.14658	2.65275e-07	7.03113e-06
ENSG00000167487.7	51.6134	0.323946	0.0629518	5.14594	2.66183e-07	7.04811e-06	KLHL26
ENSG00000153774.4	1324	-0.159239	0.0309543	-5.14432	2.68495e-07	7.10218e-06	CFDP1
ENSG00000197912.9	788.073	-0.120774	0.0234812	-5.14343	2.6977e-07	7.12876e-06	SPG7
ENSG00000147654.10	905.088	0.16189	0.0314876	5.14139	2.7271e-07	7.1992e-06	EBAG9
ENSG00000090263.11	2923.06	0.113385	0.0220584	5.14022	2.74418e-07	7.23705e-06	MRPS33
ENSG00000170122.4	2.98271	2.0079	0.390698	5.13925	2.75837e-07	7.26719e-06	FOXD4
ENSG00000270143.1	51.3373	0.455275	0.0886776	5.13404	2.83582e-07	7.46379e-06
ENSG00000092295.7	20.7149	0.769809	0.150023	5.13128	2.87776e-07	7.56661e-06	TGM1
ENSG00000255114.1	8.57335	-0.755619	0.147312	-5.12936	2.90728e-07	7.63661e-06
ENSG00000267633.1	26.0375	-0.481246	0.0939251	-5.12372	2.99571e-07	7.86105e-06
ENSG00000163866.8	1115.93	0.105033	0.0205143	5.11997	3.05579e-07	8.01073e-06	SMIM12
ENSG00000176783.10	766.34	-0.121969	0.0238391	-5.11634	3.11523e-07	8.15844e-06	RUFY1
ENSG00000239024.1	34.8125	-0.337622	0.0660487	-5.11171	3.19255e-07	8.35262e-06
ENSG00000173442.7	1122.28	-0.179425	0.0351049	-5.11111	3.20272e-07	8.37091e-06	EHBP1L1
ENSG00000123349.9	11853.4	0.109558	0.0214498	5.10765	3.26185e-07	8.51701e-06	PFDN5
ENSG00000135966.8	613.067	-0.171955	0.0336791	-5.10567	3.29618e-07	8.59815e-06	TGFBRAP1
ENSG00000162910.14	1575.64	0.179361	0.0351339	5.10506	3.3069e-07	8.61757e-06	MRPL55
ENSG00000064607.12	1521.65	-0.130311	0.025536	-5.10304	3.34238e-07	8.70142e-06	SUGP2
ENSG00000120733.9	665.028	-0.132584	0.0260086	-5.09769	3.43815e-07	8.94189e-06	KDM3B
ENSG00000041988.11	363.273	0.175165	0.034375	5.0957	3.47451e-07	9.02756e-06	THAP3
ENSG00000240370.2	88.6076	-0.299634	0.0588174	-5.09431	3.50014e-07	9.0852e-06	RPL13P5
ENSG00000134516.11	2907.42	-0.174036	0.0341651	-5.09395	3.50678e-07	9.09347e-06	DOCK2
ENSG00000140285.5	0.96158	2.30316	0.452241	5.09277	3.52864e-07	9.13218e-06	FGF7
ENSG00000265806.1	20.6292	-0.493771	0.0969536	-5.09286	3.52697e-07	9.13218e-06	MIR4292
ENSG00000166986.8	1453.08	0.124657	0.0244807	5.09204	3.54228e-07	9.15847e-06	MARS1
ENSG00000010310.4	288.865	-0.511395	0.100442	-5.09145	3.55328e-07	9.17792e-06	GIPR
ENSG00000168811.2	95.2021	0.624853	0.122736	5.09104	3.56108e-07	9.18904e-06	IL12A
ENSG00000099364.12	118.519	-0.254613	0.0500265	-5.08957	3.58881e-07	9.25155e-06	FBXL19
ENSG00000151131.5	1416.3	0.141864	0.0278971	5.08527	3.671e-07	9.45418e-06	C12orf45
ENSG00000103064.9	793.069	-0.207019	0.0407175	-5.08427	3.69033e-07	9.49467e-06	SLC7A6
ENSG00000156384.10	254.518	0.197031	0.0387596	5.0834	3.70732e-07	9.52907e-06	SFR1
ENSG00000119760.11	349.509	0.14982	0.0294769	5.08263	3.72246e-07	9.55866e-06	SUPT7L
ENSG00000108666.5	542.028	0.153554	0.0302234	5.08063	3.76178e-07	9.65022e-06	C17orf75
ENSG00000236345.1	0.836172	2.57742	0.507442	5.07924	3.78951e-07	9.71191e-06	SCAT8
ENSG00000137574.6	1848.13	0.150428	0.0296303	5.07685	3.83751e-07	9.81957e-06	TGS1
ENSG00000197162.8	199.777	-0.241188	0.047508	-5.07677	3.83897e-07	9.81957e-06	ZNF785
ENSG00000166866.8	3.14995	1.80872	0.35635	5.07568	3.86121e-07	9.86266e-06	MYO1A
ENSG00000203832.6	51.3863	-0.387775	0.0764003	-5.07557	3.86331e-07	9.86266e-06
ENSG00000144713.8	90608.2	0.121929	0.0240293	5.07415	3.89222e-07	9.92686e-06	RPL32
ENSG00000241553.8	4960.49	-0.126804	0.0250124	-5.06964	3.98578e-07	1.01556e-05	ARPC4
ENSG00000132467.2	1161.49	0.184507	0.0364063	5.06799	4.02045e-07	1.02246e-05	UTP3
ENSG00000205220.7	52.5301	-0.306189	0.0604163	-5.06798	4.0206e-07	1.02246e-05	PSMB10
ENSG00000143368.9	1282.01	0.11793	0.0232804	5.06563	4.07061e-07	1.03388e-05	SF3B4
ENSG00000205352.6	2787.62	0.175631	0.034672	5.0655	4.07337e-07	1.03388e-05	PRR13
ENSG00000262222.1	10.8971	0.887402	0.17527	5.06306	4.12577e-07	1.04618e-05
ENSG00000179588.4	421.473	0.270449	0.053441	5.0607	4.17728e-07	1.05822e-05	ZFPM1
ENSG00000100442.6	4305.73	0.126448	0.0249872	5.0605	4.1815e-07	1.05827e-05	FKBP3
ENSG00000198830.6	4711.95	-0.199891	0.039518	-5.05823	4.23175e-07	1.06996e-05	HMGN2
ENSG00000210194.1	51.3171	-0.400392	0.0792223	-5.05404	4.32568e-07	1.09266e-05
ENSG00000253738.1	778.168	0.126018	0.0249535	5.0501	4.41577e-07	1.11328e-05	OTUD6B-AS1
ENSG00000267359.1	10.1111	0.846671	0.167652	5.05018	4.41404e-07	1.11328e-05
ENSG00000196968.6	255.621	-0.17551	0.034767	-5.04818	4.46044e-07	1.12347e-05	FUT11
ENSG00000268061.1	87.9539	-0.404755	0.0801857	-5.04772	4.47122e-07	1.12511e-05	NAPA-AS1
ENSG00000088448.10	903.279	0.176504	0.034985	5.04513	4.53204e-07	1.13932e-05	ANKRD10
ENSG00000090316.11	659.137	0.131429	0.0260571	5.04388	4.56174e-07	1.1457e-05	MAEA
ENSG00000272512.1	2.61039	2.11688	0.419723	5.04352	4.57054e-07	1.14681e-05
ENSG00000248881.1	16.9494	-0.507787	0.100686	-5.0433	4.5758e-07	1.14704e-05
ENSG00000168268.6	1108.83	-0.3695	0.0733446	-5.03786	4.70763e-07	1.17897e-05	NT5DC2
ENSG00000216901.1	3.49098	1.51244	0.300364	5.03534	4.76999e-07	1.19285e-05	ZNF603P
ENSG00000260103.2	17.3031	-0.659346	0.130946	-5.03525	4.77214e-07	1.19285e-05
ENSG00000141858.7	860.36	-0.233037	0.0462868	-5.03464	4.78751e-07	1.19556e-05	SAMD1
ENSG00000272277.1	25.475	0.546605	0.108595	5.03342	4.81814e-07	1.20207e-05
ENSG00000168827.10	1511.92	-0.156272	0.0310624	-5.03089	4.88207e-07	1.21687e-05	GFM1
ENSG00000183018.4	21.4766	-0.504249	0.100306	-5.02709	4.97977e-07	1.24005e-05	SPNS2
ENSG00000130560.4	1334.08	-0.130525	0.0259738	-5.02525	5.02777e-07	1.25082e-05	UBAC1
ENSG00000114439.14	1797.64	0.152557	0.0303594	5.02503	5.03363e-07	1.2511e-05	BBX
ENSG00000220842.5	752.049	0.14063	0.0279911	5.02411	5.05783e-07	1.25592e-05	RPL21P16
ENSG00000007202.10	968.777	-0.121032	0.0240974	-5.0226	5.09762e-07	1.26461e-05	KIAA0100
ENSG00000228532.2	16.2273	0.519229	0.103384	5.02232	5.10522e-07	1.26531e-05
ENSG00000150656.10	3.95704	1.56266	0.311278	5.02014	5.16332e-07	1.2785e-05	CNDP1
ENSG00000161203.9	3735.52	-0.0918537	0.0183037	-5.01831	5.21278e-07	1.28954e-05	AP2M1
ENSG00000255050.1	1.97898	-1.69169	0.337342	-5.01478	5.30943e-07	1.31222e-05
ENSG00000101558.9	3445.35	0.0662843	0.013223	5.01282	5.36391e-07	1.32444e-05	VAPA
ENSG00000262692.1	10.1662	-0.699602	0.139569	-5.01259	5.37025e-07	1.32476e-05
ENSG00000196123.8	122.799	-0.231132	0.0461516	-5.00811	5.49673e-07	1.3547e-05	KIAA0895L
ENSG00000198492.10	1986.64	0.0978463	0.0195522	5.00437	5.60448e-07	1.37996e-05	YTHDF2
ENSG00000130414.7	2727.22	-0.09033	0.0180564	-5.00266	5.65453e-07	1.39098e-05	NDUFA10
ENSG00000000419.8	1552.09	0.123283	0.0246474	5.00188	5.6775e-07	1.39533e-05	DPM1
ENSG00000006715.11	1166.83	-0.121714	0.0243467	-4.9992	5.75673e-07	1.41217e-05	VPS41
ENSG00000180771.10	372.332	0.150205	0.0300451	4.99932	5.75325e-07	1.41217e-05
ENSG00000263986.1	12.1994	-0.613955	0.122821	-4.99877	5.76958e-07	1.414e-05
ENSG00000147010.13	4395.26	-0.181016	0.0362167	-4.99814	5.78856e-07	1.41734e-05	SH3KBP1
ENSG00000144357.12	478.62	-0.138156	0.027652	-4.99622	5.84649e-07	1.43019e-05	UBR3
ENSG00000104765.10	351.982	-0.235048	0.0470727	-4.99331	5.93547e-07	1.45006e-05	BNIP3L
ENSG00000137996.8	1201.41	0.119541	0.0239408	4.9932	5.93873e-07	1.45006e-05	RTCA
ENSG00000103197.12	392.099	-0.131374	0.0263199	-4.99142	5.99358e-07	1.4621e-05	TSC2
ENSG00000141385.5	2592.48	-0.143738	0.0287983	-4.99117	6.00131e-07	1.46263e-05	AFG3L2
ENSG00000147679.7	994.795	0.150213	0.0301045	4.98973	6.04644e-07	1.47227e-05	UTP23
ENSG00000106615.5	1008.9	0.160253	0.0321495	4.98462	6.20823e-07	1.51027e-05	RHEB
ENSG00000134001.8	3316.36	0.134515	0.0269953	4.98291	6.26337e-07	1.52228e-05	EIF2S1
ENSG00000160828.13	467.85	-0.239827	0.0481336	-4.98253	6.27581e-07	1.52389e-05
ENSG00000141510.11	1098.29	-0.213678	0.0429092	-4.97977	6.36598e-07	1.54437e-05	TP53
ENSG00000136758.14	2068.18	0.0757256	0.0152074	4.97951	6.37458e-07	1.54503e-05	YME1L1
ENSG00000148334.10	1752.21	-0.152641	0.0306711	-4.97668	6.46829e-07	1.5663e-05	PTGES2
ENSG00000267711.1	5.95089	0.947516	0.19051	4.97359	6.5724e-07	1.59005e-05
ENSG00000137393.8	2.731	2.25413	0.453247	4.9733	6.58222e-07	1.59096e-05	RNF144B
ENSG00000125870.6	3997.43	0.108399	0.0217986	4.97274	6.60143e-07	1.59415e-05	SNRPB2
ENSG00000103978.11	1070.95	0.0956309	0.0192391	4.97066	6.67252e-07	1.60984e-05	TMEM87A
ENSG00000179021.5	801.522	0.164405	0.03308	4.96992	6.69795e-07	1.61449e-05	C3orf38
ENSG00000107223.8	9617.54	0.0823257	0.0165666	4.96939	6.71654e-07	1.6175e-05	EDF1
ENSG00000021574.7	469.788	-0.132383	0.0266554	-4.96646	6.81872e-07	1.6406e-05	SPAST
ENSG00000255471.1	1.2179	2.90892	0.585917	4.96472	6.8799e-07	1.65381e-05
ENSG00000227081.4	4099.34	0.139555	0.0281108	4.96448	6.88871e-07	1.65442e-05
ENSG00000213533.7	73.9307	0.371933	0.0749271	4.96393	6.90812e-07	1.65757e-05	STIMATE
ENSG00000265739.1	136.219	-0.241769	0.048707	-4.96374	6.91485e-07	1.65768e-05
ENSG00000132906.13	108.572	0.271751	0.0547963	4.9593	7.07488e-07	1.6945e-05	CASP9
ENSG00000105819.9	2162.21	-0.0775211	0.0156393	-4.95681	7.16611e-07	1.71323e-05	PMPCB
ENSG00000170315.9	15381.4	0.0909215	0.0183426	4.95685	7.16469e-07	1.71323e-05	UBB
ENSG00000180628.10	1692.54	0.205807	0.0415256	4.95613	7.19102e-07	1.71763e-05	PCGF5
ENSG00000144567.6	546.367	-0.136347	0.0275171	-4.95498	7.23379e-07	1.72628e-05	RETREG2
ENSG00000258017.1	51.3465	-0.341655	0.0689602	-4.95438	7.25624e-07	1.73007e-05	LOC105369760
ENSG00000086232.8	1738.69	-0.14856	0.0299898	-4.95367	7.28256e-07	1.73478e-05	EIF2AK1
ENSG00000131626.11	716.343	-0.148524	0.030001	-4.95063	7.39749e-07	1.76056e-05	PPFIA1
ENSG00000251804.1	17.2211	0.590321	0.11925	4.95029	7.41014e-07	1.76198e-05	RNU6-1294P
ENSG00000241258.2	786.874	-0.131584	0.0265896	-4.94872	7.47024e-07	1.77467e-05	CRCP
ENSG00000189134.3	16.8605	0.970874	0.196275	4.94651	7.55561e-07	1.79172e-05	NKAPL
ENSG00000244361.1	0.944654	2.55669	0.516855	4.94662	7.55113e-07	1.79172e-05
ENSG00000182551.9	1125.42	-0.25427	0.0514269	-4.9443	7.64182e-07	1.81053e-05	ADI1
ENSG00000124198.8	705.297	-0.119617	0.0241975	-4.94335	7.67914e-07	1.81774e-05	ARFGEF2
ENSG00000205138.2	570.053	0.151438	0.0306385	4.94273	7.70363e-07	1.8219e-05	SDHAF1
ENSG00000075239.9	2054.87	-0.158897	0.032157	-4.94128	7.76129e-07	1.83389e-05	ACAT1
ENSG00000111667.9	849.39	-0.10614	0.0214855	-4.9401	7.80844e-07	1.84338e-05	USP5
ENSG00000255112.2	394.397	0.169543	0.0343518	4.9355	7.99448e-07	1.88561e-05	CHMP1B
ENSG00000174306.17	258.038	-0.300619	0.0609304	-4.9338	8.06438e-07	1.9004e-05	ZHX3
ENSG00000167747.9	2637.28	0.181004	0.0367048	4.93134	8.16677e-07	1.9228e-05	C19orf48
ENSG00000100354.16	1875.67	-0.171959	0.0348851	-4.92928	8.25326e-07	1.9403e-05	TNRC6B
ENSG00000221978.7	1150.2	-0.0917149	0.0186064	-4.92922	8.2558e-07	1.9403e-05	CCNL2
ENSG00000004059.6	91.8593	-0.256477	0.0520569	-4.92686	8.35631e-07	1.96217e-05	ARF5
ENSG00000166012.10	4249.6	0.148495	0.0301668	4.92248	8.5456e-07	2.00483e-05	TAF1D
ENSG00000197813.4	25.8446	-0.478925	0.0972995	-4.92218	8.55871e-07	2.00612e-05
ENSG00000225442.2	28.0204	-0.424731	0.0862964	-4.92177	8.57662e-07	2.00853e-05
ENSG00000180957.13	1293.1	-0.100323	0.020442	-4.90767	9.21633e-07	2.15643e-05	PITPNB
ENSG00000173653.3	220.253	0.184273	0.0375753	4.90409	9.38616e-07	2.19421e-05	RCE1
ENSG00000111639.3	6904.01	0.0998248	0.0203674	4.9012	9.52525e-07	2.22475e-05	MRPL51
ENSG00000114784.3	2379.43	0.115943	0.0236704	4.89823	9.67035e-07	2.25664e-05	EIF1B
ENSG00000128284.15	387.139	0.364867	0.0745745	4.89266	9.94834e-07	2.31946e-05	APOL3
ENSG00000074356.12	1052.24	-0.0756677	0.0154687	-4.89168	9.99805e-07	2.32899e-05	NCBP3
ENSG00000126070.14	738.915	-0.136831	0.0279752	-4.89114	1.00253e-06	2.33327e-05	AGO3
ENSG00000111875.7	823.368	0.211187	0.0431904	4.88967	1.01004e-06	2.34868e-05	ASF1A
ENSG00000197150.8	455.95	-0.148087	0.0302941	-4.88833	1.01697e-06	2.36272e-05	ABCB8
ENSG00000238781.1	13.8499	-0.529574	0.108345	-4.88787	1.01931e-06	2.36606e-05
ENSG00000146414.11	1034.36	-0.108198	0.0221433	-4.88626	1.02768e-06	2.38338e-05	SHPRH
ENSG00000152700.9	1143.01	0.159036	0.0325746	4.8822	1.04907e-06	2.42871e-05	SAR1B
ENSG00000213443.2	406.571	0.511594	0.104784	4.88237	1.04818e-06	2.42871e-05
ENSG00000112941.8	258.06	0.208081	0.0426245	4.88172	1.05164e-06	2.43254e-05	TENT4A
ENSG00000196924.10	2945.34	-0.29144	0.0597916	-4.87427	1.09213e-06	2.52397e-05	FLNA
ENSG00000227946.1	35.1299	0.33814	0.0693838	4.87347	1.09655e-06	2.53196e-05
ENSG00000134748.12	1729	0.0922331	0.0189332	4.87151	1.10749e-06	2.55497e-05	PRPF38A
ENSG00000166411.9	1755.61	0.18044	0.0370453	4.87079	1.11151e-06	2.56202e-05	IDH3A
ENSG00000264575.1	47.216	0.391714	0.0805645	4.86212	1.16134e-06	2.67453e-05
ENSG00000163719.14	981.951	-0.207783	0.0427388	-4.86169	1.16389e-06	2.67806e-05	MTMR14
ENSG00000131469.8	47174.8	0.14034	0.0288808	4.8593	1.17799e-06	2.70813e-05	RPL27
ENSG00000175931.8	577.074	-0.149211	0.0307225	-4.85672	1.19346e-06	2.74132e-05	UBE2O
ENSG00000263934.2	1231.9	-0.560328	0.115442	-4.85375	1.2115e-06	2.78033e-05
ENSG00000177294.6	1.39637	1.95989	0.404108	4.84991	1.23517e-06	2.83217e-05	FBXO39
ENSG00000234420.3	494.879	-0.187365	0.0386342	-4.84972	1.23637e-06	2.83248e-05	ZNF37BP
ENSG00000243680.1	21.5654	0.411893	0.0849815	4.84685	1.25439e-06	2.87125e-05
ENSG00000089818.12	356.304	0.152437	0.0314744	4.84322	1.27753e-06	2.92168e-05	NECAP1
ENSG00000249915.3	3097.81	0.0795497	0.0164352	4.84021	1.297e-06	2.96365e-05	PDCD6
ENSG00000157734.9	463.621	-0.472887	0.0977151	-4.83945	1.30197e-06	2.97242e-05	SNX22
ENSG00000106028.6	7777.24	0.140898	0.029119	4.8387	1.30688e-06	2.98105e-05	SSBP1
ENSG00000013375.11	472.896	-0.172757	0.0357084	-4.838	1.31151e-06	2.98901e-05	PGM3
ENSG00000182628.8	1847.15	0.101674	0.0210224	4.83648	1.32161e-06	3.00943e-05	SKA2
ENSG00000141577.9	210.821	-0.226664	0.0468979	-4.83313	1.34405e-06	3.05579e-05	CEP131
ENSG00000142961.10	135.458	0.264489	0.0547246	4.83309	1.34429e-06	3.05579e-05	MOB3C
ENSG00000221184.1	54.3934	-0.36328	0.0751914	-4.83141	1.3557e-06	3.07907e-05
ENSG00000142546.9	1164.01	0.117442	0.0243107	4.8309	1.35919e-06	3.08434e-05	NOSIP
ENSG00000103111.10	629.621	-0.146882	0.0304095	-4.83014	1.36435e-06	3.09073e-05	MON1B
ENSG00000144048.6	808.188	0.194776	0.0403249	4.83017	1.36416e-06	3.09073e-05	DUSP11
ENSG00000126267.4	11706.4	0.0800727	0.0165816	4.829	1.37219e-06	3.10583e-05	COX6B1
ENSG00000100664.6	5769.72	0.0998254	0.0206741	4.82852	1.37549e-06	3.1106e-05	EIF5
ENSG00000087111.16	1021.65	-0.140765	0.0291557	-4.82805	1.37873e-06	3.11527e-05	PIGS
ENSG00000114302.11	1108.6	-0.200187	0.041468	-4.8275	1.38256e-06	3.12124e-05	PRKAR2A
ENSG00000108774.10	1235.45	0.129661	0.0268634	4.82669	1.38819e-06	3.13128e-05	RAB5C
ENSG00000100811.6	3993.9	-0.0788954	0.0163508	-4.82516	1.39892e-06	3.15277e-05	YY1
ENSG00000130733.6	203.043	-0.182079	0.0377481	-4.82351	1.41054e-06	3.17624e-05	YIPF2
ENSG00000126254.7	1432.85	0.0976174	0.0202443	4.82196	1.42154e-06	3.19828e-05	RBM42
ENSG00000095139.9	2316.76	-0.082205	0.017049	-4.82168	1.42357e-06	3.20012e-05	ARCN1
ENSG00000238516.1	3.47705	-0.934377	0.193856	-4.81995	1.43594e-06	3.22517e-05
ENSG00000070047.7	823.614	-0.137336	0.0285251	-4.81459	1.47502e-06	3.31013e-05	PHRF1
ENSG00000136213.7	891.264	0.379912	0.0789699	4.81084	1.50294e-06	3.36704e-05	CHST12
ENSG00000144747.10	1731.6	-0.122461	0.0254546	-4.81098	1.50196e-06	3.36704e-05	TMF1
ENSG00000135407.6	35.1369	0.54101	0.112473	4.81011	1.50844e-06	3.37649e-05	AVIL
ENSG00000271912.1	60.7506	-0.35845	0.0745246	-4.80982	1.5107e-06	3.37867e-05
ENSG00000108590.6	693.485	0.147583	0.030695	4.80805	1.52412e-06	3.40581e-05	MED31
ENSG00000162772.12	838.764	0.609715	0.126831	4.80732	1.52968e-06	3.41534e-05	ATF3
ENSG00000273063.1	9.70476	0.79961	0.166369	4.80624	1.53795e-06	3.43088e-05
ENSG00000229447.2	36.6545	-0.310963	0.0647027	-4.80604	1.53952e-06	3.43149e-05
ENSG00000227627.1	71.2014	-0.301226	0.0626836	-4.8055	1.54368e-06	3.43786e-05
ENSG00000112078.9	1532.78	-0.119437	0.024867	-4.80304	1.56274e-06	3.47736e-05	KCTD20
ENSG00000163743.9	421.507	0.169117	0.0352231	4.8013	1.5764e-06	3.50481e-05	RCHY1
ENSG00000263069.1	39.5796	0.487777	0.101603	4.8008	1.58031e-06	3.51052e-05	RNF213-AS1
ENSG00000143178.8	53.4593	0.518658	0.108119	4.79709	1.60985e-06	3.57314e-05	TBX19
ENSG00000115392.7	566.12	0.147595	0.030785	4.79437	1.63189e-06	3.61901e-05	FANCL
ENSG00000200090.1	103.775	-0.195994	0.0408824	-4.79409	1.63411e-06	3.62089e-05
ENSG00000175115.7	1740.27	-0.198932	0.0415134	-4.792	1.65123e-06	3.65575e-05	PACS1
ENSG00000172765.12	370.027	-0.140639	0.0293496	-4.79183	1.65265e-06	3.65581e-05	TMCC1
ENSG00000172409.5	364.167	0.149386	0.0311861	4.79015	1.66659e-06	3.68356e-05	CLP1
ENSG00000106355.5	3995.41	0.152888	0.0319351	4.78747	1.689e-06	3.72995e-05	LSM5
ENSG00000168818.5	870.437	0.127031	0.0265365	4.78704	1.69259e-06	3.73475e-05	STX18
ENSG00000101265.11	788.338	-0.336368	0.0702737	-4.78653	1.69686e-06	3.74104e-05	RASSF2
ENSG00000164284.10	218.779	0.21531	0.0449901	4.78572	1.70373e-06	3.75305e-05	GRPEL2
ENSG00000196683.6	9315.29	0.129723	0.0271216	4.78302	1.72682e-06	3.80073e-05	TOMM7
ENSG00000198198.9	388.633	-0.147381	0.0308174	-4.7824	1.73217e-06	3.80933e-05	SZT2
ENSG00000159596.6	623.992	0.158839	0.0332179	4.78172	1.738e-06	3.81578e-05	TMEM69
ENSG00000167671.7	421.964	-0.183401	0.0383537	-4.78182	1.73714e-06	3.81578e-05	UBXN6
ENSG00000129245.7	391.007	-0.151351	0.0316574	-4.78089	1.74519e-06	3.82838e-05	FXR2
ENSG00000186283.9	1095.15	0.19199	0.0401782	4.77846	1.76641e-06	3.8717e-05	TOR3A
ENSG00000125650.4	29.7263	0.411512	0.0861882	4.77457	1.80089e-06	3.94399e-05	PSPN
ENSG00000162688.11	1143.37	-0.108961	0.0228244	-4.7739	1.80694e-06	3.95395e-05	AGL
ENSG00000047249.12	824.779	0.178166	0.0373451	4.77078	1.83514e-06	4.01233e-05	ATP6V1H
ENSG00000266244.1	1.2817	1.93482	0.405852	4.7673	1.86712e-06	4.07886e-05
ENSG00000256073.2	78.4058	0.490549	0.102973	4.76388	1.89908e-06	4.14525e-05	URB1-AS1
ENSG00000188185.7	69.9853	-0.321855	0.0675676	-4.76345	1.90308e-06	4.15054e-05
ENSG00000177173.5	378.239	-0.291969	0.0613133	-4.76193	1.91751e-06	4.17856e-05
ENSG00000115540.10	398.433	0.17241	0.0362118	4.76116	1.92486e-06	4.1911e-05	MOB4
ENSG00000178913.5	1567.65	0.154833	0.0325215	4.76095	1.92682e-06	4.1919e-05	TAF7
ENSG00000115541.6	10086	0.236098	0.0495957	4.76046	1.93156e-06	4.19876e-05	HSPE1
ENSG00000185947.10	1379.28	0.238826	0.0501764	4.75973	1.93848e-06	4.21032e-05	ZNF267
ENSG00000107263.14	1329.59	-0.141017	0.0296451	-4.75685	1.96641e-06	4.26747e-05	RAPGEF1
ENSG00000145041.11	795.151	-0.127202	0.0267632	-4.75285	2.00567e-06	4.34908e-05	DCAF1
ENSG00000131378.9	3436.82	-0.25167	0.0530045	-4.74808	2.05355e-06	4.44924e-05	RFTN1
ENSG00000198963.6	6.49766	1.57702	0.33227	4.74618	2.0729e-06	4.48748e-05	RORB
ENSG00000187189.9	469.618	0.197434	0.0416376	4.74173	2.11897e-06	4.58344e-05	TSPYL4
ENSG00000108468.10	2245.21	-0.142898	0.0301384	-4.74139	2.12255e-06	4.58741e-05	CBX1
ENSG00000164117.8	306.219	0.225507	0.0475802	4.73952	2.14228e-06	4.62627e-05	FBXO8
ENSG00000272931.1	29.0402	0.459241	0.0969138	4.73866	2.15139e-06	4.64214e-05
ENSG00000126001.11	433.75	-0.128674	0.027157	-4.73815	2.15679e-06	4.64998e-05	CEP250
ENSG00000108953.12	8824.12	-0.110301	0.0232842	-4.73714	2.16752e-06	4.6693e-05	YWHAE
ENSG00000170855.3	1253.39	0.195121	0.0412099	4.73482	2.19253e-06	4.7193e-05	TRIAP1
ENSG00000028310.13	1414.6	-0.112052	0.0236845	-4.73102	2.234e-06	4.80464e-05	BRD9
ENSG00000079785.10	2995.44	-0.163232	0.0345068	-4.73043	2.24044e-06	4.81259e-05	DDX1
ENSG00000110324.5	293.82	0.541333	0.114438	4.73035	2.24134e-06	4.81259e-05	IL10RA
ENSG00000257267.1	767.669	0.105757	0.0223651	4.72869	2.25975e-06	4.84816e-05	ZNF271P
ENSG00000125352.4	562.401	0.116676	0.0246778	4.72799	2.2675e-06	4.86083e-05	RNF113A
ENSG00000164082.10	1.39151	2.13975	0.452633	4.72735	2.27469e-06	4.87227e-05	GRM2
ENSG00000011243.13	1128.29	0.143631	0.0304121	4.72282	2.32598e-06	4.97809e-05	AKAP8L
ENSG00000118680.8	8148.12	0.168943	0.0357965	4.71954	2.36379e-06	5.0549e-05	MYL12B
ENSG00000134371.9	1011.98	0.118929	0.0252093	4.71764	2.386e-06	5.09826e-05	CDC73
ENSG00000088451.6	399.64	0.146089	0.0309746	4.71641	2.40038e-06	5.12483e-05	TGDS
ENSG00000242951.1	31.1981	0.288347	0.0611595	4.71467	2.42101e-06	5.16468e-05
ENSG00000233276.2	8659.59	-0.22033	0.0467716	-4.71078	2.46776e-06	5.26016e-05	GPX1
ENSG00000119777.14	663.145	-0.144078	0.0306069	-4.70737	2.50936e-06	5.34452e-05	TMEM214
ENSG00000205208.4	373.655	0.187796	0.0399115	4.70531	2.53481e-06	5.39436e-05	C4orf46
ENSG00000243679.1	21.207	0.471769	0.100291	4.70401	2.55098e-06	5.42438e-05
ENSG00000135723.9	607.322	-0.190787	0.0405787	-4.70164	2.58079e-06	5.48335e-05	FHOD1
ENSG00000104884.10	337.508	-0.146851	0.0312651	-4.69696	2.64068e-06	5.60371e-05	ERCC2
ENSG00000131375.5	552.154	-0.138896	0.029572	-4.69688	2.64169e-06	5.60371e-05	CAPN7
ENSG00000123444.9	270.716	0.142218	0.0302951	4.69442	2.67358e-06	5.66679e-05	KBTBD4
ENSG00000186260.12	254.536	-0.226602	0.0483281	-4.68882	2.74786e-06	5.81758e-05	MRTFB
ENSG00000224975.1	54.4599	-0.336097	0.0716821	-4.68872	2.74914e-06	5.81758e-05	INE1
ENSG00000099795.2	6369.33	0.0802106	0.0171239	4.68414	2.81143e-06	5.94461e-05	NDUFB7
ENSG00000149792.4	737.202	0.109593	0.0233982	4.68382	2.81582e-06	5.94912e-05	MRPL49
ENSG00000155729.8	217.324	0.168323	0.0359478	4.68241	2.83518e-06	5.98522e-05	KCTD18
ENSG00000112992.12	847.868	-0.127332	0.0271973	-4.6818	2.84366e-06	5.99832e-05	NNT
ENSG00000114270.11	6.49198	1.2093	0.258347	4.68094	2.85566e-06	6.01881e-05	COL7A1
ENSG00000117091.5	11584.7	0.215489	0.0460466	4.67981	2.87147e-06	6.04247e-05	CD48
ENSG00000122484.8	1203.01	-0.0986138	0.0210716	-4.67994	2.86956e-06	6.04247e-05	RPAP2
ENSG00000171806.7	239.172	0.187482	0.0400761	4.67815	2.89471e-06	6.08651e-05	METTL18
ENSG00000131495.4	5536.87	0.0780786	0.0166941	4.67701	2.91085e-06	6.11556e-05	NDUFA2
ENSG00000199977.1	16.3798	-0.481889	0.103078	-4.67498	2.93976e-06	6.17139e-05
ENSG00000213731.2	0.961516	-2.28975	0.489985	-4.6731	2.96685e-06	6.22329e-05
ENSG00000180008.8	1188.53	-0.0763193	0.0163398	-4.67075	3.00104e-06	6.29001e-05	SOCS4
ENSG00000266345.1	32.0263	-0.390608	0.0837134	-4.66601	3.07109e-06	6.43171e-05
ENSG00000174231.12	3238.89	-0.108389	0.0232336	-4.66519	3.0833e-06	6.44704e-05	PRPF8
ENSG00000177565.11	1530.34	-0.185737	0.0398125	-4.66528	3.08197e-06	6.44704e-05	TBL1XR1
ENSG00000235366.1	22.9755	0.694073	0.148786	4.66491	3.08747e-06	6.45064e-05
ENSG00000205871.4	218.164	-0.192871	0.041361	-4.66311	3.11459e-06	6.50213e-05	RPS3AP47
ENSG00000254873.1	11.6641	-0.571288	0.122566	-4.66106	3.14583e-06	6.56215e-05
ENSG00000091157.9	242.097	-0.161253	0.0346076	-4.65947	3.17018e-06	6.60771e-05	WDR7
ENSG00000175573.6	404.735	0.231754	0.0497519	4.6582	3.18992e-06	6.64361e-05	C11orf68
ENSG00000145982.7	373.615	0.177705	0.0381621	4.65658	3.21501e-06	6.69057e-05	FARS2
ENSG00000108465.10	928.011	0.101599	0.0218207	4.65605	3.22328e-06	6.70249e-05	CDK5RAP3
ENSG00000100564.4	321.536	0.176656	0.037986	4.65055	3.31053e-06	6.87849e-05	PIGH
ENSG00000237190.3	977.457	0.136879	0.029435	4.65022	3.31584e-06	6.8841e-05	CDKN2AIPNL
ENSG00000180353.6	4525.56	-0.130883	0.0281494	-4.64958	3.32606e-06	6.89988e-05	HCLS1
ENSG00000261434.1	4.04109	1.32672	0.285394	4.64874	3.33973e-06	6.92278e-05
ENSG00000228486.5	35.8251	-0.384649	0.0828218	-4.6443	3.41232e-06	7.06769e-05	C2orf92
ENSG00000131471.2	8.76504	0.847462	0.182559	4.64212	3.44846e-06	7.12968e-05	AOC3
ENSG00000134313.10	743.078	-0.155845	0.0335725	-4.64204	3.44994e-06	7.12968e-05	KIDINS220
ENSG00000243663.1	2.95918	-0.885883	0.19084	-4.64201	3.45037e-06	7.12968e-05	RPS4XP14
ENSG00000181472.4	222.107	0.160942	0.0346733	4.64167	3.45596e-06	7.13565e-05	ZBTB2
ENSG00000273451.1	66.4417	-0.277506	0.0598879	-4.63375	3.59097e-06	7.40859e-05
ENSG00000100601.5	182.958	0.152968	0.0330279	4.63148	3.63061e-06	7.48452e-05	ALKBH1
ENSG00000214046.4	1232.78	0.0996028	0.0215084	4.63088	3.64116e-06	7.5004e-05	SMIM7
ENSG00000137168.7	853.951	0.168597	0.0364243	4.62869	3.67985e-06	7.57416e-05	PPIL1
ENSG00000099617.2	2.70316	1.54101	0.333212	4.62473	3.75091e-06	7.7144e-05	EFNA2
ENSG00000265784.1	2.09454	-1.34244	0.290339	-4.62369	3.76977e-06	7.74715e-05
ENSG00000081760.12	525.96	-0.189709	0.0410496	-4.62145	3.81072e-06	7.8252e-05	AACS
ENSG00000110344.5	756.934	-0.106384	0.0230243	-4.62049	3.82835e-06	7.85526e-05	UBE4A
ENSG00000109667.7	14.0864	0.862037	0.186602	4.61966	3.84372e-06	7.88068e-05	SLC2A9
ENSG00000165219.17	914.411	-0.105691	0.0228796	-4.61946	3.84746e-06	7.8822e-05	GAPVD1
ENSG00000236018.2	21.5215	-0.427009	0.0925267	-4.61498	3.93136e-06	8.04782e-05
ENSG00000160803.7	146.343	-0.193595	0.0419589	-4.61392	3.95143e-06	8.08264e-05	UBQLN4
ENSG00000229052.2	35.3391	-0.548648	0.11896	-4.61204	3.98733e-06	8.14974e-05
ENSG00000149218.4	701.051	0.387044	0.0839436	4.61076	4.01195e-06	8.19371e-05	ENDOD1
ENSG00000115286.15	3406.59	0.0704844	0.0152882	4.61038	4.01929e-06	8.20233e-05	NDUFS7
ENSG00000115211.11	562.181	-0.119554	0.0259491	-4.60724	4.08056e-06	8.32092e-05	EIF2B4
ENSG00000203734.7	12.6352	-0.54025	0.117319	-4.60497	4.12519e-06	8.40544e-05	ECT2L
ENSG00000196313.7	950.577	-0.159392	0.0346185	-4.60425	4.13956e-06	8.42819e-05	POM121
ENSG00000008018.8	9529.07	0.070779	0.015384	4.60082	4.20821e-06	8.56136e-05	PSMB1
ENSG00000126746.13	372.58	0.108756	0.0236403	4.60044	4.216e-06	8.57058e-05	ZNF384
ENSG00000143751.9	468.267	0.149526	0.0325206	4.59789	4.26795e-06	8.66949e-05	SDE2
ENSG00000167779.3	19.7232	2.12462	0.462269	4.59608	4.30522e-06	8.73846e-05	IGFBP6
ENSG00000178988.10	621.876	0.0965546	0.0210121	4.59519	4.3236e-06	8.76901e-05	MRFAP1L1
ENSG00000127989.9	318.995	0.143093	0.0311437	4.5946	4.33578e-06	8.78697e-05	MTERF1
ENSG00000058729.6	928.303	0.138536	0.030155	4.59412	4.34581e-06	8.79375e-05	RIOK2
ENSG00000172361.5	10.2206	0.927667	0.201923	4.59416	4.34491e-06	8.79375e-05	CFAP53
ENSG00000108107.8	109563	0.122246	0.0266163	4.59289	4.37152e-06	8.83899e-05	RPL28
ENSG00000269893.2	4013.91	0.220493	0.0480363	4.59013	4.42975e-06	8.94986e-05	SNHG8
ENSG00000159692.11	1290.92	-0.141806	0.0308951	-4.58991	4.43443e-06	8.95245e-05	CTBP1
ENSG00000235267.1	3.08277	1.49293	0.325412	4.58781	4.47922e-06	9.02903e-05
ENSG00000267892.1	6.34964	0.991936	0.216204	4.58796	4.47593e-06	9.02903e-05
ENSG00000090905.13	1781.9	-0.0942903	0.0205706	-4.58373	4.56743e-06	9.19982e-05	TNRC6A
ENSG00000104549.7	2121.41	-0.145731	0.0317957	-4.58336	4.57571e-06	9.20945e-05	SQLE
ENSG00000143458.7	368.098	-0.185784	0.0405518	-4.5814	4.61867e-06	9.28882e-05	GABPB2
ENSG00000181924.6	2932.62	0.121839	0.0265965	4.581	4.62767e-06	9.29416e-05	COA4
ENSG00000273365.1	1.33174	2.05571	0.448751	4.58096	4.62838e-06	9.29416e-05
ENSG00000187257.10	1953.67	0.105779	0.0230956	4.58004	4.64878e-06	9.328e-05	RSBN1L
ENSG00000103194.11	1959.52	0.0805467	0.0175876	4.57975	4.65522e-06	9.33381e-05	USP10
ENSG00000125741.4	724.375	-0.12361	0.0270099	-4.57646	4.72904e-06	9.47462e-05	OPA3
ENSG00000151332.14	771.248	0.138963	0.0304076	4.57001	4.87707e-06	9.76378e-05	MBIP
ENSG00000114316.8	825.743	-0.148362	0.0324765	-4.56829	4.91722e-06	9.83667e-05	USP4
ENSG00000141428.12	521.44	0.0981409	0.0214848	4.56792	4.92591e-06	9.84659e-05	C18orf21
ENSG00000136521.8	2633.75	0.0919736	0.0201392	4.5669	4.94987e-06	9.88697e-05	NDUFB5
ENSG00000088727.8	177.188	0.233157	0.0510619	4.56617	4.96707e-06	9.91382e-05	KIF9
ENSG00000164329.9	843.48	0.118928	0.0260516	4.56509	4.99273e-06	9.9575e-05	TENT2
ENSG00000259178.1	1.79316	1.92434	0.421666	4.56367	5.0268e-06	0.000100179
ENSG00000228748.2	3.34728	-1.53644	0.336743	-4.56266	5.05107e-06	0.000100586
ENSG00000121486.7	655.962	0.121867	0.0267152	4.56172	5.07351e-06	0.000100957	TRMT1L
ENSG00000088356.4	1012.66	0.133275	0.029224	4.56048	5.1036e-06	0.000101479	PDRG1
ENSG00000234252.1	36.9695	-0.369482	0.0811524	-4.55293	5.29032e-06	0.000105112
ENSG00000236801.1	47.9012	0.256752	0.0564133	4.55127	5.33224e-06	0.000105865	RPL24P8
ENSG00000130175.5	1343.8	-0.107154	0.0235449	-4.55105	5.33779e-06	0.000105896	PRKCSH
ENSG00000165699.9	342.589	-0.173107	0.0380762	-4.54632	5.45907e-06	0.00010822	TSC1
ENSG00000124222.17	919.205	0.134829	0.0296666	4.54481	5.49859e-06	0.000108922	STX16
ENSG00000225339.2	113.195	-0.257745	0.0567154	-4.54454	5.50564e-06	0.000108979
ENSG00000138663.4	1022.48	0.0973667	0.021426	4.54433	5.51094e-06	0.000109002	COPS4
ENSG00000174206.8	109.721	0.228561	0.0502987	4.54407	5.51793e-06	0.000109059	C12orf66
ENSG00000167548.10	405.753	-0.119472	0.0262992	-4.5428	5.55126e-06	0.000109553	KMT2D
ENSG00000241941.2	1.69664	2.03502	0.447955	4.54291	5.54825e-06	0.000109553	RPL32P26
ENSG00000119929.8	601.744	0.145826	0.0321535	4.53531	5.75185e-06	0.000113427	CUTC
ENSG00000156469.4	549.235	0.156892	0.0345973	4.5348	5.76582e-06	0.000113617	MTERF3
ENSG00000210144.1	69.3476	-0.331358	0.073097	-4.53312	5.81181e-06	0.000114438
ENSG00000164024.7	804.565	-0.15571	0.0343558	-4.53226	5.83548e-06	0.000114818	METAP1
ENSG00000133739.11	367.41	0.260754	0.0575464	4.5312	5.86506e-06	0.000115228	LRRCC1
ENSG00000146729.5	1247.14	-0.11984	0.0264472	-4.5313	5.86216e-06	0.000115228	NIPSNAP2
ENSG00000135272.5	2812.87	-0.207119	0.0457137	-4.53079	5.87634e-06	0.000115364	MDFIC
ENSG00000131966.9	676.228	0.111948	0.0247161	4.52935	5.91642e-06	0.000116064	ACTR10
ENSG00000092330.11	703.911	0.149546	0.0330349	4.5269	5.98544e-06	0.000117331	TINF2
ENSG00000157637.8	619.624	-0.134549	0.0297299	-4.52572	6.01903e-06	0.000117901	SLC38A10
ENSG00000270084.1	6.17493	-0.717388	0.158611	-4.52294	6.09851e-06	0.00011937
ENSG00000112159.7	1210.01	-0.151949	0.0336196	-4.51966	6.1938e-06	0.000121145	MDN1
ENSG00000273076.1	57.6746	0.316458	0.0700415	4.51816	6.23796e-06	0.000121918
ENSG00000100722.14	970.363	-0.131528	0.0291389	-4.51383	6.36667e-06	0.000124341	ZC3H14
ENSG00000111711.5	561.681	0.139041	0.0308053	4.51354	6.37541e-06	0.00012442	GOLT1B
ENSG00000145247.7	1845.25	0.221216	0.049019	4.51285	6.39614e-06	0.00012464	OCIAD2
ENSG00000197858.6	1174.81	-0.136695	0.0302896	-4.51294	6.3935e-06	0.00012464	GPAA1
ENSG00000239763.2	130.668	-0.269739	0.0597825	-4.51201	6.42164e-06	0.000125044
ENSG00000006194.6	265.744	0.127697	0.0283149	4.50986	6.48691e-06	0.000126222	ZNF263
ENSG00000120647.5	351.049	0.208698	0.0463126	4.50629	6.5972e-06	0.000128178	CCDC77
ENSG00000182600.5	8.75588	0.922853	0.204788	4.50638	6.59444e-06	0.000128178	SNORC
ENSG00000185000.5	372.584	-0.182815	0.0405732	-4.50582	6.61182e-06	0.000128368	DGAT1
ENSG00000243824.1	2.54897	1.54556	0.343221	4.50311	6.69664e-06	0.000129919	RPL12P6
ENSG00000269737.1	10.6185	-0.675446	0.150013	-4.50259	6.71316e-06	0.000130143
ENSG00000103035.6	4977.85	0.088839	0.0197373	4.50107	6.76119e-06	0.000130978	PSMD7
ENSG00000211450.5	285.234	-0.129428	0.028757	-4.50074	6.77159e-06	0.000131083	SELENOH
ENSG00000273017.1	143.856	0.307521	0.0683354	4.50017	6.7899e-06	0.000131341
ENSG00000200502.1	249.857	-0.178042	0.0395796	-4.49833	6.84882e-06	0.000132384
ENSG00000149196.11	1666.97	0.1092	0.0242849	4.49663	6.90391e-06	0.000133253	HIKESHI
ENSG00000218227.3	145.383	0.157113	0.0349395	4.49671	6.90139e-06	0.000133253	RPL19P9
ENSG00000184402.10	213.143	-0.15999	0.035595	-4.49473	6.96582e-06	0.000134251	SS18L1
ENSG00000196449.3	1231.72	0.183277	0.0407753	4.49481	6.96316e-06	0.000134251	YRDC
ENSG00000166454.5	582.88	-0.0981713	0.0218434	-4.49432	6.97913e-06	0.000134409	ATMIN
ENSG00000271227.1	5.05786	0.994375	0.22149	4.48947	7.1399e-06	0.000137405	SREK1IP1P2
ENSG00000236991.2	9.17967	-0.648015	0.144354	-4.48906	7.15392e-06	0.000137575	EDRF1-AS1
ENSG00000255153.1	20.0964	0.64638	0.144018	4.48818	7.18343e-06	0.000138041	TOLLIP-AS1
ENSG00000134077.11	965.7	0.153206	0.0341482	4.48651	7.23995e-06	0.000139026	THUMPD3
ENSG00000133393.8	508.878	0.110361	0.0246059	4.48513	7.28706e-06	0.000139829	CEP20
ENSG00000272373.1	25.0681	0.475265	0.10602	4.48278	7.36755e-06	0.00014127
ENSG00000186001.8	959.995	-0.13557	0.0302713	-4.4785	7.51681e-06	0.000144028	LRCH3
ENSG00000105058.7	943.389	0.127108	0.0284172	4.47291	7.71639e-06	0.000147744	FAM32A
ENSG00000240342.2	100.093	0.19347	0.043258	4.47246	7.73239e-06	0.000147943	RPS2P5
ENSG00000172292.10	1142.94	0.254639	0.0569525	4.47108	7.78238e-06	0.000148791	CERS6
ENSG00000150779.7	4757.83	0.112842	0.0252533	4.46841	7.88025e-06	0.000150553	TIMM8B
ENSG00000055609.13	1926.2	-0.111968	0.0250793	-4.46458	8.02271e-06	0.000153164	KMT2C
ENSG00000196531.6	41337.2	0.0953775	0.0213708	4.46299	8.08253e-06	0.000154194	NACA
ENSG00000146872.13	908.929	0.111005	0.024874	4.46271	8.09312e-06	0.000154285	TLK2
ENSG00000172466.11	1133.11	0.0851141	0.0190796	4.46101	8.15746e-06	0.000155399	ZNF24
ENSG00000158711.9	884.157	0.151917	0.0340568	4.46071	8.16903e-06	0.000155507	ELK4
ENSG00000179912.15	710.082	-0.143347	0.0321381	-4.46033	8.18318e-06	0.000155664	R3HDM2
ENSG00000137055.10	719.313	0.105866	0.0237361	4.46012	8.19156e-06	0.000155698	PLAA
ENSG00000168288.8	2476.5	0.0734122	0.0164602	4.45998	8.19681e-06	0.000155698	MMADHC
ENSG00000198646.9	487.95	-0.105014	0.0235486	-4.45944	8.21738e-06	0.000155976	NCOA6
ENSG00000216990.2	2.11906	1.63855	0.367552	4.45799	8.27299e-06	0.000156919	HSPD1P10
ENSG00000183155.4	621.821	0.117688	0.0264088	4.4564	8.3346e-06	0.000157974	RABIF
ENSG00000198168.4	2802.9	-0.211507	0.0474795	-4.45469	8.4014e-06	0.000159125	SVIP
ENSG00000100902.6	400.462	-0.142081	0.0319021	-4.45363	8.44288e-06	0.000159796	PSMA6
ENSG00000149091.11	984.369	-0.140093	0.0314643	-4.45243	8.49034e-06	0.000160559	DGKZ
ENSG00000198105.7	228.652	-0.170027	0.0381884	-4.4523	8.49535e-06	0.000160559	ZNF248
ENSG00000104177.13	887.419	-0.247467	0.0555846	-4.45209	8.50394e-06	0.000160606	MYEF2
ENSG00000100142.10	2681.49	0.139988	0.0314584	4.44995	8.58902e-06	0.000162096	POLR2F
ENSG00000238228.1	5.25586	0.872814	0.196188	4.44886	8.63291e-06	0.000162808	OR7E7P
ENSG00000212464.1	6.6214	-0.951598	0.213919	-4.44841	8.65079e-06	0.000163028	SNORA12
ENSG00000112977.11	1545.29	-0.185896	0.04181	-4.4462	8.74013e-06	0.000164594	DAP
ENSG00000230442.1	0.726029	2.50434	0.563311	4.44575	8.7585e-06	0.000164822	ASB15-AS1
ENSG00000148337.15	459.617	-0.0933139	0.0209961	-4.44434	8.81622e-06	0.00016579	CIZ1
ENSG00000225521.1	1.29551	1.94365	0.437731	4.4403	8.98352e-06	0.000168816
ENSG00000198055.6	1317.23	-0.129815	0.0292446	-4.43892	9.04103e-06	0.000169775	GRK6
ENSG00000116698.16	1097.29	0.115001	0.0259106	4.43835	9.06496e-06	0.000170104	SMG7
ENSG00000183386.5	290.477	0.654542	0.147481	4.43815	9.07347e-06	0.000170142	FHL3
ENSG00000254205.1	18.8491	-0.452511	0.10197	-4.43768	9.09351e-06	0.000170276
ENSG00000260351.1	2.60401	-1.05553	0.237855	-4.43768	9.09336e-06	0.000170276
ENSG00000173530.5	12.4619	1.02691	0.231565	4.43468	9.22106e-06	0.000172541	TNFRSF10D
ENSG00000239713.3	3381.94	0.220496	0.0497441	4.43261	9.30992e-06	0.00017408	APOBEC3G
ENSG00000269131.1	80.4381	-0.22381	0.050534	-4.4289	9.47129e-06	0.000176972
ENSG00000166747.8	960.911	-0.0883134	0.0199448	-4.42789	9.51607e-06	0.000177683	AP1G1
ENSG00000260630.2	56.4828	-0.434807	0.0982012	-4.42772	9.52361e-06	0.000177698	SNAI3-AS1
ENSG00000224550.1	7.36983	0.572358	0.129276	4.42742	9.53668e-06	0.000177816
ENSG00000226233.1	2.34007	1.52524	0.344549	4.42678	9.56519e-06	0.000178221
ENSG00000103275.14	5190.53	0.0731439	0.0165246	4.42637	9.5831e-06	0.000178429	UBE2I
ENSG00000170734.7	424.917	-0.176711	0.0399417	-4.42422	9.67927e-06	0.000180092	POLH
ENSG00000189350.8	2.50997	1.33772	0.302384	4.42391	9.69323e-06	0.000180224	TOGARAM2
ENSG00000213862.4	12.1739	0.452455	0.102299	4.42288	9.73941e-06	0.000180955	RPL7AP62
ENSG00000100575.9	1257.72	0.117878	0.026653	4.42269	9.7479e-06	0.000180985	TIMM9
ENSG00000160007.13	565.668	-0.141045	0.0319093	-4.42019	9.86147e-06	0.000182965	ARHGAP35
ENSG00000120656.7	678.645	0.132019	0.0298795	4.41836	9.94511e-06	0.000184377	TAF12
ENSG00000198711.4	1.07208	1.90599	0.431394	4.41822	9.95154e-06	0.000184377	SSBP3-AS1
ENSG00000167088.6	8573.64	0.150773	0.0341349	4.41698	1.0009e-05	0.00018531	SNRPD1
ENSG00000197362.9	151.059	-0.254992	0.0577381	-4.41636	1.00378e-05	0.000185713	ZNF786
ENSG00000100083.14	998.604	-0.146095	0.0330974	-4.41408	1.0144e-05	0.000187547	GGA1
ENSG00000105849.5	1526.11	0.141735	0.0321279	4.41159	1.02613e-05	0.000189582	POLR1F
ENSG00000242060.1	26.131	-0.296585	0.0672663	-4.40913	1.03789e-05	0.000191621	RPS3AP49
ENSG00000176261.11	3093.62	0.111778	0.0253552	4.40848	1.041e-05	0.000192061	ZBTB8OS
ENSG00000230562.3	44.9912	0.373268	0.0846921	4.40735	1.04642e-05	0.000192925
ENSG00000183495.9	908.739	-0.104376	0.0236916	-4.40562	1.05483e-05	0.00019434	EP400
ENSG00000147471.7	928.91	0.0958219	0.0217539	4.40482	1.0587e-05	0.000194917	PLPBP
ENSG00000113924.7	4.1282	1.11624	0.253573	4.40205	1.07234e-05	0.00019729	HGD
ENSG00000126768.8	1389.31	0.105937	0.0240703	4.40116	1.07675e-05	0.000197963	TIMM17B
ENSG00000103353.11	665.585	0.124963	0.0284089	4.39874	1.08879e-05	0.000200038	UBFD1
ENSG00000162063.8	635.086	-0.231435	0.0526209	-4.39815	1.09176e-05	0.000200302	CCNF
ENSG00000248122.1	0.996643	1.96353	0.446431	4.39829	1.09109e-05	0.000200302
ENSG00000141543.5	2118.4	0.169542	0.0385542	4.39749	1.0951e-05	0.000200776	EIF4A3
ENSG00000250075.1	12.9624	0.846027	0.192637	4.39182	1.12404e-05	0.000205939	LOC101927237
ENSG00000105131.3	2.88176	1.46467	0.333525	4.39148	1.12582e-05	0.000206121	EPHX3
ENSG00000006607.9	526.13	-0.15068	0.0343326	-4.38883	1.13964e-05	0.000208507	FARP2
ENSG00000141580.11	643.655	-0.138979	0.0316815	-4.38676	1.15052e-05	0.000210351	WDR45B
ENSG00000060688.8	1707.47	0.133067	0.0303456	4.38506	1.15955e-05	0.000211854	SNRNP40
ENSG00000272377.1	4.78097	0.964011	0.219886	4.38413	1.16448e-05	0.000212609
ENSG00000160714.5	921.609	0.0971686	0.022167	4.38348	1.168e-05	0.000213104	UBE2Q1
ENSG00000154978.8	1847.05	-0.122424	0.0279314	-4.38302	1.17044e-05	0.000213402	VOPP1
ENSG00000122218.10	2278.29	-0.0990586	0.0226211	-4.37904	1.19204e-05	0.000217189	COPA
ENSG00000158161.11	539.596	-0.177011	0.0404872	-4.37202	1.23101e-05	0.000224135	EYA3
ENSG00000269808.1	10.4037	-0.572067	0.13091	-4.36994	1.24283e-05	0.00022613
ENSG00000264577.1	23.6516	-0.38564	0.088291	-4.36783	1.25486e-05	0.000228161
ENSG00000102606.13	824.825	-0.175239	0.0401233	-4.36753	1.25661e-05	0.000228322	ARHGEF7
ENSG00000130766.4	521.01	0.277221	0.0635229	4.36411	1.27642e-05	0.000231443	SESN2
ENSG00000181026.13	506.684	0.197473	0.0452491	4.36413	1.27631e-05	0.000231443	AEN
ENSG00000212615.1	20.4726	-0.406968	0.0932519	-4.36418	1.27599e-05	0.000231443
ENSG00000156504.12	381.107	0.129515	0.0296915	4.36202	1.28869e-05	0.000233506	FAM122B
ENSG00000241468.3	6517.02	0.0830987	0.0190526	4.36155	1.29143e-05	0.000233842	ATP5MF
ENSG00000113391.12	340.08	-0.179115	0.0411239	-4.35549	1.32767e-05	0.000240239	FAM172A
ENSG00000103274.6	1248.49	-0.135063	0.0310262	-4.3532	1.34163e-05	0.000242598	NUBP1
ENSG00000198954.4	815.499	-0.161647	0.0371422	-4.35212	1.34825e-05	0.000243629	KIFBP
ENSG00000272449.1	99.2396	0.409127	0.0940366	4.35072	1.35691e-05	0.000245025
ENSG00000160408.10	167.325	-0.214201	0.0492449	-4.34971	1.36318e-05	0.000245989	ST6GALNAC6
ENSG00000122417.11	646.717	0.189335	0.0435417	4.34835	1.37164e-05	0.000247346	ODF2L
ENSG00000164104.7	10463.5	0.174936	0.0402352	4.34782	1.37495e-05	0.000247773	HMGB2
ENSG00000246089.3	162.877	0.297332	0.0683917	4.34749	1.37706e-05	0.000247984	LOC100287015
ENSG00000102078.11	140.628	0.187325	0.0430918	4.34712	1.3794e-05	0.000248066	SLC25A14
ENSG00000203819.6	16.6198	0.447768	0.103001	4.34722	1.37877e-05	0.000248066
ENSG00000116209.7	1816.96	0.18648	0.0428995	4.34689	1.38079e-05	0.000248147	TMEM59
ENSG00000198746.8	187.049	0.163167	0.037543	4.34615	1.38549e-05	0.000248821	GPATCH3
ENSG00000169660.11	407.545	0.182855	0.0420838	4.34503	1.39258e-05	0.000249924	HEXD
ENSG00000237292.1	19.5043	-0.683555	0.157395	-4.34294	1.4059e-05	0.000252142	LINC01732
ENSG00000143278.3	0.731839	2.3233	0.534994	4.34266	1.40766e-05	0.000252222	F13B
ENSG00000204305.9	23.9485	0.483393	0.111315	4.34257	1.40825e-05	0.000252222	AGER
ENSG00000113638.8	289.524	-0.124657	0.0287089	-4.34211	1.4112e-05	0.000252578	TTC33
ENSG00000236844.1	62.9379	-0.221178	0.050967	-4.33963	1.42721e-05	0.00025527	RPL24P6
ENSG00000100028.7	5651.07	0.12313	0.0283756	4.3393	1.4294e-05	0.000255488	SNRPD3
ENSG00000165209.14	2881.27	-0.260485	0.0600643	-4.33676	1.44596e-05	0.000258272	STRBP
ENSG00000197429.6	303.394	-0.135831	0.0313226	-4.33651	1.44761e-05	0.000258393	IPP
ENSG00000106086.14	212.351	-0.202842	0.0467955	-4.33466	1.45988e-05	0.00026034	PLEKHA8
ENSG00000264183.1	14.3	-0.476131	0.109845	-4.33456	1.4605e-05	0.00026034
ENSG00000171135.10	1508.53	0.0894278	0.0206329	4.33424	1.46266e-05	0.00026055	JAGN1
ENSG00000159363.13	266.748	-0.219308	0.05062	-4.33244	1.47468e-05	0.000262512	ATP13A2
ENSG00000134020.6	26.8791	0.693462	0.160092	4.33165	1.47996e-05	0.000263274	PEBP4
ENSG00000172667.6	1977.72	-0.309649	0.0714936	-4.33114	1.48337e-05	0.000263704	ZMAT3
ENSG00000138095.14	3885.77	-0.187282	0.0432576	-4.32946	1.49472e-05	0.000265543	LRPPRC
ENSG00000253190.2	10.7608	-0.525202	0.121432	-4.32508	1.52477e-05	0.000270697
ENSG00000171150.7	144.03	-0.203258	0.0469984	-4.32479	1.5268e-05	0.000270875	SOCS5
ENSG00000133884.5	850.312	0.111996	0.0259072	4.32297	1.53944e-05	0.000272935	DPF2
ENSG00000169976.5	5997.02	0.11315	0.0261886	4.32059	1.55616e-05	0.000275713	SF3B5
ENSG00000175203.11	2490.41	-0.0848833	0.0196554	-4.31857	1.57045e-05	0.000278057	DCTN2
ENSG00000130749.5	872.801	-0.10551	0.0244334	-4.31825	1.57269e-05	0.000278268	ZC3H4
ENSG00000155621.10	599.433	0.138447	0.0320675	4.31737	1.57902e-05	0.000279201	C9orf85
ENSG00000273218.1	6.15353	-0.728517	0.168769	-4.31666	1.58411e-05	0.000279912
ENSG00000139168.3	3481.95	0.105313	0.0244042	4.31538	1.59332e-05	0.000281351	ZCRB1
ENSG00000171786.5	47.2266	0.497235	0.115242	4.3147	1.59816e-05	0.000282017	NHLH1
ENSG00000089048.10	2027.94	0.152139	0.0352695	4.31362	1.60604e-05	0.000283131	ESF1
ENSG00000198909.3	368.811	-0.146817	0.0340371	-4.31343	1.60741e-05	0.000283131	MAP3K3
ENSG00000270287.1	1.33639	2.48439	0.575972	4.31339	1.6077e-05	0.000283131
ENSG00000182944.13	3591.18	0.0855136	0.0198287	4.31262	1.61334e-05	0.000283935	EWSR1
ENSG00000104897.5	649.527	0.111399	0.025865	4.30695	1.65521e-05	0.00029111	SF3A2
ENSG00000125166.8	2547.39	-0.160089	0.0371752	-4.30634	1.65978e-05	0.000291718	GOT2
ENSG00000164929.12	1.28461	2.40663	0.559115	4.30435	1.67479e-05	0.00029416	BAALC
ENSG00000129680.11	1109.48	-0.126528	0.0293974	-4.30406	1.67698e-05	0.000294349	MAP7D3
ENSG00000070669.12	971.279	0.18316	0.0425655	4.30303	1.68479e-05	0.000295522	ASNS
ENSG00000198793.8	610.364	-0.111211	0.0258471	-4.30266	1.68763e-05	0.000295823	MTOR
ENSG00000236498.1	12.7701	-0.446846	0.103876	-4.30174	1.69461e-05	0.00029685
ENSG00000109107.9	399.411	-0.285474	0.0664053	-4.29897	1.71595e-05	0.000300388	ALDOC
ENSG00000134452.15	772.137	-0.12555	0.0292183	-4.29694	1.7317e-05	0.000302943	FBH1
ENSG00000141556.16	539.354	-0.176861	0.041176	-4.29524	1.74501e-05	0.00030507	TBCD
ENSG00000156976.10	3083.3	0.153753	0.0358088	4.29371	1.75709e-05	0.000306978	EIF4A2
ENSG00000128563.9	620.127	0.0939495	0.0218885	4.29219	1.76923e-05	0.00030884	PRKRIP1
ENSG00000163584.13	17882	0.227126	0.0529176	4.29208	1.77009e-05	0.00030884	RPL22L1
ENSG00000257181.1	15.6324	-0.464082	0.108223	-4.2882	1.80123e-05	0.000314066
ENSG00000168002.7	1989.05	0.0915069	0.0213406	4.28793	1.8035e-05	0.000314252	POLR2G
ENSG00000240729.1	72.0751	-0.29768	0.0694351	-4.28717	1.80966e-05	0.000315118	RPL21P60
ENSG00000011590.9	1444.14	0.271781	0.0634105	4.28605	1.81876e-05	0.000316285	ZBTB32
ENSG00000165516.6	417.117	-0.137377	0.0320513	-4.28616	1.8179e-05	0.000316285	KLHDC2
ENSG00000185825.11	1751.19	-0.103505	0.0241515	-4.28566	1.82201e-05	0.00031664	BCAP31
ENSG00000214253.4	3303.29	-0.119871	0.0279899	-4.28265	1.84679e-05	0.000320736	FIS1
ENSG00000155636.10	334.628	0.128663	0.0300575	4.28056	1.86424e-05	0.000323552	RBM45
ENSG00000148153.9	756.567	-0.13945	0.0325828	-4.27988	1.86996e-05	0.000324331	INIP
ENSG00000168438.10	1683.55	0.108703	0.0253999	4.27968	1.87165e-05	0.000324366	CDC40
ENSG00000237280.1	27.7139	-0.307124	0.0717654	-4.27956	1.87262e-05	0.000324366
ENSG00000110719.5	278.806	0.212545	0.0496831	4.278	1.88576e-05	0.000326428	TCIRG1
ENSG00000264019.1	73.6246	-0.265222	0.0620108	-4.27702	1.8941e-05	0.000327656
ENSG00000132823.6	617.302	0.135859	0.0317731	4.27592	1.90351e-05	0.000329067	OSER1
ENSG00000087074.7	2265.75	0.246557	0.0576928	4.27363	1.92319e-05	0.000332252	PPP1R15A
ENSG00000188342.7	1097.64	0.130153	0.0304568	4.27335	1.92554e-05	0.000332439	GTF2F2
ENSG00000123338.8	1523.13	-0.162135	0.037948	-4.27257	1.9323e-05	0.000333389	NCKAP1L
ENSG00000125787.7	1.95757	1.5176	0.355233	4.27214	1.93609e-05	0.000333824	GNRH2
ENSG00000181789.10	867.438	-0.128917	0.0301857	-4.2708	1.94775e-05	0.000335615	COPG1
ENSG00000234009.1	93.3748	0.240548	0.0563644	4.26773	1.9747e-05	0.000340035	RPL5P34
ENSG00000133030.15	1009.09	-0.115636	0.0271077	-4.2658	1.99184e-05	0.000342518	MPRIP
ENSG00000226419.2	523.214	-0.129665	0.0303963	-4.26581	1.99177e-05	0.000342518	SLC16A1-AS1
ENSG00000273391.1	41.8833	0.39836	0.0933875	4.26567	1.99302e-05	0.000342518
ENSG00000198911.7	1117.98	-0.10639	0.0249428	-4.26536	1.99581e-05	0.000342775	SREBF2
ENSG00000083168.5	870.326	-0.0946786	0.0222041	-4.26401	2.00788e-05	0.000344623	KAT6A
ENSG00000144410.4	1.63969	1.5631	0.366819	4.26122	2.03315e-05	0.000348733	CPO
ENSG00000246203.2	7.21103	0.691899	0.162446	4.25926	2.05109e-05	0.000351581
ENSG00000232888.3	130.058	-0.238614	0.056026	-4.25898	2.05364e-05	0.000351789	RPS11P5
ENSG00000136881.7	2.05679	1.68171	0.3951	4.25642	2.0773e-05	0.000355611	BAAT
ENSG00000255717.2	1399.51	0.218531	0.0513451	4.25612	2.08008e-05	0.000355856	SNHG1
ENSG00000235770.1	4.06919	1.20801	0.284027	4.25315	2.10782e-05	0.000360367	LINC00607
ENSG00000117528.7	563.873	-0.154906	0.0364614	-4.24848	2.15222e-05	0.00036772	ABCD3
ENSG00000086061.11	9815	0.128061	0.0301445	4.24824	2.15461e-05	0.000367889	DNAJA1
ENSG00000162517.8	1101.28	0.142883	0.0336582	4.24513	2.18469e-05	0.000372784	PEF1
ENSG00000175197.6	441.081	0.29173	0.0687248	4.24491	2.18683e-05	0.000372907	DDIT3
ENSG00000182220.9	1400.15	-0.111558	0.0262842	-4.24432	2.19254e-05	0.00037364	ATP6AP2
ENSG00000138138.9	1199.96	-0.0858824	0.0202444	-4.24229	2.21254e-05	0.000376803	ATAD1
ENSG00000171517.5	3.59658	1.27344	0.300351	4.23985	2.23669e-05	0.000380671	LPAR3
ENSG00000078246.11	178.981	-0.248185	0.058543	-4.23936	2.24159e-05	0.000381258	TULP3
ENSG00000128965.7	173.625	0.388523	0.0916891	4.2374	2.26124e-05	0.000384353	CHAC1
ENSG00000132466.13	2053.89	-0.0799568	0.0188705	-4.23714	2.26386e-05	0.00038455	ANKRD17
ENSG00000151239.9	238.034	0.145333	0.034309	4.23601	2.27522e-05	0.000386047	TWF1
ENSG00000162194.8	2242.7	0.146124	0.034497	4.23583	2.27707e-05	0.000386047	LBHD1
ENSG00000231113.2	73.5115	-0.257094	0.0606949	-4.23584	2.27696e-05	0.000386047
ENSG00000101596.10	3528.81	0.166738	0.0393711	4.23505	2.28502e-05	0.000386929	SMCHD1
ENSG00000185614.4	97.8151	-0.451321	0.106569	-4.23503	2.28521e-05	0.000386929	INKA1
ENSG00000238545.1	1.03859	-1.67812	0.396502	-4.23231	2.31307e-05	0.000391394
ENSG00000169710.6	921.376	-0.236086	0.0558311	-4.22857	2.35185e-05	0.0003977	FASN
ENSG00000105523.3	6.71756	0.867929	0.205272	4.22818	2.35589e-05	0.000397873	FAM83E
ENSG00000168175.10	1701.44	0.103253	0.0244194	4.22831	2.35458e-05	0.000397873	MAPK1IP1L
ENSG00000066777.4	1012.49	-0.119557	0.0282798	-4.22762	2.36171e-05	0.000398602	ARFGEF1
ENSG00000205853.6	7.36246	0.834099	0.197425	4.22489	2.39058e-05	0.000402957	RFPL3S
ENSG00000252213.1	54.6192	-0.396922	0.0939469	-4.22496	2.3898e-05	0.000402957	SNORA74D
ENSG00000272003.1	41.3053	0.410797	0.0972497	4.22415	2.39846e-05	0.000404027
ENSG00000132792.14	1573.46	-0.0715518	0.0169495	-4.22147	2.42718e-05	0.000408603	CTNNBL1
ENSG00000100325.10	853.537	0.0927995	0.0219867	4.22071	2.43531e-05	0.00040971	ASCC2
ENSG00000149932.12	1323.16	0.18055	0.0427848	4.21995	2.44359e-05	0.00041084	TMEM219
ENSG00000105258.4	3574.08	0.133786	0.0317122	4.21875	2.45658e-05	0.000412369	POLR2I
ENSG00000143811.12	1112.12	0.109111	0.0258639	4.21868	2.45737e-05	0.000412369	PYCR2
ENSG00000163263.6	2.04021	1.14706	0.271887	4.21891	2.45488e-05	0.000412369	C1orf189
ENSG00000108799.8	422.565	-0.137983	0.0327201	-4.21707	2.47497e-05	0.000415058	EZH1
ENSG00000135211.5	508.235	0.127283	0.0301848	4.21677	2.47822e-05	0.000415337	TMEM60
ENSG00000259158.1	1.26142	1.87227	0.444247	4.21447	2.50363e-05	0.000419329	ADAM20P1
ENSG00000157193.10	348.15	-0.186131	0.0441704	-4.21393	2.50969e-05	0.000420078	LRP8
ENSG00000260824.1	1.17382	-1.40639	0.33377	-4.21366	2.51266e-05	0.000420308
ENSG00000243544.2	89.7678	-0.230965	0.054833	-4.21215	2.52949e-05	0.000422855	RN7SL172P
ENSG00000127125.7	1037.57	0.117578	0.0279311	4.20958	2.55843e-05	0.000427422	PPCS
ENSG00000239183.1	48.1109	0.302224	0.071825	4.20779	2.57886e-05	0.000430562	SNORA84
ENSG00000120690.9	2461.69	0.176775	0.0420172	4.20721	2.58542e-05	0.000431183	ELF1
ENSG00000131089.9	384.767	-0.162406	0.0386022	-4.20717	2.58585e-05	0.000431183	ARHGEF9
ENSG00000266926.1	30.8546	-0.341856	0.0812625	-4.20681	2.58997e-05	0.000431596
ENSG00000179010.10	1593.88	0.0936846	0.0222778	4.2053	2.60738e-05	0.000434144	MRFAP1
ENSG00000179583.13	833.495	-0.27554	0.0655237	-4.2052	2.60855e-05	0.000434144	CIITA
ENSG00000257954.1	141.013	-0.234508	0.0558005	-4.20262	2.63843e-05	0.00043884
ENSG00000143799.8	8374.32	-0.10907	0.0259591	-4.2016	2.6503e-05	0.000440535	PARP1
ENSG00000119509.8	228	-0.171794	0.0408983	-4.20053	2.66296e-05	0.000442082	INVS
ENSG00000179921.10	6.6967	0.752583	0.179163	4.20056	2.66253e-05	0.000442082	GPBAR1
ENSG00000246375.2	10.8882	0.709539	0.16896	4.19945	2.67564e-05	0.000443907	PPM1K-DT
ENSG00000108819.9	711.264	-0.171647	0.0408878	-4.198	2.69279e-05	0.000446143	PPP1R9B
ENSG00000154640.10	1603.11	0.138493	0.0329911	4.19788	2.6942e-05	0.000446143	BTG3
ENSG00000252242.1	4.97086	-0.733792	0.174793	-4.19806	2.69206e-05	0.000446143	RNU7-115P
ENSG00000075413.13	1247.45	-0.0751244	0.0179001	-4.19687	2.70627e-05	0.000447579	MARK3
ENSG00000239213.1	321.733	-0.188359	0.0448807	-4.19689	2.70608e-05	0.000447579
ENSG00000144597.9	270.789	0.128866	0.0307071	4.19661	2.70941e-05	0.000447818	EAF1
ENSG00000074319.8	1328.98	0.126857	0.0302626	4.19188	2.76646e-05	0.000456961	TSG101
ENSG00000164080.9	600.637	-0.129202	0.0308275	-4.19114	2.77559e-05	0.000458181	RAD54L2
ENSG00000115808.7	546.635	-0.0955721	0.022814	-4.18919	2.79955e-05	0.000461848	STRN
ENSG00000132313.10	1888.34	0.13334	0.0318315	4.18893	2.80273e-05	0.000462083	MRPL35
ENSG00000163848.14	1512.81	-0.0782221	0.0186802	-4.18744	2.82119e-05	0.000464835	ZNF148
ENSG00000089737.11	5659.24	0.08972	0.0214313	4.1864	2.83414e-05	0.000466677	DDX24
ENSG00000135677.6	228.479	0.222101	0.0530583	4.18599	2.83928e-05	0.00046723	GNS
ENSG00000127191.13	496.231	0.121879	0.0291328	4.18355	2.86992e-05	0.000471978	TRAF2
ENSG00000173465.3	2044.09	0.12915	0.0308833	4.18187	2.89121e-05	0.000475183	ZNRD2
ENSG00000127663.10	1104.03	-0.158096	0.0378139	-4.18089	2.90367e-05	0.000476637	KDM4B
ENSG00000197670.5	13.1883	-0.654982	0.15666	-4.18091	2.90344e-05	0.000476637
ENSG00000147684.3	4314.99	-0.0812502	0.0194344	-4.18073	2.90569e-05	0.000476671	NDUFB9
ENSG00000148396.14	676.142	-0.0903636	0.0216246	-4.17874	2.93126e-05	0.000480567	SEC16A
ENSG00000116171.12	1706.62	0.122397	0.0293032	4.17693	2.95474e-05	0.000484114	SCP2
ENSG00000251964.1	13.0756	-0.459798	0.110102	-4.1761	2.96551e-05	0.000485577
ENSG00000122912.10	294.231	-0.112647	0.0269764	-4.17575	2.97008e-05	0.000486023	SLC25A16
ENSG00000119048.3	2380.35	0.126499	0.0303036	4.17437	2.98807e-05	0.000488664	UBE2B
ENSG00000213918.6	226.338	-0.231433	0.0554579	-4.17314	3.00428e-05	0.00049101	DNASE1
ENSG00000214021.11	163.98	-0.258901	0.062095	-4.16944	3.05351e-05	0.000498747	TTLL3
ENSG00000224470.3	232.198	0.165755	0.0397577	4.16913	3.05765e-05	0.000499114	ATXN1L
ENSG00000104695.8	494.177	0.105821	0.0254031	4.16567	3.1044e-05	0.000506431	PPP2CB
ENSG00000237265.1	1.70591	1.62004	0.388935	4.16531	3.1093e-05	0.000506915	LOC100129291
ENSG00000272275.1	7.85753	0.730209	0.175328	4.16481	3.11608e-05	0.000507707
ENSG00000120437.7	2329.3	-0.187187	0.0449627	-4.16315	3.13882e-05	0.000511095	ACAT2
ENSG00000136888.6	1955.6	0.17408	0.0418191	4.16271	3.14497e-05	0.000511466	ATP6V1G1
ENSG00000269946.1	12.3355	0.527768	0.126784	4.16272	3.14481e-05	0.000511466
ENSG00000266402.2	793.401	0.23735	0.0570696	4.15896	3.19704e-05	0.000519613	SNHG25
ENSG00000187239.12	13621.5	-0.121998	0.0293434	-4.15759	3.2162e-05	0.000522405	FNBP1
ENSG00000188379.5	179.873	1.12002	0.269595	4.15446	3.26059e-05	0.000529289	IFNA2
ENSG00000085224.16	3952.85	-0.0743351	0.0178965	-4.15361	3.27274e-05	0.000530934	ATRX
ENSG00000239382.6	54.5599	0.214748	0.0517045	4.15338	3.27605e-05	0.000531143	ALKBH6
ENSG00000230530.1	23.9464	-0.406947	0.0980559	-4.15015	3.3226e-05	0.000538359
ENSG00000113734.13	503.289	0.106669	0.0257082	4.14923	3.3359e-05	0.000540182	BNIP1
ENSG00000066422.4	792.318	-0.103799	0.0250236	-4.14803	3.35346e-05	0.000542692	ZBTB11
ENSG00000121851.8	1035.39	0.172537	0.0415984	4.14769	3.35844e-05	0.000542831	POLR3GL
ENSG00000146409.6	61.9642	0.432503	0.104275	4.14772	3.35803e-05	0.000542831	SLC18B1
ENSG00000068793.13	678.789	-0.198963	0.0479748	-4.14725	3.36496e-05	0.00054325
ENSG00000109762.11	972.092	-0.218488	0.0526829	-4.14723	3.36515e-05	0.00054325	SNX25
ENSG00000025796.9	1626.62	-0.128606	0.0310171	-4.14631	3.37879e-05	0.000545116	SEC63
ENSG00000143375.10	39.9746	-0.668265	0.161195	-4.14568	3.38801e-05	0.00054627	CGN
ENSG00000196741.3	61.1676	0.291655	0.0703845	4.14374	3.41689e-05	0.000550589
ENSG00000244045.6	562.175	0.12098	0.0292022	4.14286	3.43007e-05	0.000552375	TMEM199
ENSG00000225439.2	43.6348	-0.352764	0.0851675	-4.14201	3.4428e-05	0.000554087	BOLA3-AS1
ENSG00000164830.13	863.156	0.184053	0.0444377	4.14182	3.44565e-05	0.000554208	OXR1
ENSG00000044090.4	158.021	-0.17083	0.0412491	-4.14142	3.45158e-05	0.000554766	CUL7
ENSG00000197879.10	1952.63	-0.253556	0.0612261	-4.14131	3.45334e-05	0.000554766	MYO1C
ENSG00000173039.14	680.247	0.106596	0.0257411	4.1411	3.45651e-05	0.000554937	RELA
ENSG00000211513.3	34.3029	0.293567	0.0709377	4.13838	3.4977e-05	0.000561208
ENSG00000268093.1	13.0803	-0.578353	0.139795	-4.13715	3.51646e-05	0.000563875
ENSG00000201882.1	5.47234	-0.691667	0.167196	-4.13686	3.52087e-05	0.000564238
ENSG00000179141.5	0.929042	2.16008	0.52239	4.135	3.5496e-05	0.000568497
ENSG00000270802.2	31.3271	-0.337532	0.0816739	-4.13267	3.58568e-05	0.000573927
ENSG00000171314.8	738.715	0.364871	0.0883309	4.13073	3.61614e-05	0.000578115	PGAM1
ENSG00000174353.13	76.3816	-0.302565	0.0732474	-4.13072	3.61624e-05	0.000578115	TRIM74
ENSG00000118579.7	1958.27	0.0719244	0.0174284	4.12685	3.67772e-05	0.000587588	MED28
ENSG00000247092.2	213.365	0.226125	0.0548148	4.12526	3.70313e-05	0.00059129
ENSG00000106809.6	4.25253	-0.872892	0.211665	-4.12392	3.72472e-05	0.000594376	OGN
ENSG00000148773.8	7720.24	-0.217601	0.0528098	-4.12046	3.78109e-05	0.000603006	MKI67
ENSG00000265287.2	77.3962	-0.213871	0.0519112	-4.11995	3.7896e-05	0.000603998
ENSG00000116586.7	2417.95	0.0946404	0.0229739	4.11947	3.79746e-05	0.000604885	LAMTOR2
ENSG00000147364.12	373.137	-0.162939	0.03956	-4.11878	3.80877e-05	0.00060632	FBXO25
ENSG00000185404.12	504.005	0.204305	0.0496128	4.11798	3.82213e-05	0.000608078	SP140L
ENSG00000267710.1	17.3806	-0.458715	0.111434	-4.11647	3.84711e-05	0.000611684	EDDM13
ENSG00000196843.11	1866.43	0.241951	0.0587951	4.11516	3.86914e-05	0.000614815	ARID5A
ENSG00000258891.1	10.2521	-0.579338	0.140804	-4.1145	3.88021e-05	0.000616202
ENSG00000198087.7	2136.88	0.125481	0.0304987	4.11432	3.88329e-05	0.000616321	CD2AP
ENSG00000219507.4	20.0942	0.436054	0.106005	4.11351	3.89682e-05	0.000618095
ENSG00000128951.9	8149.42	0.197855	0.048105	4.11299	3.90569e-05	0.000619129	DUT
ENSG00000122692.7	1633.73	0.10042	0.0244168	4.11274	3.90996e-05	0.000619434	SMU1
ENSG00000141642.4	246.884	0.145068	0.0352796	4.11194	3.92347e-05	0.000620827	ELAC1
ENSG00000189339.7	357.292	-0.247149	0.0601047	-4.11196	3.92307e-05	0.000620827	SLC35E2B
ENSG00000267412.1	90.6684	-0.401603	0.0976731	-4.11171	3.92744e-05	0.000621082
ENSG00000185860.9	0.85119	2.19385	0.53387	4.10933	3.96807e-05	0.000627131	CCDC190
ENSG00000168310.6	2100.35	0.173419	0.0422396	4.10561	4.03243e-05	0.000636921	IRF2
ENSG00000118900.10	1319.79	-0.0731888	0.0178279	-4.10529	4.03809e-05	0.000637195	UBN1
ENSG00000182749.5	73.1125	-0.321878	0.0784066	-4.10524	4.039e-05	0.000637195	PAQR7
ENSG00000243335.4	183.37	-0.281201	0.0685038	-4.1049	4.04487e-05	0.000637738	KCTD7
ENSG00000078061.8	605.748	0.107915	0.0263066	4.10219	4.09258e-05	0.000644876	ARAF
ENSG00000100288.15	12.8492	0.462556	0.112789	4.10109	4.11213e-05	0.000647569	CHKB
ENSG00000087269.11	3523.75	-0.185984	0.0453584	-4.10031	4.12599e-05	0.000649363	NOP14
ENSG00000076685.14	593.588	-0.134993	0.032928	-4.09964	4.13796e-05	0.000650858	NT5C2
ENSG00000227615.1	2354	0.15361	0.0374714	4.0994	4.14221e-05	0.000651138
ENSG00000114480.8	1130.5	-0.328681	0.0801839	-4.09909	4.14769e-05	0.00065161	GBE1
ENSG00000230825.1	4.32398	0.91866	0.224184	4.0978	4.17097e-05	0.000654877	LOC101927354
ENSG00000078081.3	523.886	0.474967	0.115925	4.0972	4.18184e-05	0.00065589	LAMP3
ENSG00000168404.8	403.731	0.200395	0.0489106	4.09717	4.1824e-05	0.00065589	MLKL
ENSG00000174564.8	13.8319	0.525534	0.128305	4.09599	4.20374e-05	0.000658845	IL20RB
ENSG00000155008.9	337.869	-0.150714	0.0367991	-4.0956	4.2107e-05	0.000659414	APOOL
ENSG00000256338.1	76.9675	0.16497	0.0402807	4.09551	4.21238e-05	0.000659414	RPL41P2
ENSG00000183665.4	123.528	0.200533	0.0489775	4.09439	4.23277e-05	0.000662213	TRMT12
ENSG00000187510.3	65.0094	0.640217	0.156415	4.09307	4.25695e-05	0.000665599	PLEKHG7
ENSG00000258479.1	2.36791	1.49174	0.364471	4.0929	4.26003e-05	0.000665687
ENSG00000153975.5	533.488	0.127288	0.0311009	4.09274	4.26312e-05	0.000665774	ZUP1
ENSG00000168614.13	71.219	-0.318453	0.0778556	-4.09031	4.30798e-05	0.000671984
ENSG00000268584.1	85.9792	0.2643	0.0646153	4.09036	4.3071e-05	0.000671984
ENSG00000260081.1	25.844	0.531764	0.130022	4.08979	4.31757e-05	0.000673082	LOC105373383
ENSG00000104774.8	266.071	-0.2145	0.0524553	-4.0892	4.32868e-05	0.000674413	MAN2B1
ENSG00000160233.6	13.145	0.912646	0.223236	4.08826	4.34626e-05	0.000676752	LRRC3
ENSG00000214773.1	27.2089	-0.330104	0.0807601	-4.08746	4.36118e-05	0.000678675
ENSG00000136897.6	1172.61	0.120216	0.0294188	4.08636	4.382e-05	0.000681511	MRPL50
ENSG00000243199.1	50.1917	-0.227959	0.0557923	-4.08585	4.39166e-05	0.000682612	RPL6P10
ENSG00000264305.1	52.5895	-0.337271	0.0825494	-4.08568	4.39473e-05	0.000682686
ENSG00000137802.9	356.824	-0.247734	0.0606814	-4.08255	4.45452e-05	0.000691566	MAPKBP1
ENSG00000114204.10	0.866594	2.40836	0.590001	4.08197	4.46564e-05	0.000692524	SERPINI2
ENSG00000237317.2	7.72346	-0.712035	0.174435	-4.08195	4.46595e-05	0.000692524
ENSG00000176401.5	181.179	0.207995	0.0509724	4.08054	4.49319e-05	0.000696338	EID2B
ENSG00000114098.13	628.192	0.0908424	0.0222767	4.07791	4.54432e-05	0.000703848	ARMC8
ENSG00000207223.1	13.3135	-0.436203	0.106972	-4.07772	4.54802e-05	0.000704008
ENSG00000106665.11	691.573	-0.242217	0.0594164	-4.07659	4.57006e-05	0.000707005	CLIP2
ENSG00000113719.11	1092.36	-0.136579	0.0335111	-4.07564	4.58875e-05	0.000709166	ERGIC1
ENSG00000155850.7	247.597	-0.189648	0.0465327	-4.07558	4.5899e-05	0.000709166	SLC26A2
ENSG00000200075.1	15.8268	-0.452471	0.111023	-4.07547	4.59211e-05	0.000709166
ENSG00000111229.11	11303.9	0.117073	0.0287273	4.07533	4.5949e-05	0.000709182	ARPC3
ENSG00000225450.1	15.7598	0.505497	0.124062	4.07454	4.61059e-05	0.000711186
ENSG00000149927.13	3.15528	-0.924282	0.226862	-4.0742	4.61737e-05	0.000711815	DOC2A
ENSG00000092010.10	12306.3	0.129248	0.0317287	4.07354	4.63039e-05	0.000713047	PSME1
ENSG00000265681.2	254.453	-0.199587	0.0489961	-4.07352	4.63077e-05	0.000713047	RPL17
ENSG00000117289.7	1255.44	0.422843	0.103819	4.07287	4.64369e-05	0.000714618
ENSG00000100075.5	1139.11	-0.144271	0.0354405	-4.07079	4.68537e-05	0.000720496	SLC25A1
ENSG00000104325.2	1676.32	0.16013	0.0393373	4.07069	4.68735e-05	0.000720496	DECR1
ENSG00000213300.4	26.9196	0.284448	0.06988	4.07052	4.69075e-05	0.000720598
ENSG00000249593.2	24.7238	-0.419489	0.103123	-4.06786	4.74464e-05	0.000728452
ENSG00000102974.10	1904.85	-0.0936364	0.0230222	-4.06722	4.75776e-05	0.000730041	CTCF
ENSG00000236814.1	3.06019	0.880181	0.216497	4.06556	4.79163e-05	0.000734809
ENSG00000197045.8	755.289	0.0901749	0.0221877	4.06418	4.82009e-05	0.000738745	GMFB
ENSG00000213741.4	85633.6	-0.0944274	0.0232434	-4.06255	4.85392e-05	0.000743496	RPS29
ENSG00000231609.1	12.9019	-0.537308	0.132264	-4.06239	4.85726e-05	0.000743575	LOC100132215
ENSG00000125868.11	2182.24	-0.281002	0.0691826	-4.06175	4.87061e-05	0.000744754	DSTN
ENSG00000179889.14	1056.31	-0.166236	0.0409264	-4.06183	4.86886e-05	0.000744754	PDXDC1
ENSG00000151304.5	1087.68	0.117184	0.0288627	4.06005	4.90619e-05	0.00074976	SRFBP1
ENSG00000196295.7	473.641	-0.172142	0.0424276	-4.05731	4.9641e-05	0.000757729
ENSG00000198498.5	2298.55	-0.101007	0.0248947	-4.05739	4.9625e-05	0.000757729	TMA16
ENSG00000140575.8	4283.87	-0.10193	0.0251396	-4.05458	5.02248e-05	0.000766198	IQGAP1
ENSG00000213002.1	6.83362	-0.652321	0.160957	-4.05277	5.06157e-05	0.000771714
ENSG00000109511.6	3.03905	1.42333	0.351588	4.04829	5.15942e-05	0.000786178	ANXA10
ENSG00000260852.1	60.9617	-0.291172	0.0719445	-4.04717	5.18403e-05	0.00078947	FBXL19-AS1
ENSG00000153147.5	5747.37	0.0683095	0.0168812	4.04647	5.19953e-05	0.000791374	SMARCA5
ENSG00000184857.7	323.804	0.151119	0.0373527	4.04573	5.21609e-05	0.000793435	TMEM186
ENSG00000273489.1	8.2148	-0.600588	0.14846	-4.04545	5.22224e-05	0.000793913
ENSG00000049245.8	223.658	0.167832	0.0415089	4.04328	5.27091e-05	0.000800851	VAMP3
ENSG00000063169.6	114.692	0.208692	0.0516164	4.04313	5.2742e-05	0.000800887	BICRA
ENSG00000120685.15	506.935	0.107419	0.026576	4.04196	5.30052e-05	0.000804421	PROSER1
ENSG00000231128.1	7.64255	-0.593825	0.146928	-4.04161	5.30862e-05	0.000805186
ENSG00000237991.2	13.2849	0.392225	0.0970516	4.04141	5.31306e-05	0.000805397	RPL35P1
ENSG00000141030.8	1615.21	0.126509	0.0313063	4.04099	5.32259e-05	0.000806376	COPS3
ENSG00000214042.1	3.46018	4.78372	1.18399	4.04036	5.33694e-05	0.000808086	IFNA7
ENSG00000079385.17	56.434	0.518126	0.128269	4.03938	5.35932e-05	0.000811009	CEACAM1
ENSG00000167323.5	504.154	-0.135451	0.0335365	-4.03892	5.36969e-05	0.000812112	STIM1
ENSG00000242429.1	47.1756	-0.461815	0.114355	-4.03842	5.38122e-05	0.000813388
ENSG00000078747.8	619.715	-0.171917	0.0425845	-4.03708	5.41198e-05	0.00081757	ITCH
ENSG00000259758.1	584.452	-0.201499	0.0499146	-4.03688	5.41671e-05	0.000817815
ENSG00000221883.2	44.961	0.37569	0.0931022	4.03524	5.4546e-05	0.000823063
ENSG00000139684.9	2712.69	0.137591	0.0340988	4.03509	5.4582e-05	0.000823135	ESD
ENSG00000168918.9	1306.23	-0.160149	0.0396982	-4.03416	5.4799e-05	0.000825935	INPP5D
ENSG00000269151.1	3.07889	-0.802946	0.199176	-4.03135	5.54579e-05	0.000835389
ENSG00000115977.14	1366.87	-0.244263	0.0605932	-4.03119	5.54951e-05	0.000835471	AAK1
ENSG00000223255.1	1.27419	1.64236	0.40752	4.03013	5.57462e-05	0.000838772
ENSG00000130856.11	358.961	-0.121867	0.0302432	-4.02957	5.58781e-05	0.000840276	ZNF236
ENSG00000171105.9	446.116	-0.437828	0.108689	-4.02826	5.6191e-05	0.000844018	INSR
ENSG00000175216.10	1473.5	-0.11957	0.0296823	-4.02833	5.6174e-05	0.000844018	CKAP5
ENSG00000183864.4	790.404	-0.133797	0.0332179	-4.02787	5.62844e-05	0.000844939	TOB2
ENSG00000266457.1	35.3354	-0.316618	0.0786158	-4.02741	5.63951e-05	0.000846119
ENSG00000165704.10	1773.41	0.125026	0.0310536	4.02614	5.67004e-05	0.000850215	HPRT1
ENSG00000034510.4	54867.7	0.196074	0.0487093	4.02539	5.688e-05	0.000852423	TMSB10
ENSG00000134717.13	1436.42	0.136608	0.0339398	4.02502	5.69706e-05	0.000853296	BTF3L4
ENSG00000100652.4	2.53422	1.23403	0.306819	4.022	5.77072e-05	0.00086357	SLC10A1
ENSG00000172508.6	6.62723	-0.808439	0.201007	-4.02193	5.77221e-05	0.00086357	CARNS1
ENSG00000168522.8	1205.2	0.078127	0.0194303	4.02089	5.79781e-05	0.000866908	FNTA
ENSG00000033627.10	1025.35	-0.201522	0.050124	-4.02047	5.8081e-05	0.000867954	ATP6V0A1
ENSG00000035720.3	631.291	0.430712	0.107134	4.02033	5.81176e-05	0.000868008	STAP1
ENSG00000184489.7	674.839	-0.378113	0.094062	-4.01983	5.82409e-05	0.000869357	PTP4A3
ENSG00000149428.14	1431.09	-0.208887	0.0519828	-4.01839	5.85981e-05	0.000873552	HYOU1
ENSG00000197989.9	1037.57	0.193179	0.0480742	4.01835	5.86059e-05	0.000873552	SNHG12
ENSG00000240132.1	49.528	-0.312234	0.077703	-4.01829	5.86214e-05	0.000873552
ENSG00000145244.7	3.22213	1.06703	0.26556	4.01803	5.86878e-05	0.000874046	CORIN
ENSG00000137460.4	3.94491	1.17816	0.293253	4.01756	5.88047e-05	0.000875293	FHDC1
ENSG00000172893.11	513.691	-0.19774	0.0492217	-4.01734	5.88598e-05	0.000875618	DHCR7
ENSG00000127666.8	396.635	0.191768	0.047739	4.01701	5.8941e-05	0.000876331	TICAM1
ENSG00000100359.16	634.047	-0.137118	0.0341396	-4.01639	5.90962e-05	0.000878143	SGSM3
ENSG00000134574.7	1045.62	-0.165813	0.0412964	-4.01519	5.93968e-05	0.000882113	DDB2
ENSG00000272593.1	31.7793	0.381723	0.0950858	4.01451	5.95706e-05	0.000884195
ENSG00000234478.1	4.01939	-0.798844	0.198998	-4.01433	5.96139e-05	0.000884341	ACBD3-AS1
ENSG00000110048.7	1023.48	-0.0925026	0.0230441	-4.01416	5.96586e-05	0.000884504	OSBP
ENSG00000144668.7	1.62758	1.97387	0.49182	4.01339	5.98526e-05	0.000886883	ITGA9
ENSG00000139890.5	28.1174	0.466268	0.116186	4.01313	5.99186e-05	0.000887362	REM2
ENSG00000237772.1	3.45346	1.07686	0.268418	4.01187	6.02405e-05	0.000891627
ENSG00000139726.6	3066.23	-0.0735899	0.0183471	-4.01099	6.04637e-05	0.000894428	DENR
ENSG00000133392.12	60.9269	-0.600626	0.149751	-4.01083	6.05058e-05	0.000894548	MYH11
ENSG00000132522.11	154.617	-0.163912	0.0408756	-4.01003	6.07115e-05	0.000897086	GPS2
ENSG00000169905.8	1151.73	-0.0842592	0.0210233	-4.00789	6.12634e-05	0.000904733	TOR1AIP2
ENSG00000211459.2	164249	-0.169106	0.0421979	-4.00744	6.13792e-05	0.000905936
ENSG00000137080.4	2.3035	4.19878	1.04942	4.00105	6.3061e-05	0.000930239	IFNA21
ENSG00000237738.1	4.06074	-0.821894	0.205445	-4.00055	6.31955e-05	0.000931701	RNF216-IT1
ENSG00000110881.7	3.11139	-1.12004	0.279992	-4.00025	6.32764e-05	0.000932371	ASIC1
ENSG00000072121.11	232.948	0.206719	0.051684	3.99967	6.34321e-05	0.000933622	ZFYVE26
ENSG00000255746.1	1.0661	2.17235	0.543128	3.9997	6.34221e-05	0.000933622	LOC102723544
ENSG00000149311.13	1360.2	-0.219225	0.0548209	-3.99893	6.36305e-05	0.000936019	ATM
ENSG00000120129.5	94.6259	0.425076	0.106385	3.99563	6.4523e-05	0.000948618	DUSP1
ENSG00000273455.1	2.73928	1.04391	0.261353	3.99425	6.48983e-05	0.000953603
ENSG00000261845.2	60.7896	-0.373776	0.0935985	-3.9934	6.51337e-05	0.000956528
ENSG00000065534.14	14.9831	-0.480458	0.120327	-3.99294	6.52583e-05	0.000957824	MYLK
ENSG00000111832.8	4309.19	0.0807774	0.0202372	3.99152	6.56505e-05	0.000963044	RWDD1
ENSG00000109736.10	1831.47	-0.159248	0.0399086	-3.99031	6.59882e-05	0.00096746	MFSD10
ENSG00000137504.9	890.085	-0.0887918	0.0222571	-3.98936	6.62519e-05	0.000970786	CREBZF
ENSG00000244061.1	2.30503	1.51193	0.379321	3.98588	6.72316e-05	0.000984594
ENSG00000116198.8	588.064	-0.096758	0.0242761	-3.98573	6.72736e-05	0.000984662	CEP104
ENSG00000140694.12	996.939	-0.0927785	0.0232828	-3.98485	6.75234e-05	0.000987768	PARN
ENSG00000248593.3	79.6115	-0.233724	0.0586571	-3.98458	6.76009e-05	0.000988354	DSTNP2
ENSG00000225159.1	80.555	-0.256641	0.064418	-3.984	6.77641e-05	0.00099019	NPM1P39
ENSG00000116688.12	472.609	-0.0940975	0.0236248	-3.983	6.80506e-05	0.000993491	MFN2
ENSG00000254842.2	2.86568	1.31845	0.331023	3.98295	6.80654e-05	0.000993491
ENSG00000173715.11	113.14	-0.32782	0.0823089	-3.98281	6.81062e-05	0.000993536	C11orf80
ENSG00000124172.5	29029.8	0.086945	0.0218347	3.98197	6.83473e-05	0.000996501	ATP5F1E
ENSG00000140941.8	2026.82	0.162006	0.0406873	3.98173	6.84147e-05	0.000996933	MAP1LC3B
ENSG00000173261.4	6.44092	0.866866	0.217729	3.98139	6.85123e-05	0.000997802	PLAC8L1
ENSG00000158850.10	576.296	0.193842	0.0486909	3.98108	6.86041e-05	0.000998131	B4GALT3
ENSG00000175213.2	156.049	0.155294	0.0390082	3.98105	6.86106e-05	0.000998131	ZNF408
ENSG00000235908.1	20.1347	-0.363233	0.0912616	-3.98013	6.88773e-05	0.0010009
ENSG00000254997.2	2.20772	1.41283	0.354968	3.98016	6.887e-05	0.0010009	KRTAP5-9
ENSG00000252438.1	19.5489	-0.496356	0.124716	-3.9799	6.89433e-05	0.00100131
ENSG00000060237.12	3235.3	-0.125534	0.0315592	-3.97772	6.95783e-05	0.00100998	WNK1
ENSG00000267512.1	15.924	-0.409004	0.102871	-3.9759	7.01124e-05	0.00101717
ENSG00000113732.4	7065.21	0.153132	0.0385178	3.97561	7.01999e-05	0.00101788	ATP6V0E1
ENSG00000267904.1	102.541	-0.201378	0.0506596	-3.97513	7.03419e-05	0.00101938
ENSG00000102763.11	375.521	-0.140754	0.0354107	-3.97489	7.04125e-05	0.00101984	VWA8
ENSG00000132661.3	1037.68	0.120901	0.0304242	3.97383	7.07254e-05	0.00102381	NXT1
ENSG00000152782.12	93.8618	-0.260936	0.0656767	-3.97303	7.09636e-05	0.00102669	PANK1
ENSG00000101079.16	297.031	-0.184626	0.0464874	-3.97154	7.14089e-05	0.00103257	NDRG3
ENSG00000152348.11	329.508	-0.131313	0.0330657	-3.97128	7.14861e-05	0.00103312	ATG10
ENSG00000125991.14	1463.31	-0.149314	0.0376168	-3.96935	7.20702e-05	0.00104009	ERGIC3
ENSG00000156831.3	824.209	0.096815	0.024391	3.96929	7.2087e-05	0.00104009	NSMCE2
ENSG00000236040.1	1.36229	2.06351	0.51985	3.96944	7.20428e-05	0.00104009	CHIAP1
ENSG00000177410.8	7600.45	0.189846	0.0478392	3.96843	7.23483e-05	0.00104329	ZFAS1
ENSG00000228363.2	6.45037	-0.72974	0.183905	-3.96802	7.24715e-05	0.00104449
ENSG00000205707.6	413.541	0.155561	0.0392049	3.96788	7.25149e-05	0.00104455	ETFRF1
ENSG00000015532.5	86.8667	-0.322029	0.0811876	-3.96649	7.29397e-05	0.00104952	XYLT2
ENSG00000252447.1	2.31172	-0.977103	0.246335	-3.96657	7.29152e-05	0.00104952
ENSG00000261597.1	11.9236	0.5584	0.140798	3.96596	7.3102e-05	0.00105071
ENSG00000271980.1	6.23437	-0.666477	0.168045	-3.96606	7.30709e-05	0.00105071
ENSG00000196082.2	3.49594	-0.903106	0.227729	-3.9657	7.31794e-05	0.00105125
ENSG00000001631.10	912.177	-0.0839534	0.0211759	-3.96456	7.35307e-05	0.00105572	KRIT1
ENSG00000189079.11	545.623	-0.10508	0.0265072	-3.9642	7.36419e-05	0.00105674	ARID2
ENSG00000170852.6	308.046	0.129853	0.032774	3.96208	7.42987e-05	0.00106558	KBTBD2
ENSG00000261056.2	61.3396	-0.243743	0.0615227	-3.96184	7.43729e-05	0.00106607
ENSG00000162616.8	171.777	0.211756	0.0534736	3.96001	7.49479e-05	0.0010734	DNAJB4
ENSG00000265073.1	18.1208	-0.394351	0.0995848	-3.95995	7.49661e-05	0.0010734
ENSG00000163738.14	461.421	0.141448	0.0357233	3.95954	7.50943e-05	0.00107465	MTHFD2L
ENSG00000006432.11	136.451	-0.248537	0.0627828	-3.95868	7.5364e-05	0.00107793	MAP3K9
ENSG00000198538.6	95.4004	0.19531	0.0493509	3.95757	7.57154e-05	0.00108236	ZNF28
ENSG00000228302.2	25.6282	-0.369121	0.0932779	-3.95722	7.58283e-05	0.00108339
ENSG00000101752.7	616.853	-0.164235	0.0415203	-3.95554	7.63623e-05	0.00108984	MIB1
ENSG00000255328.1	89.4986	0.831271	0.210148	3.95564	7.63313e-05	0.00108984
ENSG00000167118.6	1257.76	0.0837918	0.0211898	3.95435	7.67433e-05	0.00109397	URM1
ENSG00000196922.6	142.1	-0.182326	0.0461097	-3.95418	7.6798e-05	0.00109397	ZNF252P
ENSG00000197748.8	3.05351	1.47163	0.372177	3.95412	7.68178e-05	0.00109397	CFAP43
ENSG00000213185.2	19.9126	0.514895	0.130214	3.95423	7.67806e-05	0.00109397	FAM24B
ENSG00000084110.6	4.26761	0.85886	0.217394	3.9507	7.79222e-05	0.0011085	HAL
ENSG00000179218.9	20739.9	-0.194019	0.0491088	-3.9508	7.78903e-05	0.0011085	CALR
ENSG00000178209.10	621.209	-0.252957	0.064042	-3.94986	7.81964e-05	0.0011118	PLEC
ENSG00000067248.5	1386.2	0.0663358	0.0168097	3.94628	7.93742e-05	0.00112794	DHX29
ENSG00000174501.10	737.407	-0.181797	0.0460799	-3.94524	7.97192e-05	0.00113223	ANKRD36C
ENSG00000111713.2	0.985635	1.62884	0.413057	3.94339	8.03375e-05	0.00114039	GYS2
ENSG00000272941.1	32.7507	0.668024	0.169445	3.94242	8.06625e-05	0.00114439
ENSG00000145741.11	18203.9	0.0854601	0.0216794	3.94199	8.08089e-05	0.00114585	BTF3
ENSG00000114857.13	2870.18	-0.0760397	0.0192905	-3.94182	8.08643e-05	0.00114602	NKTR
ENSG00000036257.8	2243.24	-0.0843848	0.0214112	-3.94116	8.10899e-05	0.0011486	CUL3
ENSG00000270072.1	151.786	-0.131423	0.0333677	-3.93863	8.19466e-05	0.00116011
ENSG00000120688.7	2038.75	0.0914665	0.0232266	3.93802	8.21581e-05	0.00116248	WBP4
ENSG00000158636.12	315.503	-0.117677	0.0298862	-3.93751	8.23332e-05	0.00116433	EMSY
ENSG00000181029.7	2.78255	-0.99517	0.252932	-3.93454	8.33558e-05	0.00117816	TRAPPC5
ENSG00000178149.12	424.783	-0.12525	0.0318383	-3.93392	8.35701e-05	0.00117992	DALRD3
ENSG00000188242.4	152.346	0.206203	0.0524152	3.93404	8.35313e-05	0.00117992	PP7080
ENSG00000185453.8	210.089	-0.139138	0.0353759	-3.93314	8.38445e-05	0.00118316	ZSWIM9
ENSG00000166863.7	5.04426	1.18365	0.301023	3.93208	8.42146e-05	0.00118775	TAC3
ENSG00000204356.7	1025.24	-0.100143	0.0254744	-3.93112	8.45506e-05	0.00119185	NELFE
ENSG00000118816.5	6129.38	-0.0860271	0.0218845	-3.93095	8.46104e-05	0.00119206	CCNI
ENSG00000229546.1	0.700822	2.1722	0.552982	3.92815	8.56003e-05	0.00120536
ENSG00000114744.4	1225.79	0.0779689	0.0198585	3.92622	8.62924e-05	0.00121446	COMMD2
ENSG00000173418.7	1915.21	0.107364	0.0273564	3.92463	8.68615e-05	0.00122181	NAA20
ENSG00000143294.10	1129.62	0.107742	0.02746	3.9236	8.7235e-05	0.00122641	PRCC
ENSG00000266405.2	16.2179	0.44969	0.114618	3.92339	8.73107e-05	0.00122682	CBX3P2
ENSG00000156650.8	1209.4	-0.161775	0.041247	-3.9221	8.77816e-05	0.00123278	KAT6B
ENSG00000257553.1	32.704	-0.278543	0.0710228	-3.92189	8.78577e-05	0.00123319
ENSG00000261609.3	247.792	-0.186261	0.0475307	-3.91874	8.90138e-05	0.00124875	GAN
ENSG00000183475.8	224.31	0.153591	0.0392019	3.91794	8.93085e-05	0.00125222	ASB7
ENSG00000143248.8	16.0149	0.501521	0.128017	3.91761	8.94325e-05	0.00125329	RGS5
ENSG00000196954.8	988.475	0.175593	0.0448351	3.91641	8.98788e-05	0.00125888	CASP4
ENSG00000118418.10	6394.64	0.134583	0.0343694	3.91579	9.01087e-05	0.00126058	HMGN3
ENSG00000163463.7	44.375	-0.272413	0.0695676	-3.91581	9.01024e-05	0.00126058	KRTCAP2
ENSG00000270578.1	2.06837	1.37867	0.352088	3.9157	9.0144e-05	0.00126058
ENSG00000177556.7	5667.26	0.141502	0.0361539	3.91386	9.08309e-05	0.00126951	ATOX1
ENSG00000198482.6	164.911	-0.17669	0.0451498	-3.91343	9.09942e-05	0.00127112	ZNF808
ENSG00000069329.11	2486.68	-0.0951123	0.0243194	-3.91096	9.19285e-05	0.00128349	VPS35
ENSG00000161010.10	333.663	-0.196868	0.0503522	-3.90982	9.2365e-05	0.0012889	MRNIP
ENSG00000176407.13	1584.06	0.0684726	0.0175196	3.90834	9.29324e-05	0.00129545	KCMF1
ENSG00000267632.1	128.648	-0.248748	0.0636442	-3.90842	9.29034e-05	0.00129545
ENSG00000009844.11	1097.3	0.0825654	0.0211262	3.90819	9.29896e-05	0.00129556	VTA1
ENSG00000132646.6	4302.25	0.17495	0.0447775	3.90709	9.3413e-05	0.00130077	PCNA
ENSG00000089009.11	60419.2	-0.0983887	0.0251867	-3.90637	9.36927e-05	0.0013033	RPL6
ENSG00000213339.4	660.075	0.134222	0.0343597	3.90637	9.36939e-05	0.0013033	QTRT1
ENSG00000272263.1	4.18487	0.931838	0.238652	3.90459	9.43868e-05	0.00131225
ENSG00000261822.1	39.6236	-0.407642	0.104409	-3.90427	9.45087e-05	0.00131325
ENSG00000166126.6	18.1837	0.579942	0.148586	3.90307	9.498e-05	0.00131911	AMN
ENSG00000108773.6	245.083	0.249599	0.0639547	3.90275	9.51058e-05	0.00132016	KAT2A
ENSG00000166913.8	11798.1	-0.0530036	0.0135874	-3.90095	9.58173e-05	0.00132933	YWHAB
ENSG00000122966.9	425.314	-0.187115	0.0479829	-3.89961	9.63478e-05	0.00133599	CIT
ENSG00000119321.4	824.549	-0.129951	0.0333354	-3.8983	9.68691e-05	0.0013423	FKBP15
ENSG00000259291.1	24.1582	-0.423025	0.108521	-3.89809	9.69556e-05	0.0013423	ZNF710-AS1
ENSG00000265150.1	1204.3	-0.270894	0.0694933	-3.89813	9.69369e-05	0.0013423
ENSG00000124659.5	634.994	0.115166	0.0295495	3.8974	9.72322e-05	0.00134542	TBCC
ENSG00000175548.4	51.1431	0.252399	0.0647705	3.89682	9.74632e-05	0.00134791	ALG10B
ENSG00000065000.11	1898.84	-0.0960213	0.0246454	-3.89611	9.77491e-05	0.00135115	AP3D1
ENSG00000164715.5	142.494	-0.225277	0.0578655	-3.89311	9.89664e-05	0.00136726	LMTK2
ENSG00000104886.5	2660.2	-0.0837458	0.0215155	-3.89234	9.92803e-05	0.00137016	PLEKHJ1
ENSG00000143621.12	4859.99	0.12149	0.0312115	3.89247	9.92297e-05	0.00137016	ILF2
ENSG00000117676.9	1409.15	-0.166094	0.0426796	-3.89164	9.95674e-05	0.00137341	RPS6KA1
ENSG00000136522.9	2614.69	0.0872271	0.022422	3.89025	0.00010014	0.00138058	MRPL47
ENSG00000238696.1	13.2221	-0.513843	0.132123	-3.88912	0.000100607	0.0013863
ENSG00000226155.1	4.8997	0.893577	0.22985	3.88764	0.000101222	0.00139375
ENSG00000258486.2	1418.67	-0.258846	0.0665829	-3.88757	0.000101254	0.00139375
ENSG00000267772.1	0.618404	1.79419	0.461538	3.88742	0.000101317	0.00139389	LINC01999
ENSG00000186951.12	354.161	-0.261422	0.0672626	-3.88658	0.000101665	0.00139795	PPARA
ENSG00000156858.7	505.409	0.124721	0.0320917	3.88639	0.000101747	0.00139834	PRR14
ENSG00000175166.12	4613.16	-0.0930112	0.0239371	-3.88565	0.000102057	0.00140187	PSMD2
ENSG00000132005.4	342.995	-0.154042	0.0396495	-3.88509	0.000102293	0.00140439	RFX1
ENSG00000168385.13	4158.01	-0.075848	0.019531	-3.88347	0.000102977	0.00141303	SEPTIN2
ENSG00000187094.7	1.62622	2.91207	0.750134	3.88206	0.000103574	0.00142049	CCK
ENSG00000104904.8	24428.6	0.0791008	0.0203772	3.88184	0.00010367	0.00142107	OAZ1
ENSG00000183530.9	1200.05	-0.0747989	0.0192741	-3.88081	0.000104111	0.00142637	PRR14L
ENSG00000100625.8	4.26189	1.18091	0.304307	3.88063	0.000104186	0.00142665	SIX4
ENSG00000135845.5	329.942	0.206455	0.0532093	3.88005	0.000104435	0.00142933	PIGC
ENSG00000214290.3	8.82649	0.977445	0.251977	3.8791	0.000104843	0.00143416	COLCA2
ENSG00000166575.12	138.313	0.157998	0.0407377	3.87842	0.000105138	0.00143745	TMEM135
ENSG00000095059.11	1173.04	0.0776123	0.0200167	3.87738	0.000105586	0.00144208	DHPS
ENSG00000125740.9	78.2734	0.546304	0.140893	3.87743	0.000105564	0.00144208	FOSB
ENSG00000167614.9	29.0979	-0.387608	0.0999802	-3.87685	0.000105818	0.0014445	TTYH1
ENSG00000237214.2	29.8191	0.260911	0.0673073	3.87641	0.000106008	0.00144635	RPS9P2
ENSG00000147133.11	625.232	-0.101874	0.0262831	-3.87602	0.00010618	0.00144752	TAF1
ENSG00000270972.1	5.66932	1.2322	0.317909	3.87596	0.000106204	0.00144752
ENSG00000112514.11	1880.42	0.183968	0.0474724	3.87526	0.000106509	0.00145092	CUTA
ENSG00000162961.9	1358.3	0.0866021	0.0223494	3.87491	0.000106663	0.00145152	DPY30
ENSG00000170142.7	1758.27	0.107866	0.0278364	3.87499	0.000106628	0.00145152	UBE2E1
ENSG00000155846.12	683.05	-0.140548	0.0362867	-3.87325	0.000107392	0.00146068	PPARGC1B
ENSG00000063046.13	4324.22	-0.11153	0.0288062	-3.87173	0.000108067	0.00146912	EIF4B
ENSG00000061987.10	503.302	-0.110243	0.028477	-3.8713	0.000108254	0.0014709	MON2
ENSG00000214626.2	24.1471	-0.397988	0.102818	-3.87081	0.000108477	0.00147316	POLR3DP1
ENSG00000236699.4	3.42472	0.907052	0.234408	3.86954	0.000109039	0.00148003	ARHGEF38
ENSG00000039123.11	1361.14	-0.101622	0.0262657	-3.86899	0.000109289	0.00148266	MTREX
ENSG00000176209.7	1271.77	0.118839	0.0307279	3.86748	0.000109967	0.00149108	SMIM19
ENSG00000168172.4	1722.72	-0.169353	0.0437965	-3.86681	0.000110267	0.0014944	HOOK3
ENSG00000147123.10	6112.12	0.0724714	0.0187444	3.8663	0.000110499	0.00149676	NDUFB11
ENSG00000229321.1	7.48941	0.761367	0.196951	3.86576	0.000110743	0.0014993
ENSG00000103121.4	1909.59	0.105184	0.0272134	3.86516	0.000111016	0.00150223	CMC2
ENSG00000198839.5	480.578	0.119624	0.030957	3.86421	0.000111448	0.00150729	ZNF277
ENSG00000175110.7	1422.5	0.0876347	0.02268	3.86396	0.000111562	0.00150806	MRPS22
ENSG00000225475.1	190.456	-0.165451	0.0428254	-3.86338	0.000111827	0.00151086
ENSG00000270673.1	57.7069	0.318318	0.0824139	3.86243	0.000112264	0.001516	YTHDF3-AS1
ENSG00000248693.1	16.581	0.491537	0.127275	3.862	0.000112462	0.00151789
ENSG00000210195.2	1560.53	-0.359883	0.0932148	-3.86079	0.00011302	0.00152465
ENSG00000177225.12	626.54	-0.122819	0.0318204	-3.85975	0.000113505	0.0015304	GATD1
ENSG00000095066.7	203.553	-0.250215	0.0648377	-3.8591	0.000113805	0.00153366	HOOK2
ENSG00000198042.6	845.833	0.158113	0.0409778	3.8585	0.000114085	0.00153665	MAK16
ENSG00000172172.3	2807.5	0.0990404	0.025675	3.85746	0.000114573	0.00154243	MRPL13
ENSG00000125347.9	2687.04	0.201594	0.0522783	3.85618	0.000115175	0.00154975	IRF1
ENSG00000185361.4	382.839	-0.172461	0.0447367	-3.85502	0.000115719	0.00155627	TNFAIP8L1
ENSG00000213280.2	552.241	-0.17133	0.0444665	-3.85302	0.000116672	0.00156829	RPS10P15
ENSG00000260111.1	36.2335	-0.293411	0.0761666	-3.85223	0.000117047	0.00157252
ENSG00000227525.3	44.0608	-0.262107	0.0680596	-3.85114	0.000117572	0.00157877	RPL7P6
ENSG00000157306.10	177.566	0.200985	0.0522163	3.84909	0.000118559	0.00159121
ENSG00000260539.1	133.371	-0.165539	0.043023	-3.84768	0.00011924	0.00159955
ENSG00000224645.1	3.19876	-0.891184	0.231636	-3.84735	0.000119403	0.00160092
ENSG00000137767.9	740.593	0.236698	0.0615467	3.84582	0.00012015	0.00161011	SQOR
ENSG00000069493.10	2301.6	0.370107	0.0962491	3.84531	0.000120402	0.00161266	CLEC2D
ENSG00000229994.1	104.513	-0.171093	0.0445007	-3.84473	0.000120684	0.00161562	RPL5P4
ENSG00000178449.4	2995.58	0.101807	0.0264855	3.84389	0.000121099	0.00162035	COX14
ENSG00000148297.11	293.012	-0.124531	0.0324023	-3.84329	0.000121397	0.00162351	MED22
ENSG00000163170.7	3013.83	0.112758	0.0293456	3.84241	0.000121831	0.00162849	BOLA3
ENSG00000180776.11	221.907	-0.143006	0.037221	-3.84209	0.000121991	0.00162981	ZDHHC20
ENSG00000104974.6	1.90322	-1.25233	0.326176	-3.83942	0.000123325	0.00164679	LILRA1
ENSG00000185624.10	4573.78	-0.138405	0.0360512	-3.83912	0.000123478	0.00164799	P4HB
ENSG00000171295.8	131.937	-0.159219	0.04148	-3.83845	0.000123813	0.00165164	ZNF440
ENSG00000232618.1	5.75139	0.720562	0.187867	3.8355	0.000125311	0.00167077
ENSG00000223131.1	17.3726	-0.702125	0.18307	-3.83529	0.000125416	0.00167133	RNA5SP304
ENSG00000243609.1	44.2906	0.287184	0.0748822	3.83515	0.000125489	0.00167145
ENSG00000247372.2	3.28655	-0.823087	0.214642	-3.8347	0.00012572	0.00167368
ENSG00000175602.2	5118.65	0.180186	0.0469974	3.83396	0.000126096	0.00167784	CCDC85B
ENSG00000235313.1	39.1245	-0.293668	0.0766125	-3.83316	0.000126508	0.00168248
ENSG00000172653.7	2.40358	1.28521	0.335302	3.833	0.000126588	0.00168269
ENSG00000234073.1	9.33343	0.872463	0.227698	3.83167	0.000127277	0.00169099	LOC107986032
ENSG00000130332.10	6630.78	0.104589	0.0273037	3.83058	0.000127843	0.00169613	LSM7
ENSG00000164167.5	3848.3	0.117798	0.0307523	3.83055	0.000127857	0.00169613	LSM6
ENSG00000231663.1	90.3343	0.257288	0.0671662	3.83062	0.00012782	0.00169613	COA6-AS1
ENSG00000064961.14	1077.99	-0.0967223	0.0252534	-3.83007	0.000128106	0.00169858	HMG20B
ENSG00000186806.5	20.6435	0.476879	0.12453	3.82944	0.000128437	0.00170211	VSIG10L
ENSG00000186106.7	219.442	0.15181	0.0396528	3.82848	0.00012894	0.00170791	ANKRD46
ENSG00000151413.12	273.342	-0.139132	0.0363513	-3.82743	0.000129487	0.0017143	NUBPL
ENSG00000146859.6	274.914	0.539265	0.140925	3.82661	0.000129921	0.00171832	TMEM140
ENSG00000207233.1	78.403	-0.242842	0.0634594	-3.82673	0.000129859	0.00171832	SNORA37
ENSG00000103994.12	2115.33	-0.089145	0.0233019	-3.82566	0.000130421	0.00172406	ZNF106
ENSG00000180340.5	6.62912	-0.922731	0.241221	-3.82525	0.000130639	0.00172608	FZD2
ENSG00000155438.7	3460.9	0.139377	0.0364417	3.82465	0.000130957	0.00172942	NIFK
ENSG00000137757.6	1.64209	2.13874	0.559243	3.82435	0.000131119	0.00173022	CASP5
ENSG00000142208.11	1067.82	0.0898387	0.0234916	3.82429	0.000131149	0.00173022	AKT1
ENSG00000205981.2	1619.38	0.11176	0.0292309	3.82335	0.000131653	0.001736	DNAJC19
[truncated: 61,570 more rows]
