# Supplementary material for: Single-cell genome-wide association reveals that a nonsynonymous variant in ERAP1 confers increased susceptibility to influenza virus
Source: Cell Genom. 2022 Nov 9;2(11):100207. doi: 10.1016/j.xgen.2022.100207 (PMC9718543; doi:10.1016/j.xgen.2022.100207)
Supplement: Table S2. GSEA for scHH-LGC comparing uninfected versus IAV-infected cells using the C2 gene sets, related to Figure 1 — Enrichment for gene sets was calculated using pre-ranked input. Metric for GSEA was sign(Fold-change)∗(-log10(adjusted p-value)). [file mmc3.xlsx]

## Sheet: Sheet1
Table S2. GSEA for scHH-LGC comparing uninfected vs. IAV-infected cells using the C2 gene sets. Enrichment for gene sets was calculated using pre-ranked input. Metric for GSEA was sign(Fold-change)*(-log10(adjusted p-value)).
Gene Set	Size	ES	NES	Nom p-value	FDR q-value	FWER p-value	Rank at Max	Leading Edge
TAKEDA_TARGETS_OF_NUP98_HOXA9_FUSION_3D_UP	160	0.969	1.885	0	0	0	235	tags=32%, list=1%, signal=32%
BLANCO_MELO_COVID19_SARS_COV_2_INFECTION_CALU3_CELLS_UP	301	0.941	1.877	0	0	0	461	tags=27%, list=2%, signal=27%
BLANCO_MELO_HUMAN_PARAINFLUENZA_VIRUS_3_INFECTION_A594_CELLS_UP	184	0.962	1.876	0	0	0	314	tags=44%, list=2%, signal=44%
TAKEDA_TARGETS_OF_NUP98_HOXA9_FUSION_16D_UP	151	0.96	1.873	0	0	0	251	tags=15%, list=1%, signal=15%
TAKEDA_TARGETS_OF_NUP98_HOXA9_FUSION_10D_UP	166	0.963	1.864	0	0	0	409	tags=23%, list=2%, signal=23%
XIE_ST_HSC_S1PR3_OE_UP	162	0.965	1.861	0	0	0	254	tags=31%, list=1%, signal=32%
TAKEDA_TARGETS_OF_NUP98_HOXA9_FUSION_8D_UP	128	0.964	1.859	0	0	0	434	tags=27%, list=2%, signal=27%
BLANCO_MELO_RESPIRATORY_SYNCYTIAL_VIRUS_INFECTION_A594_CELLS_UP	247	0.943	1.847	0	0	0	391	tags=24%, list=2%, signal=24%
REACTOME_INTERFERON_SIGNALING	190	0.936	1.845	0	0	0	472	tags=29%, list=3%, signal=29%
BLANCO_MELO_COVID19_BRONCHIAL_EPITHELIAL_CELLS_SARS_COV_2_INFECTION_UP	115	0.947	1.832	0	0	0	254	tags=16%, list=1%, signal=16%
GRAESSMANN_RESPONSE_TO_MC_AND_SERUM_DEPRIVATION_UP	179	0.927	1.824	0	0	0	238	tags=20%, list=1%, signal=20%
BLANCO_MELO_COVID19_SARS_COV_2_POS_PATIENT_LUNG_TISSUE_UP	135	0.944	1.824	0	0	0	375	tags=23%, list=2%, signal=23%
ZHOU_INFLAMMATORY_RESPONSE_LPS_UP	294	0.907	1.823	0	0	0	249	tags=10%, list=1%, signal=10%
DER_IFN_BETA_RESPONSE_UP	103	0.94	1.817	0	0	0	461	tags=36%, list=2%, signal=37%
LIANG_SILENCED_BY_METHYLATION_2	37	0.993	1.817	0	0	0	78	tags=41%, list=0%, signal=41%
HECKER_IFNB1_TARGETS	77	0.973	1.813	0	0	0	119	tags=48%, list=1%, signal=48%
MISSIAGLIA_REGULATED_BY_METHYLATION_UP	109	0.936	1.812	0	0	0	95	tags=13%, list=1%, signal=13%
BOSCO_INTERFERON_INDUCED_ANTIVIRAL_MODULE	74	0.967	1.809	0	0	0	383	tags=47%, list=2%, signal=48%
ALTEMEIER_RESPONSE_TO_LPS_WITH_MECHANICAL_VENTILATION	115	0.932	1.807	0	0	0	447	tags=14%, list=2%, signal=14%
BROWNE_INTERFERON_RESPONSIVE_GENES	66	0.971	1.806	0	0	0	391	tags=67%, list=2%, signal=68%
WALLACE_PROSTATE_CANCER_RACE_UP	257	0.921	1.803	0	0	0	391	tags=11%, list=2%, signal=11%
FARMER_BREAST_CANCER_CLUSTER_1	42	0.982	1.8	0	0	0	44	tags=36%, list=0%, signal=36%
REACTOME_INTERFERON_ALPHA_BETA_SIGNALING	69	0.96	1.8	0	0	0	375	tags=49%, list=2%, signal=50%
DER_IFN_ALPHA_RESPONSE_UP	73	0.948	1.794	0	0	0	461	tags=47%, list=2%, signal=48%
MANNE_COVID19_NONICU_VS_HEALTHY_DONOR_PLATELETS_UP	130	0.924	1.79	0	0	0	375	tags=18%, list=2%, signal=18%
BLANCO_MELO_BETA_INTERFERON_TREATED_BRONCHIAL_EPITHELIAL_CELLS_UP	330	0.918	1.789	0	0	0	693	tags=24%, list=4%, signal=24%
JINESH_BLEBBISHIELD_VS_LIVE_CONTROL_DN	244	0.903	1.788	0	0	0	375	tags=11%, list=2%, signal=11%
SANA_TNF_SIGNALING_UP	76	0.943	1.787	0	0	0	209	tags=21%, list=1%, signal=21%
SANA_RESPONSE_TO_IFNG_UP	71	0.954	1.786	0	0	0	186	tags=31%, list=1%, signal=31%
JISON_SICKLE_CELL_DISEASE_UP	170	0.906	1.78	0	0	0	518	tags=17%, list=3%, signal=17%
SEITZ_NEOPLASTIC_TRANSFORMATION_BY_8P_DELETION_UP	63	0.965	1.779	0	0	0	391	tags=38%, list=2%, signal=39%
REACTOME_INTERFERON_GAMMA_SIGNALING	83	0.942	1.778	0	0	0	391	tags=20%, list=2%, signal=21%
FULCHER_INFLAMMATORY_RESPONSE_LECTIN_VS_LPS_DN	417	0.897	1.778	0	0	0	543	tags=15%, list=3%, signal=15%
YANG_BCL3_TARGETS_UP	295	0.892	1.772	0	0	0	180	tags=9%, list=1%, signal=9%
HELLER_SILENCED_BY_METHYLATION_UP	245	0.894	1.771	0	0	0	391	tags=9%, list=2%, signal=9%
CHANG_IMMORTALIZED_BY_HPV31_DN	45	0.961	1.77	0	0	0	447	tags=31%, list=2%, signal=32%
WP_NONGENOMIC_ACTIONS_OF_125_DIHYDROXYVITAMIN_D3	66	0.936	1.768	0	0	0.001	116	tags=9%, list=1%, signal=9%
MARKEY_RB1_ACUTE_LOF_DN	202	0.896	1.765	0	0	0.001	218	tags=12%, list=1%, signal=12%
LEE_LIVER_CANCER_E2F1_UP	48	0.944	1.761	0	0	0.003	306	tags=15%, list=2%, signal=15%
REACTOME_ANTIVIRAL_MECHANISM_BY_IFN_STIMULATED_GENES	80	0.933	1.761	0	0	0.003	472	tags=26%, list=3%, signal=27%
JACKSON_DNMT1_TARGETS_UP	78	0.926	1.759	0	0	0.003	252	tags=10%, list=1%, signal=10%
MOSERLE_IFNA_RESPONSE	32	0.984	1.758	0	0	0.003	249	tags=91%, list=1%, signal=92%
ZHU_CMV_ALL_UP	105	0.913	1.756	0	0	0.003	716	tags=28%, list=4%, signal=29%
ICHIBA_GRAFT_VERSUS_HOST_DISEASE_D7_UP	100	0.92	1.756	0	0	0.003	461	tags=18%, list=2%, signal=18%
BROWNE_HCMV_INFECTION_6HR_UP	49	0.95	1.756	0	0	0.003	238	tags=22%, list=1%, signal=23%
JINESH_BLEBBISHIELD_TO_IMMUNE_CELL_FUSION_PBSHMS_DN	329	0.89	1.752	0	0	0.003	375	tags=9%, list=2%, signal=9%
BLANCO_MELO_BRONCHIAL_EPITHELIAL_CELLS_INFLUENZA_A_INFECTION_UP	120	0.907	1.752	0	0	0.003	461	tags=17%, list=2%, signal=17%
DEBIASI_APOPTOSIS_BY_REOVIRUS_INFECTION_UP	280	0.895	1.75	0	0	0.004	929	tags=26%, list=5%, signal=27%
LEE_LIVER_CANCER_MYC_E2F1_UP	44	0.962	1.745	0	0	0.007	37	tags=11%, list=0%, signal=11%
STAMBOLSKY_TARGETS_OF_MUTATED_TP53_DN	44	0.971	1.744	0	0	0.007	235	tags=48%, list=1%, signal=48%
DAUER_STAT3_TARGETS_DN	44	0.971	1.743	0	0	0.008	235	tags=64%, list=1%, signal=64%
ZHANG_RESPONSE_TO_IKK_INHIBITOR_AND_TNF_UP	202	0.889	1.741	0	0	0.012	461	tags=9%, list=2%, signal=9%
FOSTER_TOLERANT_MACROPHAGE_UP	139	0.884	1.74	0	0	0.013	447	tags=8%, list=2%, signal=8%
CROMER_TUMORIGENESIS_UP	40	0.941	1.735	0	0	0.016	57	tags=8%, list=0%, signal=8%
WIELAND_UP_BY_HBV_INFECTION	95	0.914	1.734	0	0	0.017	391	tags=16%, list=2%, signal=16%
MANNE_COVID19_COMBINED_COHORT_VS_HEALTHY_DONOR_PLATELETS_UP	152	0.899	1.734	0	0	0.019	375	tags=11%, list=2%, signal=11%
CASTELLANO_NRAS_TARGETS_UP	60	0.934	1.732	0	0	0.023	546	tags=20%, list=3%, signal=21%
KEGG_RIG_I_LIKE_RECEPTOR_SIGNALING_PATHWAY	66	0.908	1.732	0	0	0.023	1142	tags=42%, list=6%, signal=45%
ZHU_CMV_8_HR_UP	40	0.956	1.73	0	0	0.027	391	tags=43%, list=2%, signal=43%
JECHLINGER_EPITHELIAL_TO_MESENCHYMAL_TRANSITION_UP	51	0.948	1.729	0	0	0.031	301	tags=14%, list=2%, signal=14%
MIKKELSEN_IPS_LCP_WITH_H3K4ME3	132	0.902	1.727	0	0.001	0.037	382	tags=7%, list=2%, signal=7%
GRAESSMANN_APOPTOSIS_BY_SERUM_DEPRIVATION_UP	478	0.869	1.724	0	0.001	0.044	677	tags=14%, list=4%, signal=14%
JOHNSTONE_PARVB_TARGETS_2_UP	135	0.889	1.723	0	0.001	0.049	345	tags=10%, list=2%, signal=10%
BOSCO_TH1_CYTOTOXIC_MODULE	96	0.907	1.721	0	0.001	0.059	684	tags=15%, list=4%, signal=15%
BROWNE_HCMV_INFECTION_4HR_UP	41	0.936	1.721	0	0.001	0.061	515	tags=24%, list=3%, signal=25%
PLASARI_TGFB1_TARGETS_10HR_DN	205	0.883	1.72	0	0.001	0.063	90	tags=5%, list=0%, signal=5%
BLANCO_MELO_COVID19_SARS_COV_2_INFECTION_A594_ACE2_EXPRESSING_CELLS_UP	460	0.868	1.72	0	0.001	0.066	1051	tags=21%, list=6%, signal=22%
WP_SARSCOV2_INNATE_IMMUNITY_EVASION_AND_CELLSPECIFIC_IMMUNE_RESPONSE	57	0.915	1.719	0	0.001	0.07	443	tags=25%, list=2%, signal=25%
ZHANG_INTERFERON_RESPONSE	23	0.979	1.719	0	0.001	0.072	349	tags=87%, list=2%, signal=88%
RIGGINS_TAMOXIFEN_RESISTANCE_DN	200	0.88	1.717	0	0.001	0.08	494	tags=11%, list=3%, signal=11%
BROWNE_HCMV_INFECTION_12HR_UP	103	0.888	1.717	0	0.001	0.08	461	tags=12%, list=2%, signal=12%
WORSCHECH_TUMOR_REJECTION_UP	50	0.928	1.716	0	0.001	0.086	345	tags=12%, list=2%, signal=12%
ZHAN_MULTIPLE_MYELOMA_LB_DN	38	0.946	1.714	0	0.001	0.097	390	tags=37%, list=2%, signal=38%
FURUKAWA_DUSP6_TARGETS_PCI35_UP	58	0.918	1.712	0	0.002	0.111	235	tags=16%, list=1%, signal=16%
KRASNOSELSKAYA_ILF3_TARGETS_UP	33	0.965	1.712	0	0.001	0.111	235	tags=48%, list=1%, signal=49%
YAO_TEMPORAL_RESPONSE_TO_PROGESTERONE_CLUSTER_9	69	0.916	1.712	0	0.001	0.111	312	tags=13%, list=2%, signal=13%
ZHU_CMV_24_HR_UP	81	0.908	1.712	0	0.001	0.112	716	tags=26%, list=4%, signal=27%
NOJIMA_SFRP2_TARGETS_DN	24	0.981	1.709	0	0.002	0.134	235	tags=33%, list=1%, signal=34%
EINAV_INTERFERON_SIGNATURE_IN_CANCER	26	0.979	1.709	0	0.002	0.138	218	tags=73%, list=1%, signal=74%
MIKKELSEN_MCV6_LCP_WITH_H3K4ME3	124	0.888	1.709	0	0.002	0.138	591	tags=13%, list=3%, signal=13%
DER_IFN_GAMMA_RESPONSE_UP	70	0.924	1.708	0	0.002	0.145	461	tags=36%, list=2%, signal=36%
CHEN_LVAD_SUPPORT_OF_FAILING_HEART_DN	30	0.95	1.706	0	0.002	0.162	45	tags=7%, list=0%, signal=7%
RADAEVA_RESPONSE_TO_IFNA1_UP	46	0.963	1.705	0	0.002	0.175	375	tags=41%, list=2%, signal=42%
BENNETT_SYSTEMIC_LUPUS_ERYTHEMATOSUS	24	0.981	1.704	0	0.002	0.187	100	tags=67%, list=1%, signal=67%
WP_HOSTPATHOGEN_INTERACTION_OF_HUMAN_CORONA_VIRUSES_INTERFERON_INDUCTION	31	0.957	1.704	0	0.002	0.189	293	tags=39%, list=2%, signal=39%
REACTOME_DDX58_IFIH1_MEDIATED_INDUCTION_OF_INTERFERON_ALPHA_BETA	74	0.907	1.702	0	0.002	0.2	979	tags=39%, list=5%, signal=41%
BECKER_TAMOXIFEN_RESISTANCE_UP	48	0.929	1.702	0.001	0.003	0.211	345	tags=29%, list=2%, signal=30%
AZARE_NEOPLASTIC_TRANSFORMATION_BY_STAT3_UP	105	0.891	1.699	0	0.003	0.239	345	tags=10%, list=2%, signal=10%
TSAI_RESPONSE_TO_RADIATION_THERAPY	27	0.965	1.699	0	0.003	0.246	235	tags=22%, list=1%, signal=22%
TONKS_TARGETS_OF_RUNX1_RUNX1T1_FUSION_MONOCYTE_UP	194	0.862	1.698	0	0.003	0.263	499	tags=7%, list=3%, signal=7%
WP_TYPE_I_INTERFERON_INDUCTION_AND_SIGNALING_DURING_SARSCOV2_INFECTION	26	0.968	1.696	0	0.004	0.294	293	tags=38%, list=2%, signal=39%
TAVOR_CEBPA_TARGETS_DN	26	0.948	1.694	0.002	0.004	0.309	345	tags=19%, list=2%, signal=20%
DIAZ_CHRONIC_MEYLOGENOUS_LEUKEMIA_DN	107	0.87	1.693	0	0.004	0.314	722	tags=13%, list=4%, signal=14%
WP_CYTOSOLIC_DNASENSING_PATHWAY	66	0.907	1.693	0	0.004	0.314	1178	tags=45%, list=6%, signal=48%
ZHANG_ANTIVIRAL_RESPONSE_TO_RIBAVIRIN_UP	21	0.966	1.691	0.002	0.004	0.344	345	tags=33%, list=2%, signal=34%
WP_TYPE_II_INTERFERON_SIGNALING_IFNG	34	0.939	1.689	0	0.005	0.386	461	tags=35%, list=2%, signal=36%
WUNDER_INFLAMMATORY_RESPONSE_AND_CHOLESTEROL_UP	52	0.922	1.689	0	0.005	0.386	283	tags=19%, list=2%, signal=19%
XU_HGF_TARGETS_INDUCED_BY_AKT1_6HR	19	0.988	1.687	0	0.006	0.431	44	tags=37%, list=0%, signal=37%
FRIDMAN_SENESCENCE_UP	72	0.895	1.686	0	0.006	0.444	152	tags=7%, list=1%, signal=7%
GRAHAM_CML_DIVIDING_VS_NORMAL_QUIESCENT_DN	85	0.878	1.684	0	0.006	0.475	179	tags=5%, list=1%, signal=5%
KIM_LRRC3B_TARGETS	27	0.968	1.683	0	0.007	0.496	461	tags=37%, list=2%, signal=38%
HUANG_DASATINIB_SENSITIVITY_UP	73	0.902	1.679	0	0.008	0.586	219	tags=8%, list=1%, signal=8%
WANG_CLIM2_TARGETS_DN	172	0.863	1.678	0	0.008	0.591	792	tags=17%, list=4%, signal=18%
HELLEBREKERS_SILENCED_DURING_TUMOR_ANGIOGENESIS	63	0.899	1.678	0	0.008	0.592	345	tags=5%, list=2%, signal=5%
XU_AKT1_TARGETS_6HR	24	0.965	1.677	0	0.009	0.614	69	tags=42%, list=0%, signal=42%
BIOCARTA_TOLL_PATHWAY	24	0.936	1.672	0.005	0.011	0.708	131	tags=13%, list=1%, signal=13%
GEISS_RESPONSE_TO_DSRNA_UP	38	0.92	1.671	0.006	0.012	0.728	839	tags=32%, list=4%, signal=33%
REACTOME_NEGATIVE_REGULATORS_OF_DDX58_IFIH1_SIGNALING	33	0.933	1.67	0.001	0.012	0.742	470	tags=36%, list=2%, signal=37%
KORKOLA_YOLK_SAC_TUMOR	41	0.913	1.67	0.001	0.012	0.743	395	tags=7%, list=2%, signal=7%
SAMOLS_TARGETS_OF_KHSV_MIRNAS_DN	51	0.915	1.669	0	0.012	0.75	277	tags=6%, list=1%, signal=6%
VANASSE_BCL2_TARGETS_DN	56	0.898	1.669	0.003	0.012	0.754	383	tags=5%, list=2%, signal=5%
WP_THE_HUMAN_IMMUNE_RESPONSE_TO_TUBERCULOSIS	23	0.965	1.669	0	0.012	0.758	235	tags=43%, list=1%, signal=44%
WP_IL1_AND_MEGAKARYOCYTES_IN_OBESITY	21	0.974	1.669	0	0.012	0.763	18	tags=5%, list=0%, signal=5%
BOWIE_RESPONSE_TO_TAMOXIFEN	17	0.98	1.668	0	0.013	0.775	345	tags=88%, list=2%, signal=90%
BOWIE_RESPONSE_TO_EXTRACELLULAR_MATRIX	17	0.982	1.666	0	0.014	0.813	235	tags=82%, list=1%, signal=83%
UROSEVIC_RESPONSE_TO_IMIQUIMOD	18	0.973	1.664	0	0.015	0.833	235	tags=56%, list=1%, signal=56%
MANNE_COVID19_ICU_VS_HEALTHY_DONOR_PLATELETS_UP	107	0.868	1.664	0	0.015	0.836	375	tags=10%, list=2%, signal=10%
LEE_LIVER_CANCER_MYC_TGFA_UP	51	0.891	1.661	0	0.018	0.88	26	tags=6%, list=0%, signal=6%
BOYLAN_MULTIPLE_MYELOMA_PCA1_UP	93	0.872	1.659	0	0.019	0.899	254	tags=4%, list=1%, signal=4%
TRAYNOR_RETT_SYNDROM_UP	30	0.95	1.658	0	0.019	0.905	42	tags=7%, list=0%, signal=7%
NEMETH_INFLAMMATORY_RESPONSE_LPS_UP	80	0.875	1.658	0	0.019	0.906	513	tags=14%, list=3%, signal=14%
WINZEN_DEGRADED_VIA_KHSRP	80	0.876	1.658	0	0.019	0.906	1156	tags=15%, list=6%, signal=16%
TOOKER_GEMCITABINE_RESISTANCE_UP	78	0.882	1.657	0.001	0.02	0.916	761	tags=14%, list=4%, signal=15%
ROY_WOUND_BLOOD_VESSEL_UP	42	0.902	1.655	0.004	0.022	0.935	391	tags=5%, list=2%, signal=5%
PETROVA_PROX1_TARGETS_DN	49	0.891	1.654	0.001	0.022	0.941	57	tags=4%, list=0%, signal=4%
YAN_ESCAPE_FROM_ANOIKIS	19	0.969	1.654	0	0.022	0.944	116	tags=32%, list=1%, signal=32%
FLECHNER_BIOPSY_KIDNEY_TRANSPLANT_REJECTED_VS_OK_UP	74	0.865	1.654	0.002	0.023	0.95	736	tags=16%, list=4%, signal=17%
RASHI_RESPONSE_TO_IONIZING_RADIATION_4	46	0.916	1.653	0.001	0.024	0.958	238	tags=11%, list=1%, signal=11%
REACTOME_TERMINATION_OF_TRANSLESION_DNA_SYNTHESIS	32	0.921	1.652	0.004	0.024	0.961	765	tags=28%, list=4%, signal=29%
KEGG_CYTOSOLIC_DNA_SENSING_PATHWAY	48	0.904	1.652	0.004	0.024	0.961	1178	tags=48%, list=6%, signal=51%
CHIANG_LIVER_CANCER_SUBCLASS_INTERFERON_UP	20	0.959	1.651	0.003	0.024	0.962	345	tags=20%, list=2%, signal=20%
REACTOME_CYTOSOLIC_SENSORS_OF_PATHOGEN_ASSOCIATED_DNA	62	0.888	1.65	0.001	0.025	0.972	1178	tags=31%, list=6%, signal=33%
REACTOME_ADP_SIGNALLING_THROUGH_P2Y_PURINOCEPTOR_12	19	0.944	1.65	0.006	0.025	0.973	25	tags=5%, list=0%, signal=5%
SATO_SILENCED_BY_METHYLATION_IN_PANCREATIC_CANCER_2	33	0.923	1.65	0.006	0.025	0.973	505	tags=12%, list=3%, signal=12%
SCHRAETS_MLL_TARGETS_UP	27	0.936	1.647	0.003	0.028	0.981	5	tags=4%, list=0%, signal=4%
FUJII_YBX1_TARGETS_UP	37	0.928	1.647	0.001	0.028	0.982	125	tags=11%, list=1%, signal=11%
LIU_VAV3_PROSTATE_CARCINOGENESIS_UP	66	0.89	1.647	0.001	0.028	0.983	513	tags=12%, list=3%, signal=12%
GILDEA_METASTASIS	25	0.946	1.647	0.003	0.028	0.983	391	tags=20%, list=2%, signal=20%
FLOTHO_PEDIATRIC_ALL_THERAPY_RESPONSE_DN	28	0.929	1.646	0.001	0.028	0.985	119	tags=11%, list=1%, signal=11%
WORSCHECH_TUMOR_EVASION_AND_TOLEROGENICITY_UP	27	0.924	1.646	0.002	0.029	0.985	349	tags=11%, list=2%, signal=11%
BOYAULT_LIVER_CANCER_SUBCLASS_G5_DN	27	0.937	1.645	0.002	0.03	0.985	42	tags=11%, list=0%, signal=11%
YAO_TEMPORAL_RESPONSE_TO_PROGESTERONE_CLUSTER_6	61	0.88	1.644	0.004	0.03	0.986	381	tags=7%, list=2%, signal=7%
LEE_LIVER_CANCER_ACOX1_UP	52	0.894	1.643	0.005	0.032	0.99	26	tags=4%, list=0%, signal=4%
GAVIN_FOXP3_TARGETS_CLUSTER_P6	87	0.859	1.642	0.001	0.032	0.99	29	tags=2%, list=0%, signal=2%
BAUS_TFF2_TARGETS_UP	23	0.945	1.642	0.005	0.032	0.99	461	tags=30%, list=2%, signal=31%
REACTOME_G_PROTEIN_ACTIVATION	23	0.941	1.641	0.003	0.033	0.991	25	tags=4%, list=0%, signal=4%
OUELLET_OVARIAN_CANCER_INVASIVE_VS_LMP_UP	113	0.863	1.64	0	0.034	0.994	660	tags=18%, list=4%, signal=18%
REACTOME_TRANSLESION_SYNTHESIS_BY_Y_FAMILY_DNA_POLYMERASES_BYPASSES_LESIONS_ON_DNA_TEMPLATE	39	0.898	1.639	0.001	0.035	0.994	765	tags=26%, list=4%, signal=27%
KIM_GLIS2_TARGETS_UP	66	0.876	1.638	0.001	0.036	0.995	1133	tags=17%, list=6%, signal=18%
TONKS_TARGETS_OF_RUNX1_RUNX1T1_FUSION_GRANULOCYTE_UP	45	0.902	1.638	0.001	0.036	0.995	716	tags=9%, list=4%, signal=9%
OHGUCHI_LIVER_HNF4A_TARGETS_UP	32	0.926	1.638	0.003	0.036	0.995	447	tags=13%, list=2%, signal=13%
FOSTER_KDM1A_TARGETS_UP	174	0.838	1.637	0	0.037	0.998	673	tags=7%, list=4%, signal=8%
GARGALOVIC_RESPONSE_TO_OXIDIZED_PHOSPHOLIPIDS_GREY_DN	65	0.886	1.637	0.001	0.038	0.998	453	tags=9%, list=2%, signal=9%
WP_TLR4_SIGNALING_AND_TOLERANCE	26	0.937	1.637	0.007	0.037	0.998	293	tags=15%, list=2%, signal=16%
KOKKINAKIS_METHIONINE_DEPRIVATION_96HR_DN	71	0.861	1.636	0.004	0.038	0.998	485	tags=10%, list=3%, signal=10%
WP_OVERVIEW_OF_INTERFERONSMEDIATED_SIGNALING_PATHWAY	33	0.918	1.636	0.003	0.038	0.998	515	tags=42%, list=3%, signal=44%
HIRSCH_CELLULAR_TRANSFORMATION_SIGNATURE_UP	229	0.824	1.635	0	0.04	0.998	1070	tags=16%, list=6%, signal=16%
COLINA_TARGETS_OF_4EBP1_AND_4EBP2	316	0.819	1.634	0	0.04	0.998	724	tags=9%, list=4%, signal=9%
WP_NOVEL_INTRACELLULAR_COMPONENTS_OF_RIGILIKE_RECEPTOR_RLR_PATHWAY	56	0.894	1.633	0.004	0.042	0.999	443	tags=18%, list=2%, signal=18%
BAELDE_DIABETIC_NEPHROPATHY_DN	397	0.822	1.63	0	0.045	0.999	592	tags=8%, list=3%, signal=8%
LEE_SP4_THYMOCYTE	15	0.977	1.63	0	0.045	0.999	38	tags=13%, list=0%, signal=13%
DORN_ADENOVIRUS_INFECTION_12HR_UP	22	0.944	1.629	0.006	0.046	0.999	482	tags=23%, list=3%, signal=23%
MIKKELSEN_MEF_LCP_WITH_H3K4ME3	105	0.852	1.629	0	0.047	0.999	447	tags=10%, list=2%, signal=10%
NEWMAN_ERCC6_TARGETS_UP	22	0.939	1.627	0.003	0.049	0.999	366	tags=14%, list=2%, signal=14%
WP_MIRNAS_INVOLVEMENT_IN_THE_IMMUNE_RESPONSE_IN_SEPSIS	38	0.889	1.626	0.013	0.05	0.999	131	tags=8%, list=1%, signal=8%
REACTOME_STING_MEDIATED_INDUCTION_OF_HOST_IMMUNE_RESPONSES	16	0.96	1.626	0.002	0.051	0.999	293	tags=25%, list=2%, signal=25%
WP_TOLLLIKE_RECEPTOR_SIGNALING_RELATED_TO_MYD88	27	0.928	1.625	0.003	0.051	0.999	293	tags=15%, list=2%, signal=15%
REACTOME_INTERLEUKIN_20_FAMILY_SIGNALING	22	0.948	1.625	0.005	0.052	0.999	116	tags=23%, list=1%, signal=23%
PLASARI_TGFB1_SIGNALING_VIA_NFIC_10HR_UP	45	0.899	1.623	0.001	0.055	1	628	tags=13%, list=3%, signal=14%
GARGALOVIC_RESPONSE_TO_OXIDIZED_PHOSPHOLIPIDS_TURQUOISE_DN	53	0.878	1.623	0.003	0.055	1	46	tags=6%, list=0%, signal=6%
KUMAR_TARGETS_OF_MLL_AF9_FUSION	342	0.815	1.623	0	0.055	1	706	tags=8%, list=4%, signal=8%
GAJATE_RESPONSE_TO_TRABECTEDIN_UP	56	0.864	1.622	0.004	0.055	1	1015	tags=13%, list=5%, signal=13%
REACTOME_TRAF6_MEDIATED_IRF7_ACTIVATION	27	0.922	1.622	0.006	0.056	1	979	tags=63%, list=5%, signal=66%
REACTOME_G_BETA_GAMMA_SIGNALLING_THROUGH_CDC42	18	0.941	1.622	0.005	0.056	1	25	tags=6%, list=0%, signal=6%
BROCKE_APOPTOSIS_REVERSED_BY_IL6	143	0.822	1.621	0	0.056	1	693	tags=10%, list=4%, signal=11%
REACTOME_ADRENALINE_NORADRENALINE_INHIBITS_INSULIN_SECRETION	22	0.941	1.621	0.003	0.056	1	25	tags=5%, list=0%, signal=5%
SATO_SILENCED_BY_METHYLATION_IN_PANCREATIC_CANCER_1	313	0.818	1.62	0	0.057	1	549	tags=6%, list=3%, signal=6%
BURTON_ADIPOGENESIS_4	43	0.89	1.62	0.008	0.058	1	682	tags=9%, list=4%, signal=10%
VILIMAS_NOTCH1_TARGETS_UP	45	0.885	1.618	0.012	0.061	1	6	tags=2%, list=0%, signal=2%
GENTILE_UV_HIGH_DOSE_UP	18	0.926	1.618	0.01	0.061	1	699	tags=33%, list=4%, signal=35%
PETROVA_ENDOTHELIUM_LYMPHATIC_VS_BLOOD_DN	140	0.828	1.616	0	0.064	1	345	tags=4%, list=2%, signal=4%
WP_COPPER_HOMEOSTASIS	47	0.874	1.616	0.008	0.064	1	0	tags=2%, list=0%, signal=2%
REACTOME_GABA_B_RECEPTOR_ACTIVATION	34	0.903	1.615	0.007	0.066	1	25	tags=3%, list=0%, signal=3%
HUI_MAPK14_TARGETS_UP	18	0.944	1.615	0.008	0.065	1	8	tags=6%, list=0%, signal=6%
CHIARADONNA_NEOPLASTIC_TRANSFORMATION_CDC25_UP	102	0.839	1.615	0	0.066	1	673	tags=9%, list=4%, signal=9%
KEGG_TOLL_LIKE_RECEPTOR_SIGNALING_PATHWAY	93	0.847	1.614	0	0.066	1	1132	tags=26%, list=6%, signal=27%
BOQUEST_STEM_CELL_DN	182	0.825	1.614	0	0.066	1	495	tags=4%, list=3%, signal=4%
REACTOME_INTERLEUKIN_1_SIGNALING	98	0.836	1.614	0.001	0.066	1	952	tags=27%, list=5%, signal=28%
GROSS_ELK3_TARGETS_DN	28	0.925	1.614	0.007	0.066	1	44	tags=11%, list=0%, signal=11%
LU_EZH2_TARGETS_UP	260	0.822	1.614	0	0.066	1	710	tags=8%, list=4%, signal=9%
HAN_JNK_SINGALING_UP	33	0.929	1.614	0.009	0.065	1	453	tags=15%, list=2%, signal=15%
WILSON_PROTEASES_AT_TUMOR_BONE_INTERFACE_UP	16	0.939	1.614	0.007	0.065	1	137	tags=13%, list=1%, signal=13%
SALVADOR_MARTIN_PEDIATRIC_TBD_ANTI_TNF_THERAPY_NONRESPONDER_PRE_TREATMENT_UP	15	0.967	1.613	0.003	0.065	1	254	tags=27%, list=1%, signal=27%
REACTOME_TRANSCRIPTIONAL_REGULATION_BY_RUNX2	104	0.841	1.613	0.001	0.065	1	789	tags=21%, list=4%, signal=22%
DURAND_STROMA_S_UP	225	0.825	1.613	0	0.065	1	744	tags=4%, list=4%, signal=5%
LENAOUR_DENDRITIC_CELL_MATURATION_DN	116	0.83	1.612	0	0.067	1	363	tags=5%, list=2%, signal=5%
KEGG_PARKINSONS_DISEASE	104	0.845	1.612	0	0.068	1	768	tags=28%, list=4%, signal=29%
REACTOME_CELLULAR_RESPONSE_TO_HYPOXIA	71	0.847	1.61	0.007	0.07	1	789	tags=31%, list=4%, signal=32%
REACTOME_REGULATION_OF_INNATE_IMMUNE_RESPONSES_TO_CYTOSOLIC_DNA	15	0.952	1.61	0.008	0.07	1	666	tags=53%, list=4%, signal=55%
KEGG_JAK_STAT_SIGNALING_PATHWAY	129	0.831	1.609	0	0.072	1	1132	tags=19%, list=6%, signal=20%
HOWLIN_PUBERTAL_MAMMARY_GLAND	45	0.874	1.609	0.012	0.072	1	363	tags=7%, list=2%, signal=7%
WP_REGULATION_OF_TOLLLIKE_RECEPTOR_SIGNALING_PATHWAY	128	0.822	1.608	0.002	0.073	1	1132	tags=20%, list=6%, signal=21%
REACTOME_ORC1_REMOVAL_FROM_CHROMATIN	69	0.858	1.605	0.003	0.079	1	789	tags=29%, list=4%, signal=30%
REACTOME_NICOTINATE_METABOLISM	27	0.908	1.605	0.013	0.079	1	544	tags=19%, list=3%, signal=19%
REACTOME_DNA_DAMAGE_BYPASS	48	0.883	1.604	0.012	0.081	1	765	tags=25%, list=4%, signal=26%
JAZAG_TGFB1_SIGNALING_DN	29	0.905	1.604	0.007	0.081	1	259	tags=10%, list=1%, signal=10%
TONKS_TARGETS_OF_RUNX1_RUNX1T1_FUSION_ERYTHROCYTE_UP	138	0.833	1.602	0.001	0.084	1	179	tags=5%, list=1%, signal=5%
REACTOME_INWARDLY_RECTIFYING_K_CHANNELS	26	0.941	1.601	0.005	0.086	1	25	tags=4%, list=0%, signal=4%
REACTOME_REGULATION_OF_RUNX2_EXPRESSION_AND_ACTIVITY	66	0.861	1.601	0.004	0.086	1	789	tags=32%, list=4%, signal=33%
WP_PROTEASOME_DEGRADATION	60	0.865	1.6	0.003	0.087	1	952	tags=35%, list=5%, signal=37%
WP_PATHWAYS_OF_NUCLEIC_ACID_METABOLISM_AND_INNATE_IMMUNE_SENSING	16	0.967	1.599	0.003	0.09	1	141	tags=44%, list=1%, signal=44%
REACTOME_HEDGEHOG_ON_STATE	79	0.836	1.599	0.005	0.09	1	789	tags=25%, list=4%, signal=26%
WP_HEPATITIS_B_INFECTION	148	0.814	1.598	0.002	0.091	1	1142	tags=20%, list=6%, signal=21%
REACTOME_AUF1_HNRNP_D0_BINDS_AND_DESTABILIZES_MRNA	52	0.853	1.598	0.017	0.09	1	789	tags=35%, list=4%, signal=36%
MARIADASON_RESPONSE_TO_CURCUMIN_SULINDAC_5	22	0.923	1.598	0.021	0.091	1	275	tags=9%, list=1%, signal=9%
ZHAN_MULTIPLE_MYELOMA_HP_UP	42	0.893	1.598	0.01	0.091	1	454	tags=17%, list=2%, signal=17%
REACTOME_PRESYNAPTIC_FUNCTION_OF_KAINATE_RECEPTORS	18	0.944	1.598	0.007	0.091	1	25	tags=6%, list=0%, signal=6%
WP_PDGFRBETA_PATHWAY	29	0.912	1.597	0.004	0.091	1	42	tags=7%, list=0%, signal=7%
VERHAAK_AML_WITH_NPM1_MUTATED_DN	202	0.809	1.597	0	0.092	1	858	tags=7%, list=5%, signal=7%
WP_EBOLA_VIRUS_PATHWAY_ON_HOST	120	0.832	1.597	0	0.092	1	293	tags=5%, list=2%, signal=5%
FLORIO_HUMAN_NEOCORTEX	21	0.922	1.596	0.014	0.092	1	22	tags=5%, list=0%, signal=5%
FRIDMAN_IMMORTALIZATION_DN	31	0.917	1.596	0.006	0.093	1	152	tags=10%, list=1%, signal=10%
CHARAFE_BREAST_CANCER_LUMINAL_VS_BASAL_DN	398	0.8	1.595	0	0.094	1	1015	tags=9%, list=5%, signal=9%
MAHAJAN_RESPONSE_TO_IL1A_UP	63	0.858	1.595	0.001	0.094	1	219	tags=8%, list=1%, signal=8%
LIANG_HEMATOPOIESIS_STEM_CELL_NUMBER_LARGE_VS_TINY_DN	41	0.876	1.594	0.019	0.096	1	673	tags=17%, list=4%, signal=18%
NAKAYAMA_SOFT_TISSUE_TUMORS_PCA1_UP	60	0.854	1.593	0.006	0.098	1	57	tags=5%, list=0%, signal=5%
PID_TCPTP_PATHWAY	39	0.886	1.592	0.008	0.099	1	42	tags=5%, list=0%, signal=5%
KAAB_FAILED_HEART_VENTRICLE_DN	39	0.879	1.591	0.015	0.101	1	375	tags=15%, list=2%, signal=16%
REACTOME_SCF_SKP2_MEDIATED_DEGRADATION_OF_P27_P21	59	0.853	1.591	0.009	0.101	1	789	tags=32%, list=4%, signal=34%
WP_SARSCOV2_MITOCHONDRIAL_INTERACTIONS	27	0.925	1.591	0.008	0.101	1	293	tags=19%, list=2%, signal=19%
PLASARI_NFIC_TARGETS_BASAL_DN	15	0.952	1.591	0.007	0.101	1	5	tags=7%, list=0%, signal=7%
REACTOME_ADP_SIGNALLING_THROUGH_P2Y_PURINOCEPTOR_1	22	0.932	1.59	0.017	0.102	1	25	tags=5%, list=0%, signal=5%
CHIARETTI_T_ALL_REFRACTORY_TO_THERAPY	27	0.914	1.59	0.012	0.102	1	11	tags=4%, list=0%, signal=4%
DOUGLAS_BMI1_TARGETS_DN	301	0.803	1.59	0	0.103	1	432	tags=7%, list=2%, signal=7%
LU_TUMOR_VASCULATURE_UP	22	0.928	1.589	0.012	0.104	1	366	tags=9%, list=2%, signal=9%
GAUSSMANN_MLL_AF4_FUSION_TARGETS_F_UP	144	0.827	1.589	0.001	0.103	1	314	tags=6%, list=2%, signal=6%
FARMER_BREAST_CANCER_CLUSTER_4	16	0.923	1.589	0.032	0.103	1	57	tags=6%, list=0%, signal=6%
REACTOME_SIGNAL_AMPLIFICATION	29	0.894	1.588	0.012	0.104	1	479	tags=7%, list=3%, signal=7%
BOYAULT_LIVER_CANCER_SUBCLASS_G3_DN	39	0.897	1.588	0.007	0.104	1	1	tags=3%, list=0%, signal=3%
KLEIN_TARGETS_OF_BCR_ABL1_FUSION	40	0.883	1.587	0.014	0.107	1	251	tags=10%, list=1%, signal=10%
BROWNE_HCMV_INFECTION_8HR_UP	94	0.829	1.586	0.002	0.109	1	906	tags=13%, list=5%, signal=13%
REACTOME_REGULATION_OF_RAS_BY_GAPS	66	0.845	1.586	0.01	0.108	1	789	tags=29%, list=4%, signal=30%
ZWANG_EGF_PERSISTENTLY_UP	30	0.909	1.585	0.007	0.111	1	16	tags=7%, list=0%, signal=7%
REACTOME_THROMBIN_SIGNALLING_THROUGH_PROTEINASE_ACTIVATED_RECEPTORS_PARS	29	0.887	1.584	0.021	0.111	1	479	tags=7%, list=3%, signal=7%
HANSON_HRAS_SIGNALING_VIA_NFKB	17	0.935	1.584	0.011	0.112	1	40	tags=6%, list=0%, signal=6%
GOTTWEIN_TARGETS_OF_KSHV_MIR_K12_11	60	0.829	1.584	0.016	0.112	1	914	tags=12%, list=5%, signal=12%
MURAKAMI_UV_RESPONSE_6HR_DN	16	0.927	1.583	0.017	0.112	1	363	tags=13%, list=2%, signal=13%
REACTOME_ANTIGEN_PROCESSING_UBIQUITINATION_PROTEASOME_DEGRADATION	289	0.789	1.583	0	0.112	1	833	tags=17%, list=4%, signal=17%
REACTOME_ANTIGEN_PROCESSING_CROSS_PRESENTATION	90	0.838	1.583	0.004	0.113	1	959	tags=27%, list=5%, signal=28%
INGRAM_SHH_TARGETS_UP	96	0.823	1.583	0.005	0.112	1	609	tags=8%, list=3%, signal=9%
SESTO_RESPONSE_TO_UV_C3	21	0.92	1.583	0.019	0.112	1	1123	tags=33%, list=6%, signal=35%
BREDEMEYER_RAG_SIGNALING_NOT_VIA_ATM_UP	55	0.864	1.582	0.005	0.112	1	797	tags=9%, list=4%, signal=9%
FLORIO_NEOCORTEX_BASAL_RADIAL_GLIA_UP	268	0.803	1.582	0	0.112	1	1051	tags=6%, list=6%, signal=7%
WP_TOLLLIKE_RECEPTOR_SIGNALING_PATHWAY	94	0.844	1.582	0	0.113	1	1132	tags=26%, list=6%, signal=27%
CADWELL_ATG16L1_TARGETS_UP	67	0.843	1.581	0.008	0.113	1	1289	tags=15%, list=7%, signal=16%
HOLLMANN_APOPTOSIS_VIA_CD40_DN	254	0.804	1.58	0	0.118	1	1120	tags=12%, list=6%, signal=13%
SALVADOR_MARTIN_PEDIATRIC_TBD_ANTI_TNF_THERAPY_NONRESPONDER_POST_TREATMENT_UP	20	0.933	1.579	0.017	0.118	1	391	tags=25%, list=2%, signal=26%
MUELLER_COMMON_TARGETS_OF_AML_FUSIONS_DN	28	0.915	1.579	0.006	0.117	1	390	tags=11%, list=2%, signal=11%
REACTOME_NEGATIVE_REGULATION_OF_NOTCH4_SIGNALING	52	0.858	1.579	0.011	0.117	1	789	tags=38%, list=4%, signal=40%
MITSIADES_RESPONSE_TO_APLIDIN_UP	419	0.793	1.579	0	0.117	1	1482	tags=20%, list=8%, signal=21%
REACTOME_ASYMMETRIC_LOCALIZATION_OF_PCP_PROTEINS	62	0.845	1.579	0.009	0.117	1	789	tags=31%, list=4%, signal=32%
WESTON_VEGFA_TARGETS_6HR	35	0.874	1.579	0.016	0.118	1	813	tags=14%, list=4%, signal=15%
BIOCARTA_GSK3_PATHWAY	17	0.927	1.578	0.024	0.118	1	190	tags=18%, list=1%, signal=18%
WP_SIMPLIFIED_DEPICTION_OF_MYD88_DISTINCT_INPUTOUTPUT_PATHWAY	16	0.938	1.578	0.02	0.118	1	472	tags=19%, list=3%, signal=19%
PEDRIOLI_MIR31_TARGETS_DN	345	0.786	1.577	0	0.119	1	359	tags=4%, list=2%, signal=4%
DUNNE_TARGETS_OF_AML1_MTG8_FUSION_DN	16	0.939	1.577	0.016	0.119	1	5	tags=6%, list=0%, signal=6%
REACTOME_GABA_RECEPTOR_ACTIVATION	40	0.86	1.576	0.018	0.121	1	25	tags=3%, list=0%, signal=2%
SASAKI_ADULT_T_CELL_LEUKEMIA	156	0.814	1.576	0	0.121	1	549	tags=8%, list=3%, signal=8%
REACTOME_DNA_REPLICATION_PRE_INITIATION	83	0.831	1.575	0.006	0.123	1	789	tags=23%, list=4%, signal=24%
VALK_AML_CLUSTER_1	24	0.907	1.575	0.017	0.123	1	6	tags=4%, list=0%, signal=4%
REACTOME_ASSEMBLY_OF_THE_PRE_REPLICATIVE_COMPLEX	66	0.842	1.575	0.01	0.123	1	789	tags=27%, list=4%, signal=28%
HESS_TARGETS_OF_HOXA9_AND_MEIS1_DN	74	0.838	1.575	0.008	0.123	1	306	tags=7%, list=2%, signal=7%
BLANCO_MELO_INFLUENZA_A_INFECTION_A594_CELLS_UP	35	0.869	1.574	0.025	0.125	1	1487	tags=37%, list=8%, signal=40%
WP_SARS_CORONAVIRUS_AND_INNATE_IMMUNITY	28	0.904	1.574	0.009	0.125	1	979	tags=61%, list=5%, signal=64%
TAKAO_RESPONSE_TO_UVB_RADIATION_UP	83	0.826	1.574	0.009	0.125	1	1153	tags=28%, list=6%, signal=29%
REACTOME_REGULATION_OF_IFNA_SIGNALING	25	0.908	1.573	0.019	0.125	1	1132	tags=56%, list=6%, signal=60%
PEART_HDAC_PROLIFERATION_CLUSTER_DN	71	0.845	1.573	0.006	0.126	1	235	tags=6%, list=1%, signal=6%
REACTOME_SIGNALING_BY_NOTCH4	78	0.837	1.573	0.009	0.126	1	1066	tags=29%, list=6%, signal=31%
REACTOME_ENDOSOMAL_SORTING_COMPLEX_REQUIRED_FOR_TRANSPORT_ESCRT	31	0.886	1.573	0.025	0.125	1	1019	tags=19%, list=5%, signal=20%
REACTOME_G_ALPHA_Z_SIGNALLING_EVENTS	38	0.869	1.572	0.014	0.127	1	25	tags=3%, list=0%, signal=3%
TARTE_PLASMA_CELL_VS_PLASMABLAST_UP	284	0.799	1.571	0	0.128	1	1157	tags=8%, list=6%, signal=9%
REACTOME_METABOLISM_OF_POLYAMINES	57	0.846	1.571	0.021	0.127	1	1031	tags=32%, list=5%, signal=33%
SESTO_RESPONSE_TO_UV_C1	65	0.845	1.571	0.01	0.128	1	1024	tags=15%, list=5%, signal=16%
SENGUPTA_NASOPHARYNGEAL_CARCINOMA_WITH_LMP1_UP	358	0.796	1.57	0	0.13	1	730	tags=8%, list=4%, signal=8%
WOTTON_RUNX_TARGETS_UP	18	0.945	1.569	0.008	0.131	1	26	tags=6%, list=0%, signal=6%
REACTOME_OLFACTORY_SIGNALING_PATHWAY	38	0.887	1.569	0.011	0.132	1	481	tags=8%, list=3%, signal=8%
REACTOME_AMYLOID_FIBER_FORMATION	62	0.853	1.569	0.014	0.131	1	666	tags=10%, list=4%, signal=10%
LIU_SMARCA4_TARGETS	38	0.881	1.569	0.011	0.131	1	375	tags=13%, list=2%, signal=13%
GAUSSMANN_MLL_AF4_FUSION_TARGETS_C_DN	17	0.922	1.568	0.02	0.132	1	881	tags=18%, list=5%, signal=18%
REACTOME_SWITCHING_OF_ORIGINS_TO_A_POST_REPLICATIVE_STATE	89	0.833	1.568	0.005	0.133	1	1319	tags=29%, list=7%, signal=31%
REACTOME_NICOTINAMIDE_SALVAGING	15	0.946	1.568	0.01	0.133	1	544	tags=27%, list=3%, signal=27%
REACTOME_FCERI_MEDIATED_NF_KB_ACTIVATION	119	0.804	1.567	0.005	0.135	1	952	tags=19%, list=5%, signal=20%
WP_BIOMARKERS_FOR_PYRIMIDINE_METABOLISM_DISORDERS	15	0.942	1.567	0.02	0.135	1	213	tags=13%, list=1%, signal=13%
NAKAYAMA_SOFT_TISSUE_TUMORS_PCA2_DN	51	0.865	1.567	0.01	0.134	1	130	tags=6%, list=1%, signal=6%
WP_SIGNAL_TRANSDUCTION_THROUGH_IL1R	33	0.873	1.566	0.025	0.135	1	447	tags=9%, list=2%, signal=9%
ALONSO_METASTASIS_DN	21	0.92	1.565	0.02	0.136	1	35	tags=5%, list=0%, signal=5%
TONKS_TARGETS_OF_RUNX1_RUNX1T1_FUSION_SUSTAINDED_IN_ERYTHROCYTE_UP	40	0.861	1.565	0.028	0.137	1	447	tags=8%, list=2%, signal=8%
REACTOME_COOPERATION_OF_PDCL_PHLP1_AND_TRIC_CCT_IN_G_PROTEIN_BETA_FOLDING	36	0.881	1.565	0.019	0.137	1	25	tags=3%, list=0%, signal=3%
BIOCARTA_NTHI_PATHWAY	23	0.9	1.565	0.024	0.137	1	982	tags=13%, list=5%, signal=14%
REACTOME_MITOTIC_G1_PHASE_AND_G1_S_TRANSITION	147	0.79	1.563	0.001	0.141	1	1561	tags=24%, list=8%, signal=26%
REACTOME_REGULATION_OF_RUNX3_EXPRESSION_AND_ACTIVITY	54	0.847	1.562	0.012	0.143	1	789	tags=33%, list=4%, signal=35%
WP_PYRIMIDINE_METABOLISM_AND_RELATED_DISEASES	16	0.927	1.562	0.024	0.143	1	213	tags=13%, list=1%, signal=13%
XU_RESPONSE_TO_TRETINOIN_AND_NSC682994_UP	15	0.924	1.562	0.027	0.143	1	235	tags=27%, list=1%, signal=27%
REACTOME_INTERLEUKIN_1_FAMILY_SIGNALING	124	0.817	1.561	0	0.144	1	952	tags=22%, list=5%, signal=23%
REACTOME_DNA_REPLICATION	126	0.805	1.561	0.001	0.144	1	1041	tags=20%, list=6%, signal=21%
SAGIV_CD24_TARGETS_DN	42	0.87	1.561	0.008	0.144	1	881	tags=14%, list=5%, signal=15%
SCHLINGEMANN_SKIN_CARCINOGENESIS_TPA_UP	29	0.886	1.559	0.028	0.148	1	718	tags=17%, list=4%, signal=18%
REACTOME_DECTIN_1_MEDIATED_NONCANONICAL_NF_KB_SIGNALING	60	0.826	1.559	0.015	0.148	1	952	tags=37%, list=5%, signal=38%
BOHN_PRIMARY_IMMUNODEFICIENCY_SYNDROM_DN	38	0.865	1.559	0.02	0.148	1	131	tags=8%, list=1%, signal=8%
PAPASPYRIDONOS_UNSTABLE_ATEROSCLEROTIC_PLAQUE_UP	49	0.865	1.559	0.019	0.148	1	513	tags=10%, list=3%, signal=10%
KEGG_AUTOIMMUNE_THYROID_DISEASE	42	0.873	1.558	0.011	0.149	1	1845	tags=36%, list=10%, signal=40%
REACTOME_ACTIVATION_OF_KAINATE_RECEPTORS_UPON_GLUTAMATE_BINDING	26	0.899	1.558	0.018	0.148	1	25	tags=4%, list=0%, signal=4%
JI_RESPONSE_TO_FSH_UP	64	0.832	1.558	0.018	0.15	1	235	tags=6%, list=1%, signal=6%
REACTOME_GROWTH_HORMONE_RECEPTOR_SIGNALING	22	0.9	1.557	0.033	0.15	1	42	tags=5%, list=0%, signal=5%
REACTOME_TNFR2_NON_CANONICAL_NF_KB_PATHWAY	94	0.812	1.556	0.011	0.153	1	952	tags=24%, list=5%, signal=26%
REACTOME_DEGRADATION_OF_DVL	54	0.85	1.556	0.011	0.153	1	789	tags=35%, list=4%, signal=37%
MUNSHI_MULTIPLE_MYELOMA_UP	71	0.827	1.556	0.01	0.153	1	801	tags=15%, list=4%, signal=16%
REACTOME_APC_C_CDH1_MEDIATED_DEGRADATION_OF_CDC20_AND_OTHER_APC_C_CDH1_TARGETED_PROTEINS_IN_LATE_MITOSIS_EARLY_G1	72	0.829	1.555	0.012	0.153	1	1319	tags=33%, list=7%, signal=36%
REACTOME_REGULATION_OF_PTEN_STABILITY_AND_ACTIVITY	65	0.826	1.555	0.02	0.153	1	1301	tags=38%, list=7%, signal=41%
LEE_AGING_CEREBELLUM_UP	67	0.849	1.555	0.001	0.153	1	504	tags=9%, list=3%, signal=9%
MILI_PSEUDOPODIA	47	0.851	1.555	0.023	0.153	1	256	tags=6%, list=1%, signal=6%
REACTOME_THROMBOXANE_SIGNALLING_THROUGH_TP_RECEPTOR	21	0.921	1.555	0.011	0.153	1	479	tags=10%, list=3%, signal=10%
PRAMOONJAGO_SOX4_TARGETS_UP	50	0.856	1.555	0.02	0.153	1	406	tags=6%, list=2%, signal=6%
GENTILE_UV_LOW_DOSE_UP	22	0.896	1.555	0.025	0.152	1	785	tags=18%, list=4%, signal=19%
REACTOME_DEGRADATION_OF_GLI1_BY_THE_PROTEASOME	57	0.836	1.554	0.024	0.153	1	789	tags=35%, list=4%, signal=37%
REACTOME_G_BETA_GAMMA_SIGNALLING_THROUGH_PI3KGAMMA	22	0.897	1.554	0.023	0.153	1	325	tags=9%, list=2%, signal=9%
REACTOME_APC_C_MEDIATED_DEGRADATION_OF_CELL_CYCLE_PROTEINS	86	0.814	1.554	0.01	0.153	1	1319	tags=29%, list=7%, signal=31%
PID_SMAD2_3NUCLEAR_PATHWAY	78	0.812	1.553	0.016	0.155	1	82	tags=4%, list=0%, signal=4%
REACTOME_DOWNSTREAM_SIGNALING_EVENTS_OF_B_CELL_RECEPTOR_BCR	78	0.811	1.553	0.005	0.155	1	952	tags=27%, list=5%, signal=28%
KEGG_CYTOKINE_CYTOKINE_RECEPTOR_INTERACTION	198	0.797	1.552	0	0.155	1	1160	tags=13%, list=6%, signal=14%
CHEN_HOXA5_TARGETS_9HR_UP	217	0.792	1.552	0.001	0.156	1	1932	tags=29%, list=10%, signal=32%
REACTOME_MITOCHONDRIAL_TRANSLATION	91	0.805	1.552	0.01	0.157	1	1721	tags=40%, list=9%, signal=43%
REACTOME_DEGRADATION_OF_AXIN	53	0.843	1.551	0.02	0.157	1	789	tags=34%, list=4%, signal=35%
KEGG_PYRIMIDINE_METABOLISM	94	0.825	1.55	0.008	0.16	1	930	tags=12%, list=5%, signal=12%
LEE_INTRATHYMIC_T_PROGENITOR	19	0.905	1.549	0.03	0.161	1	131	tags=5%, list=1%, signal=5%
REACTOME_BUDDING_AND_MATURATION_OF_HIV_VIRION	28	0.89	1.549	0.037	0.162	1	1019	tags=21%, list=5%, signal=23%
REACTOME_CLASS_I_MHC_MEDIATED_ANTIGEN_PROCESSING_PRESENTATION	344	0.78	1.549	0	0.162	1	833	tags=16%, list=4%, signal=16%
REACTOME_G1_S_DNA_DAMAGE_CHECKPOINTS	66	0.825	1.549	0.025	0.162	1	789	tags=27%, list=4%, signal=28%
BIOCARTA_PML_PATHWAY	17	0.92	1.548	0.026	0.164	1	138	tags=18%, list=1%, signal=18%
GALE_APL_WITH_FLT3_MUTATED_DN	16	0.935	1.547	0.026	0.164	1	66	tags=13%, list=0%, signal=13%
KRIEG_KDM3A_TARGETS_NOT_HYPOXIA	191	0.785	1.545	0.002	0.169	1	1084	tags=18%, list=6%, signal=19%
KOKKINAKIS_METHIONINE_DEPRIVATION_48HR_DN	60	0.813	1.545	0.027	0.169	1	879	tags=12%, list=5%, signal=12%
MIKKELSEN_IPS_WITH_HCP_H3K27ME3	46	0.851	1.545	0.016	0.17	1	722	tags=4%, list=4%, signal=5%
KATSANOU_ELAVL1_TARGETS_DN	120	0.794	1.545	0.003	0.17	1	1160	tags=6%, list=6%, signal=6%
DARWICHE_PAPILLOMA_RISK_HIGH_UP	120	0.797	1.544	0.006	0.17	1	966	tags=12%, list=5%, signal=12%
SESTO_RESPONSE_TO_UV_C0	100	0.799	1.544	0.009	0.171	1	1887	tags=40%, list=10%, signal=44%
TIMOFEEVA_GROWTH_STRESS_VIA_STAT1_DN	15	0.925	1.543	0.028	0.172	1	306	tags=13%, list=2%, signal=14%
REACTOME_CROSS_PRESENTATION_OF_SOLUBLE_EXOGENOUS_ANTIGENS_ENDOSOMES	44	0.851	1.543	0.027	0.174	1	952	tags=36%, list=5%, signal=38%
WP_LTF_DANGER_SIGNAL_RESPONSE_PATHWAY	18	0.923	1.542	0.011	0.174	1	82	tags=11%, list=0%, signal=11%
WP_PYRIMIDINE_METABOLISM	80	0.811	1.542	0.013	0.175	1	930	tags=13%, list=5%, signal=13%
APPEL_IMATINIB_RESPONSE	31	0.87	1.541	0.037	0.175	1	10	tags=3%, list=0%, signal=3%
REACTOME_HEDGEHOG_LIGAND_BIOGENESIS	60	0.824	1.541	0.021	0.175	1	789	tags=32%, list=4%, signal=33%
NATSUME_RESPONSE_TO_INTERFERON_BETA_DN	48	0.832	1.539	0.031	0.18	1	1875	tags=33%, list=10%, signal=37%
TONKS_TARGETS_OF_RUNX1_RUNX1T1_FUSION_HSC_UP	165	0.787	1.539	0.001	0.181	1	218	tags=4%, list=1%, signal=4%
PASINI_SUZ12_TARGETS_UP	87	0.807	1.538	0.013	0.181	1	967	tags=13%, list=5%, signal=13%
BOYLAN_MULTIPLE_MYELOMA_D_DN	76	0.821	1.538	0.016	0.182	1	100	tags=3%, list=1%, signal=3%
BIOCARTA_DC_PATHWAY	16	0.914	1.538	0.04	0.183	1	131	tags=13%, list=1%, signal=13%
CHIANG_LIVER_CANCER_SUBCLASS_UNANNOTATED_DN	186	0.783	1.537	0.002	0.184	1	1955	tags=29%, list=10%, signal=32%
ZHAN_MULTIPLE_MYELOMA_SPIKED	17	0.912	1.537	0.035	0.185	1	345	tags=12%, list=2%, signal=12%
LINDSTEDT_DENDRITIC_CELL_MATURATION_A	55	0.852	1.536	0.011	0.184	1	1515	tags=22%, list=8%, signal=24%
REACTOME_CYCLIN_A_CDK2_ASSOCIATED_EVENTS_AT_S_PHASE_ENTRY	84	0.815	1.536	0.01	0.184	1	1561	tags=35%, list=8%, signal=37%
REACTOME_THE_ROLE_OF_GTSE1_IN_G2_M_PROGRESSION_AFTER_G2_CHECKPOINT	70	0.831	1.536	0.018	0.184	1	789	tags=26%, list=4%, signal=27%
REACTOME_UCH_PROTEINASES	91	0.804	1.536	0.018	0.184	1	1561	tags=31%, list=8%, signal=33%
LEE_NEURAL_CREST_STEM_CELL_UP	112	0.794	1.536	0.012	0.184	1	314	tags=3%, list=2%, signal=3%
HUPER_BREAST_BASAL_VS_LUMINAL_DN	42	0.839	1.536	0.041	0.184	1	565	tags=10%, list=3%, signal=10%
KEGG_PROTEASOME	42	0.852	1.535	0.039	0.184	1	952	tags=38%, list=5%, signal=40%
KOKKINAKIS_METHIONINE_DEPRIVATION_48HR_UP	120	0.799	1.535	0.007	0.185	1	930	tags=8%, list=5%, signal=9%
BEIER_GLIOMA_STEM_CELL_UP	32	0.868	1.535	0.035	0.186	1	21	tags=3%, list=0%, signal=3%
REACTOME_NS1_MEDIATED_EFFECTS_ON_HOST_PATHWAYS	39	0.857	1.534	0.03	0.186	1	597	tags=15%, list=3%, signal=16%
WP_APOPTOSIS	81	0.799	1.534	0.021	0.185	1	1407	tags=22%, list=7%, signal=24%
BIOCARTA_IL1R_PATHWAY	31	0.876	1.534	0.029	0.185	1	447	tags=10%, list=2%, signal=10%
REACTOME_PROSTACYCLIN_SIGNALLING_THROUGH_PROSTACYCLIN_RECEPTOR	17	0.933	1.534	0.019	0.186	1	25	tags=6%, list=0%, signal=6%
GREGORY_SYNTHETIC_LETHAL_WITH_IMATINIB	132	0.802	1.534	0.009	0.186	1	1053	tags=9%, list=6%, signal=10%
REACTOME_TRAF6_MEDIATED_NF_KB_ACTIVATION	22	0.906	1.534	0.024	0.186	1	923	tags=27%, list=5%, signal=29%
HOEBEKE_LYMPHOID_STEM_CELL_DN	78	0.815	1.532	0.015	0.189	1	1262	tags=12%, list=7%, signal=12%
REACTOME_DISEASES_OF_IMMUNE_SYSTEM	22	0.91	1.532	0.017	0.189	1	47	tags=9%, list=0%, signal=9%
REACTOME_REGULATION_OF_EXPRESSION_OF_SLITS_AND_ROBOS	160	0.779	1.531	0.003	0.19	1	1883	tags=37%, list=10%, signal=41%
YAGI_AML_WITH_T_9_11_TRANSLOCATION	115	0.798	1.531	0.002	0.192	1	1024	tags=13%, list=5%, signal=14%
REACTOME_UB_SPECIFIC_PROCESSING_PROTEASES	173	0.782	1.53	0.004	0.193	1	1333	tags=20%, list=7%, signal=21%
REACTOME_RUNX1_REGULATES_TRANSCRIPTION_OF_GENES_INVOLVED_IN_DIFFERENTIATION_OF_HSCS	88	0.807	1.53	0.017	0.193	1	1561	tags=32%, list=8%, signal=35%
WP_STRUCTURAL_PATHWAY_OF_INTERLEUKIN_1_IL1	49	0.847	1.529	0.032	0.194	1	18	tags=4%, list=0%, signal=4%
SMITH_TERT_TARGETS_DN	80	0.801	1.529	0.015	0.194	1	1066	tags=11%, list=6%, signal=12%
MAYBURD_RESPONSE_TO_L663536_DN	51	0.838	1.529	0.035	0.194	1	503	tags=8%, list=3%, signal=8%
ABDELMOHSEN_ELAVL4_TARGETS	16	0.895	1.529	0.039	0.194	1	20	tags=6%, list=0%, signal=6%
DIRMEIER_LMP1_RESPONSE_LATE_DN	28	0.88	1.528	0.028	0.195	1	470	tags=18%, list=2%, signal=18%
LI_CYTIDINE_ANALOG_PATHWAY	16	0.917	1.528	0.03	0.195	1	232	tags=13%, list=1%, signal=13%
REACTOME_TRANSCRIPTIONAL_REGULATION_BY_RUNX3	91	0.806	1.527	0.02	0.197	1	1023	tags=22%, list=5%, signal=23%
LEE_LIVER_CANCER_DENA_UP	47	0.829	1.527	0.03	0.197	1	160	tags=4%, list=1%, signal=4%
AMIT_SERUM_RESPONSE_120_MCF10A	65	0.803	1.527	0.031	0.197	1	391	tags=11%, list=2%, signal=11%
REACTOME_STABILIZATION_OF_P53	55	0.83	1.525	0.026	0.2	1	789	tags=33%, list=4%, signal=34%
PID_TOLL_ENDOGENOUS_PATHWAY	20	0.893	1.525	0.03	0.2	1	18	tags=5%, list=0%, signal=5%
REACTOME_ABC_TRANSPORTER_DISORDERS	72	0.807	1.525	0.02	0.2	1	789	tags=25%, list=4%, signal=26%
BIOCARTA_NFKB_PATHWAY	20	0.903	1.525	0.026	0.2	1	923	tags=15%, list=5%, signal=16%
HU_GENOTOXIC_DAMAGE_24HR	36	0.863	1.525	0.034	0.2	1	1497	tags=25%, list=8%, signal=27%
LEE_EARLY_T_LYMPHOCYTE_DN	54	0.832	1.525	0.021	0.2	1	375	tags=7%, list=2%, signal=8%
MOOTHA_VOXPHOS	85	0.807	1.525	0.013	0.199	1	984	tags=32%, list=5%, signal=33%
REACTOME_REGULATION_OF_MRNA_STABILITY_BY_PROTEINS_THAT_BIND_AU_RICH_ELEMENTS	83	0.814	1.524	0.011	0.2	1	1206	tags=29%, list=6%, signal=31%
HEIDENBLAD_AMPLICON_8Q24_DN	38	0.844	1.524	0.037	0.2	1	651	tags=18%, list=3%, signal=19%
REACTOME_POTASSIUM_CHANNELS	69	0.816	1.524	0.023	0.201	1	25	tags=1%, list=0%, signal=1%
REACTOME_ZBP1_DAI_MEDIATED_INDUCTION_OF_TYPE_I_IFNS	20	0.894	1.523	0.049	0.202	1	1178	tags=30%, list=6%, signal=32%
REACTOME_P75NTR_SIGNALS_VIA_NF_KB	15	0.91	1.522	0.042	0.205	1	923	tags=33%, list=5%, signal=35%
KEGG_LEISHMANIA_INFECTION	63	0.831	1.522	0.022	0.204	1	42	tags=3%, list=0%, signal=3%
BOYLAN_MULTIPLE_MYELOMA_C_D_DN	233	0.765	1.52	0.003	0.209	1	591	tags=4%, list=3%, signal=4%
WATANABE_COLON_CANCER_MSI_VS_MSS_UP	22	0.883	1.519	0.052	0.21	1	15	tags=5%, list=0%, signal=5%
LIANG_HEMATOPOIESIS_STEM_CELL_NUMBER_SMALL_VS_HUGE_DN	31	0.861	1.519	0.031	0.21	1	257	tags=10%, list=1%, signal=10%
BIOCARTA_PROTEASOME_PATHWAY	18	0.901	1.519	0.038	0.21	1	753	tags=50%, list=4%, signal=52%
MIYAGAWA_TARGETS_OF_EWSR1_ETS_FUSIONS_UP	225	0.773	1.518	0.002	0.212	1	671	tags=5%, list=4%, signal=5%
VANHARANTA_UTERINE_FIBROID_WITH_7Q_DELETION_DN	35	0.867	1.518	0.031	0.213	1	489	tags=9%, list=3%, signal=9%
REACTOME_SIGNALING_BY_KIT_IN_DISEASE	20	0.888	1.517	0.044	0.213	1	42	tags=5%, list=0%, signal=5%
BERTUCCI_MEDULLARY_VS_DUCTAL_BREAST_CANCER_UP	202	0.782	1.517	0.002	0.213	1	641	tags=10%, list=3%, signal=11%
REACTOME_DEFECTIVE_CFTR_CAUSES_CYSTIC_FIBROSIS	59	0.819	1.517	0.023	0.212	1	789	tags=31%, list=4%, signal=32%
CERIBELLI_GENES_INACTIVE_AND_BOUND_BY_NFY	28	0.872	1.517	0.048	0.212	1	946	tags=11%, list=5%, signal=11%
BIOCARTA_IL7_PATHWAY	16	0.899	1.517	0.045	0.213	1	56	tags=6%, list=0%, signal=6%
WP_PARKINUBIQUITIN_PROTEASOMAL_SYSTEM_PATHWAY	59	0.817	1.516	0.023	0.214	1	1352	tags=15%, list=7%, signal=16%
BURTON_ADIPOGENESIS_PEAK_AT_16HR	38	0.843	1.516	0.039	0.214	1	5	tags=3%, list=0%, signal=3%
DAZARD_UV_RESPONSE_CLUSTER_G2	25	0.872	1.516	0.04	0.214	1	699	tags=16%, list=4%, signal=17%
ABBUD_LIF_SIGNALING_1_UP	34	0.851	1.515	0.044	0.216	1	1186	tags=15%, list=6%, signal=16%
NATSUME_RESPONSE_TO_INTERFERON_BETA_UP	63	0.82	1.515	0.023	0.216	1	1066	tags=14%, list=6%, signal=15%
GUTIERREZ_MULTIPLE_MYELOMA_UP	34	0.864	1.514	0.027	0.216	1	1026	tags=24%, list=5%, signal=25%
REACTOME_S_PHASE	160	0.763	1.514	0.009	0.216	1	1561	tags=22%, list=8%, signal=24%
REACTOME_NUCLEOBASE_CATABOLISM	30	0.859	1.514	0.051	0.216	1	560	tags=13%, list=3%, signal=14%
REACTOME_DEGRADATION_OF_BETA_CATENIN_BY_THE_DESTRUCTION_COMPLEX	83	0.822	1.513	0.014	0.217	1	952	tags=28%, list=5%, signal=29%
LINDSTEDT_DENDRITIC_CELL_MATURATION_D	57	0.82	1.513	0.031	0.218	1	430	tags=4%, list=2%, signal=4%
STREICHER_LSM1_TARGETS_UP	38	0.821	1.512	0.044	0.219	1	219	tags=8%, list=1%, signal=8%
REACTOME_ACTIVATION_OF_IRF3_IRF7_MEDIATED_BY_TBK1_IKK_EPSILON	16	0.893	1.511	0.052	0.221	1	976	tags=38%, list=5%, signal=40%
DUAN_PRDM5_TARGETS	68	0.806	1.511	0.024	0.221	1	642	tags=6%, list=3%, signal=6%
SUMI_HNF4A_TARGETS	18	0.875	1.511	0.05	0.221	1	45	tags=6%, list=0%, signal=6%
MURAKAMI_UV_RESPONSE_24HR	16	0.925	1.51	0.032	0.223	1	363	tags=13%, list=2%, signal=13%
OUYANG_PROSTATE_CANCER_PROGRESSION_UP	20	0.865	1.51	0.078	0.223	1	42	tags=5%, list=0%, signal=5%
ROZANOV_MMP14_TARGETS_DN	27	0.853	1.509	0.059	0.225	1	158	tags=7%, list=1%, signal=7%
DARWICHE_SQUAMOUS_CELL_CARCINOMA_UP	124	0.778	1.509	0.015	0.225	1	382	tags=8%, list=2%, signal=8%
SIMBULAN_PARP1_TARGETS_UP	26	0.857	1.509	0.046	0.224	1	756	tags=19%, list=4%, signal=20%
CREIGHTON_ENDOCRINE_THERAPY_RESISTANCE_2	414	0.768	1.509	0	0.224	1	841	tags=6%, list=4%, signal=6%
WP_7Q1123_COPY_NUMBER_VARIATION_SYNDROME	78	0.789	1.509	0.031	0.224	1	1125	tags=13%, list=6%, signal=14%
SARRIO_EPITHELIAL_MESENCHYMAL_TRANSITION_DN	116	0.78	1.508	0.014	0.226	1	1123	tags=11%, list=6%, signal=12%
LIANG_SILENCED_BY_METHYLATION_UP	23	0.856	1.508	0.059	0.226	1	1143	tags=17%, list=6%, signal=18%
REACTOME_G_PROTEIN_BETA_GAMMA_SIGNALLING	29	0.862	1.507	0.044	0.227	1	325	tags=7%, list=2%, signal=7%
PID_IL27_PATHWAY	24	0.867	1.507	0.06	0.227	1	630	tags=13%, list=3%, signal=13%
ONDER_CDH1_TARGETS_2_DN	365	0.759	1.507	0.001	0.227	1	565	tags=4%, list=3%, signal=4%
REACTOME_CLEC7A_DECTIN_1_SIGNALING	97	0.789	1.506	0.017	0.228	1	952	tags=25%, list=5%, signal=26%
MEBARKI_HCC_PROGENITOR_WNT_UP_CTNNB1_INDEPENDENT	17	0.896	1.506	0.038	0.228	1	209	tags=12%, list=1%, signal=12%
HERNANDEZ_ABERRANT_MITOSIS_BY_DOCETACEL_2NM_UP	56	0.812	1.505	0.04	0.229	1	29	tags=4%, list=0%, signal=4%
RUTELLA_RESPONSE_TO_CSF2RB_AND_IL4_DN	296	0.765	1.505	0.001	0.228	1	953	tags=9%, list=5%, signal=9%
WP_PARKINSONS_DISEASE_PATHWAY	41	0.834	1.505	0.049	0.229	1	666	tags=15%, list=4%, signal=15%
DACOSTA_UV_RESPONSE_VIA_ERCC3_UP	309	0.764	1.504	0	0.231	1	1056	tags=12%, list=6%, signal=13%
MILI_PSEUDOPODIA_CHEMOTAXIS_UP	82	0.795	1.504	0.024	0.232	1	540	tags=9%, list=3%, signal=9%
GERY_CEBP_TARGETS	108	0.772	1.503	0.02	0.232	1	1628	tags=19%, list=9%, signal=20%
FAELT_B_CLL_WITH_VH3_21_DN	48	0.831	1.503	0.037	0.232	1	448	tags=6%, list=2%, signal=6%
WP_ELECTRON_TRANSPORT_CHAIN_OXPHOS_SYSTEM_IN_MITOCHONDRIA	86	0.792	1.503	0.01	0.232	1	984	tags=33%, list=5%, signal=34%
REACTOME_TOLL_LIKE_RECEPTOR_9_TLR9_CASCADE	91	0.79	1.503	0.029	0.232	1	976	tags=14%, list=5%, signal=15%
BONOME_OVARIAN_CANCER_SURVIVAL_OPTIMAL_DEBULKING	206	0.762	1.502	0.002	0.232	1	751	tags=9%, list=4%, signal=10%
REACTOME_INITIATION_OF_NUCLEAR_ENVELOPE_NE_REFORMATION	19	0.871	1.502	0.061	0.232	1	289	tags=16%, list=2%, signal=16%
WONG_PROTEASOME_GENE_MODULE	49	0.832	1.502	0.029	0.232	1	952	tags=22%, list=5%, signal=24%
REACTOME_INTERLEUKIN_2_FAMILY_SIGNALING	37	0.828	1.502	0.049	0.232	1	219	tags=8%, list=1%, signal=8%
GARGALOVIC_RESPONSE_TO_OXIDIZED_PHOSPHOLIPIDS_PINK_DN	27	0.846	1.502	0.062	0.233	1	1250	tags=11%, list=7%, signal=12%
BRUINS_UVC_RESPONSE_MIDDLE	88	0.785	1.501	0.018	0.233	1	1885	tags=24%, list=10%, signal=26%
RAY_TARGETS_OF_P210_BCR_ABL_FUSION_DN	15	0.895	1.501	0.047	0.233	1	24	tags=7%, list=0%, signal=7%
WP_ALLOGRAFT_REJECTION	67	0.794	1.501	0.027	0.233	1	1914	tags=18%, list=10%, signal=20%
ZHANG_ANTIVIRAL_RESPONSE_TO_RIBAVIRIN_DN	39	0.845	1.5	0.046	0.236	1	108	tags=5%, list=1%, signal=5%
PELLICCIOTTA_HDAC_IN_ANTIGEN_PRESENTATION_DN	48	0.832	1.499	0.038	0.238	1	952	tags=31%, list=5%, signal=33%
YAO_TEMPORAL_RESPONSE_TO_PROGESTERONE_CLUSTER_5	23	0.879	1.498	0.048	0.239	1	699	tags=13%, list=4%, signal=14%
WP_P53_TRANSCRIPTIONAL_GENE_NETWORK	63	0.81	1.498	0.037	0.239	1	834	tags=11%, list=4%, signal=12%
REACTOME_TCR_SIGNALING	109	0.784	1.497	0.01	0.242	1	952	tags=21%, list=5%, signal=22%
REACTOME_HEDGEHOG_OFF_STATE	105	0.79	1.497	0.016	0.242	1	789	tags=20%, list=4%, signal=21%
SESTO_RESPONSE_TO_UV_C2	53	0.808	1.495	0.057	0.245	1	40	tags=4%, list=0%, signal=4%
REACTOME_OVARIAN_TUMOR_DOMAIN_PROTEASES	35	0.839	1.495	0.057	0.245	1	666	tags=20%, list=4%, signal=21%
LEE_RECENT_THYMIC_EMIGRANT	223	0.756	1.494	0.002	0.247	1	800	tags=8%, list=4%, signal=8%
SCHAEFFER_PROSTATE_DEVELOPMENT_6HR_UP	139	0.764	1.494	0.013	0.248	1	1500	tags=18%, list=8%, signal=19%
RIEGE_DELTANP63_DIRECT_TARGETS_UP	126	0.778	1.493	0.012	0.25	1	880	tags=6%, list=5%, signal=6%
REACTOME_G_ALPHA_S_SIGNALLING_EVENTS	121	0.768	1.493	0.016	0.25	1	552	tags=4%, list=3%, signal=4%
SESTO_RESPONSE_TO_UV_C5	45	0.788	1.492	0.083	0.251	1	306	tags=7%, list=2%, signal=7%
PID_IL1_PATHWAY	33	0.839	1.491	0.037	0.255	1	923	tags=12%, list=5%, signal=13%
WANG_SMARCE1_TARGETS_DN	334	0.751	1.49	0	0.255	1	1477	tags=14%, list=8%, signal=15%
REACTOME_GLUCAGON_TYPE_LIGAND_RECEPTORS	21	0.858	1.49	0.072	0.256	1	552	tags=10%, list=3%, signal=10%
BAE_BRCA1_TARGETS_UP	68	0.797	1.489	0.04	0.256	1	954	tags=18%, list=5%, signal=19%
RUTELLA_RESPONSE_TO_HGF_DN	225	0.748	1.489	0.006	0.256	1	761	tags=8%, list=4%, signal=9%
GREENBAUM_E2A_TARGETS_DN	17	0.885	1.489	0.049	0.257	1	968	tags=24%, list=5%, signal=25%
CHOW_RASSF1_TARGETS_DN	30	0.844	1.489	0.053	0.256	1	822	tags=20%, list=4%, signal=21%
TAYLOR_METHYLATED_IN_ACUTE_LYMPHOBLASTIC_LEUKEMIA	66	0.794	1.488	0.032	0.257	1	1655	tags=17%, list=9%, signal=18%
REACTOME_TOLL_LIKE_RECEPTOR_CASCADES	138	0.763	1.487	0.017	0.262	1	976	tags=12%, list=5%, signal=13%
REACTOME_REGULATION_OF_FZD_BY_UBIQUITINATION	16	0.903	1.486	0.05	0.261	1	666	tags=25%, list=4%, signal=26%
HONMA_DOCETAXEL_RESISTANCE	35	0.837	1.486	0.057	0.262	1	1181	tags=23%, list=6%, signal=24%
BURTON_ADIPOGENESIS_PEAK_AT_8HR	37	0.845	1.486	0.046	0.262	1	482	tags=8%, list=3%, signal=8%
WP_STING_PATHWAY_IN_KAWASAKILIKE_DISEASE_AND_COVID19	19	0.868	1.486	0.051	0.262	1	1407	tags=26%, list=7%, signal=28%
REACTOME_INFLAMMASOMES	19	0.867	1.485	0.057	0.264	1	923	tags=16%, list=5%, signal=17%
REACTOME_RIP_MEDIATED_NFKB_ACTIVATION_VIA_ZBP1	16	0.894	1.483	0.048	0.269	1	1178	tags=31%, list=6%, signal=33%
WHITFIELD_CELL_CYCLE_M_G1	117	0.782	1.482	0.018	0.27	1	1175	tags=21%, list=6%, signal=23%
WP_FIBRIN_COMPLEMENT_RECEPTOR_3_SIGNALING_PATHWAY	34	0.836	1.482	0.056	0.271	1	82	tags=6%, list=0%, signal=6%
REACTOME_RIPK1_MEDIATED_REGULATED_NECROSIS	29	0.838	1.481	0.075	0.271	1	1813	tags=48%, list=10%, signal=53%
WESTON_VEGFA_TARGETS	72	0.791	1.48	0.042	0.275	1	965	tags=13%, list=5%, signal=13%
GARGALOVIC_RESPONSE_TO_OXIDIZED_PHOSPHOLIPIDS_BLUE_UP	131	0.758	1.479	0.018	0.278	1	2274	tags=31%, list=12%, signal=34%
DAZARD_RESPONSE_TO_UV_NHEK_UP	184	0.746	1.477	0.012	0.283	1	2161	tags=27%, list=11%, signal=30%
WU_HBX_TARGETS_2_DN	15	0.905	1.476	0.049	0.285	1	366	tags=13%, list=2%, signal=14%
MCBRYAN_PUBERTAL_BREAST_3_4WK_DN	34	0.828	1.476	0.058	0.284	1	564	tags=6%, list=3%, signal=6%
BHATTACHARYA_EMBRYONIC_STEM_CELL	72	0.783	1.476	0.039	0.284	1	1348	tags=14%, list=7%, signal=15%
WP_SENESCENCE_AND_AUTOPHAGY_IN_CANCER	99	0.763	1.475	0.035	0.286	1	183	tags=4%, list=1%, signal=4%
CHYLA_CBFA2T3_TARGETS_DN	197	0.758	1.475	0.004	0.286	1	43	tags=2%, list=0%, signal=2%
MA_MYELOID_DIFFERENTIATION_DN	35	0.843	1.474	0.061	0.287	1	1561	tags=17%, list=8%, signal=19%
FERRANDO_T_ALL_WITH_MLL_ENL_FUSION_DN	84	0.781	1.474	0.032	0.287	1	1197	tags=18%, list=6%, signal=19%
MMS_MOUSE_LYMPH_HIGH_4HRS_UP	35	0.798	1.474	0.069	0.287	1	1739	tags=29%, list=9%, signal=31%
BOQUEST_STEM_CELL_CULTURED_VS_FRESH_UP	349	0.735	1.473	0.001	0.289	1	1202	tags=10%, list=6%, signal=11%
WU_HBX_TARGETS_1_DN	22	0.853	1.472	0.067	0.291	1	694	tags=9%, list=4%, signal=9%
REACTOME_CLASS_B_2_SECRETIN_FAMILY_RECEPTORS	61	0.797	1.472	0.046	0.291	1	552	tags=5%, list=3%, signal=5%
LAIHO_COLORECTAL_CANCER_SERRATED_UP	108	0.757	1.471	0.026	0.291	1	1499	tags=23%, list=8%, signal=25%
KOINUMA_COLON_CANCER_MSI_UP	16	0.892	1.471	0.051	0.291	1	1108	tags=25%, list=6%, signal=27%
BILBAN_B_CLL_LPL_UP	61	0.791	1.471	0.046	0.291	1	131	tags=5%, list=1%, signal=5%
REACTOME_SIGNALING_BY_THE_B_CELL_RECEPTOR_BCR	150	0.75	1.469	0.023	0.296	1	952	tags=14%, list=5%, signal=15%
ENK_UV_RESPONSE_EPIDERMIS_UP	268	0.735	1.469	0.002	0.296	1	376	tags=4%, list=2%, signal=4%
SMIRNOV_RESPONSE_TO_IR_2HR_UP	51	0.811	1.468	0.054	0.297	1	2340	tags=43%, list=12%, signal=49%
ISSAEVA_MLL2_TARGETS	46	0.798	1.468	0.053	0.298	1	756	tags=7%, list=4%, signal=7%
REACTOME_NOTCH3_INTRACELLULAR_DOMAIN_REGULATES_TRANSCRIPTION	21	0.853	1.467	0.074	0.298	1	42	tags=5%, list=0%, signal=5%
REACTOME_NEGATIVE_EPIGENETIC_REGULATION_OF_RRNA_EXPRESSION	73	0.766	1.467	0.063	0.298	1	1876	tags=22%, list=10%, signal=24%
CORRE_MULTIPLE_MYELOMA_DN	43	0.811	1.467	0.058	0.299	1	2002	tags=19%, list=11%, signal=21%
REACTOME_DEUBIQUITINATION	247	0.742	1.467	0.008	0.299	1	1337	tags=16%, list=7%, signal=17%
KIM_PTEN_TARGETS_UP	17	0.868	1.466	0.081	0.3	1	1515	tags=24%, list=8%, signal=26%
DACOSTA_ERCC3_ALLELE_XPCS_VS_TTD_UP	23	0.832	1.465	0.084	0.302	1	756	tags=9%, list=4%, signal=9%
REACTOME_FGFR1_MUTANT_RECEPTOR_ACTIVATION	27	0.841	1.465	0.078	0.302	1	240	tags=7%, list=1%, signal=7%
HOLLEMAN_ASPARAGINASE_RESISTANCE_ALL_DN	22	0.85	1.465	0.076	0.302	1	925	tags=36%, list=5%, signal=38%
KEGG_GLUTATHIONE_METABOLISM	41	0.797	1.464	0.073	0.303	1	341	tags=5%, list=2%, signal=5%
AMUNDSON_DNA_DAMAGE_RESPONSE_TP53	15	0.898	1.464	0.06	0.303	1	22	tags=7%, list=0%, signal=7%
BOCHKIS_FOXA2_TARGETS	367	0.735	1.463	0	0.304	1	1470	tags=16%, list=8%, signal=17%
AMIT_EGF_RESPONSE_120_MCF10A	41	0.793	1.463	0.081	0.303	1	1962	tags=20%, list=10%, signal=22%
HORIUCHI_WTAP_TARGETS_UP	281	0.741	1.463	0.004	0.303	1	1655	tags=12%, list=9%, signal=13%
REACTOME_C_TYPE_LECTIN_RECEPTORS_CLRS	127	0.761	1.463	0.027	0.302	1	952	tags=19%, list=5%, signal=20%
SCHEIDEREIT_IKK_INTERACTING_PROTEINS	50	0.8	1.463	0.065	0.302	1	20	tags=4%, list=0%, signal=4%
GARCIA_TARGETS_OF_FLI1_AND_DAX1_UP	48	0.798	1.463	0.046	0.302	1	370	tags=6%, list=2%, signal=6%
CHICAS_RB1_TARGETS_CONFLUENT	480	0.734	1.463	0.001	0.302	1	862	tags=6%, list=5%, signal=6%
HOFMANN_CELL_LYMPHOMA_UP	44	0.798	1.463	0.072	0.302	1	1203	tags=11%, list=6%, signal=12%
BIOCARTA_TPO_PATHWAY	22	0.837	1.463	0.09	0.301	1	42	tags=5%, list=0%, signal=5%
DARWICHE_SKIN_TUMOR_PROMOTER_UP	121	0.762	1.462	0.018	0.303	1	966	tags=10%, list=5%, signal=10%
LI_WILMS_TUMOR_VS_FETAL_KIDNEY_1_UP	162	0.748	1.461	0.014	0.304	1	1424	tags=9%, list=8%, signal=9%
SAKAI_TUMOR_INFILTRATING_MONOCYTES_DN	72	0.773	1.461	0.061	0.304	1	1296	tags=28%, list=7%, signal=30%
ROESSLER_LIVER_CANCER_METASTASIS_UP	91	0.762	1.461	0.037	0.304	1	977	tags=8%, list=5%, signal=8%
AMIT_SERUM_RESPONSE_240_MCF10A	45	0.806	1.46	0.066	0.305	1	1678	tags=24%, list=9%, signal=27%
XU_GH1_EXOGENOUS_TARGETS_DN	79	0.768	1.46	0.049	0.305	1	839	tags=8%, list=4%, signal=8%
RAHMAN_TP53_TARGETS_PHOSPHORYLATED	20	0.854	1.46	0.076	0.304	1	924	tags=25%, list=5%, signal=26%
KIM_RESPONSE_TO_TSA_AND_DECITABINE_UP	106	0.77	1.46	0.021	0.305	1	738	tags=7%, list=4%, signal=7%
KIM_MYC_AMPLIFICATION_TARGETS_DN	85	0.771	1.46	0.039	0.304	1	1185	tags=11%, list=6%, signal=11%
MARKEY_RB1_CHRONIC_LOF_DN	100	0.759	1.46	0.035	0.304	1	828	tags=7%, list=4%, signal=7%
DAZARD_UV_RESPONSE_CLUSTER_G1	54	0.795	1.459	0.06	0.305	1	2211	tags=43%, list=12%, signal=48%
TCGA_GLIOBLASTOMA_COPY_NUMBER_UP	67	0.777	1.459	0.052	0.305	1	697	tags=16%, list=4%, signal=17%
KEGG_NICOTINATE_AND_NICOTINAMIDE_METABOLISM	21	0.844	1.459	0.079	0.305	1	251	tags=10%, list=1%, signal=10%
GAVIN_PDE3B_TARGETS	21	0.849	1.458	0.069	0.305	1	45	tags=5%, list=0%, signal=5%
ANASTASSIOU_MULTICANCER_INVASIVENESS_SIGNATURE	47	0.792	1.458	0.076	0.305	1	57	tags=2%, list=0%, signal=2%
PECE_MAMMARY_STEM_CELL_UP	130	0.756	1.458	0.023	0.305	1	2137	tags=36%, list=11%, signal=40%
WONG_MITOCHONDRIA_GENE_MODULE	210	0.736	1.457	0.009	0.307	1	1390	tags=26%, list=7%, signal=27%
REACTOME_SIGNALING_BY_HEDGEHOG	138	0.754	1.457	0.012	0.306	1	789	tags=17%, list=4%, signal=17%
LEE_CALORIE_RESTRICTION_MUSCLE_UP	30	0.821	1.457	0.087	0.307	1	952	tags=13%, list=5%, signal=14%
GROSS_HYPOXIA_VIA_ELK3_ONLY_DN	42	0.797	1.457	0.097	0.307	1	152	tags=5%, list=1%, signal=5%
REACTOME_METABOLISM_OF_NUCLEOTIDES	93	0.769	1.456	0.034	0.307	1	967	tags=13%, list=5%, signal=14%
REACTOME_TCF_DEPENDENT_SIGNALING_IN_RESPONSE_TO_WNT	175	0.74	1.456	0.015	0.307	1	1561	tags=21%, list=8%, signal=23%
WP_IL2_SIGNALING_PATHWAY	41	0.791	1.454	0.085	0.313	1	56	tags=5%, list=0%, signal=5%
REACTOME_DEATH_RECEPTOR_SIGNALLING	134	0.749	1.454	0.036	0.313	1	1142	tags=11%, list=6%, signal=12%
DANG_REGULATED_BY_MYC_DN	234	0.741	1.453	0.007	0.314	1	1217	tags=12%, list=6%, signal=13%
RODWELL_AGING_KIDNEY_UP	439	0.735	1.451	0	0.319	1	790	tags=7%, list=4%, signal=7%
HAHTOLA_MYCOSIS_FUNGOIDES_UP	16	0.872	1.451	0.074	0.319	1	1601	tags=31%, list=8%, signal=34%
REACTOME_ABC_FAMILY_PROTEINS_MEDIATED_TRANSPORT	98	0.755	1.451	0.045	0.319	1	789	tags=20%, list=4%, signal=21%
REACTOME_INTERLEUKIN_6_FAMILY_SIGNALING	21	0.836	1.45	0.091	0.319	1	42	tags=5%, list=0%, signal=5%
REACTOME_SIGNALING_BY_ROBO_RECEPTORS	199	0.734	1.449	0.023	0.323	1	1883	tags=30%, list=10%, signal=33%
YAO_TEMPORAL_RESPONSE_TO_PROGESTERONE_CLUSTER_7	68	0.77	1.448	0.05	0.324	1	1631	tags=26%, list=9%, signal=29%
LEE_LIVER_CANCER_MYC_UP	45	0.79	1.448	0.089	0.324	1	1588	tags=13%, list=8%, signal=15%
REACTOME_FC_EPSILON_RECEPTOR_FCERI_SIGNALING	169	0.737	1.448	0.021	0.324	1	952	tags=14%, list=5%, signal=14%
DACOSTA_UV_RESPONSE_VIA_ERCC3_TTD_UP	58	0.78	1.448	0.064	0.324	1	774	tags=16%, list=4%, signal=16%
WP_FGFR3_SIGNALLING_IN_CHONDROCYTE_PROLIFERATION_AND_TERMINAL_DIFFERENTIATION	24	0.836	1.448	0.087	0.323	1	190	tags=13%, list=1%, signal=13%
REACTOME_TNFR1_INDUCED_NFKAPPAB_SIGNALING_PATHWAY	28	0.818	1.447	0.084	0.324	1	907	tags=21%, list=5%, signal=22%
COULOUARN_TEMPORAL_TGFB1_SIGNATURE_DN	125	0.743	1.447	0.029	0.324	1	623	tags=5%, list=3%, signal=5%
MIKKELSEN_ES_LCP_WITH_H3K4ME3	101	0.753	1.446	0.048	0.325	1	684	tags=5%, list=4%, signal=5%
JINESH_BLEBBISHIELD_TRANSFORMED_STEM_CELL_SPHERES_UP	144	0.744	1.446	0.024	0.325	1	956	tags=6%, list=5%, signal=7%
REACTOME_G2_M_CHECKPOINTS	145	0.732	1.445	0.02	0.327	1	1301	tags=19%, list=7%, signal=20%
SHIN_B_CELL_LYMPHOMA_CLUSTER_8	36	0.818	1.445	0.09	0.327	1	251	tags=6%, list=1%, signal=6%
TARTE_PLASMA_CELL_VS_B_LYMPHOCYTE_DN	38	0.803	1.445	0.078	0.327	1	462	tags=8%, list=2%, signal=8%
FAELT_B_CLL_WITH_VH_REARRANGEMENTS_UP	48	0.797	1.445	0.066	0.327	1	614	tags=8%, list=3%, signal=9%
REACTOME_PIWI_INTERACTING_RNA_PIRNA_BIOGENESIS	25	0.809	1.445	0.09	0.327	1	890	tags=16%, list=5%, signal=17%
ODONNELL_TARGETS_OF_MYC_AND_TFRC_UP	79	0.759	1.444	0.064	0.327	1	591	tags=6%, list=3%, signal=7%
WP_VITAMIN_D_RECEPTOR_PATHWAY	127	0.744	1.444	0.037	0.326	1	1852	tags=14%, list=10%, signal=16%
DIRMEIER_LMP1_RESPONSE_EARLY	59	0.779	1.444	0.067	0.326	1	1892	tags=25%, list=10%, signal=28%
LIN_MELANOMA_COPY_NUMBER_DN	39	0.798	1.444	0.08	0.326	1	1405	tags=23%, list=7%, signal=25%
SCHUETZ_BREAST_CANCER_DUCTAL_INVASIVE_UP	287	0.735	1.444	0.005	0.326	1	539	tags=3%, list=3%, signal=3%
MULLIGHAN_NPM1_MUTATED_SIGNATURE_2_DN	68	0.765	1.443	0.067	0.327	1	761	tags=7%, list=4%, signal=8%
GROSS_HYPOXIA_VIA_ELK3_DN	142	0.749	1.443	0.026	0.328	1	1522	tags=16%, list=8%, signal=17%
WANG_BARRETTS_ESOPHAGUS_UP	34	0.807	1.443	0.083	0.327	1	95	tags=6%, list=1%, signal=6%
REACTOME_VASOPRESSIN_REGULATES_RENAL_WATER_HOMEOSTASIS_VIA_AQUAPORINS	34	0.801	1.443	0.094	0.327	1	25	tags=3%, list=0%, signal=3%
WANG_NEOPLASTIC_TRANSFORMATION_BY_CCND1_MYC	18	0.851	1.442	0.1	0.328	1	879	tags=17%, list=5%, signal=17%
WP_GENOTOXICITY_PATHWAY	56	0.775	1.442	0.061	0.328	1	1836	tags=18%, list=10%, signal=20%
REACTOME_SIGNALING_BY_BMP	20	0.847	1.442	0.078	0.328	1	500	tags=15%, list=3%, signal=15%
CUI_TCF21_TARGETS_UP	28	0.831	1.441	0.083	0.328	1	57	tags=4%, list=0%, signal=4%
VALK_AML_CLUSTER_6	29	0.821	1.441	0.085	0.328	1	70	tags=3%, list=0%, signal=3%
STAMBOLSKY_RESPONSE_TO_VITAMIN_D3_UP	68	0.752	1.441	0.067	0.33	1	250	tags=3%, list=1%, signal=3%
REACTOME_SIGNALING_BY_FGFR1_IN_DISEASE	34	0.81	1.44	0.076	0.332	1	240	tags=6%, list=1%, signal=6%
REACTOME_TRANSLATION_OF_SARS_COV_1_STRUCTURAL_PROTEINS	28	0.811	1.439	0.096	0.331	1	816	tags=32%, list=4%, signal=34%
BIOCARTA_EFP_PATHWAY	15	0.865	1.438	0.092	0.334	1	48	tags=7%, list=0%, signal=7%
REACTOME_TICAM1_RIP1_MEDIATED_IKK_COMPLEX_RECRUITMENT	18	0.862	1.438	0.076	0.334	1	1782	tags=56%, list=9%, signal=61%
REACTOME_MAPK6_MAPK4_SIGNALING	84	0.765	1.438	0.057	0.335	1	789	tags=23%, list=4%, signal=24%
REACTOME_TOLL_LIKE_RECEPTOR_4_TLR4_CASCADE	119	0.745	1.438	0.046	0.335	1	1178	tags=14%, list=6%, signal=15%
XU_HGF_SIGNALING_NOT_VIA_AKT1_48HR_UP	32	0.81	1.437	0.089	0.334	1	859	tags=9%, list=5%, signal=10%
CHEN_LIVER_METABOLISM_QTL_CIS	81	0.753	1.437	0.063	0.334	1	1593	tags=17%, list=8%, signal=19%
HOLLEMAN_PREDNISOLONE_RESISTANCE_ALL_UP	19	0.844	1.437	0.094	0.334	1	1643	tags=32%, list=9%, signal=35%
HOSHIDA_LIVER_CANCER_SUBCLASS_S3	212	0.729	1.437	0.012	0.334	1	1516	tags=10%, list=8%, signal=11%
FERREIRA_EWINGS_SARCOMA_UNSTABLE_VS_STABLE_DN	82	0.756	1.437	0.053	0.334	1	218	tags=4%, list=1%, signal=4%
KRIGE_AMINO_ACID_DEPRIVATION	28	0.822	1.436	0.072	0.334	1	2160	tags=54%, list=11%, signal=60%
KEGG_ANTIGEN_PROCESSING_AND_PRESENTATION	63	0.784	1.436	0.063	0.335	1	1445	tags=27%, list=8%, signal=29%
REACTOME_SIGNALING_BY_FGFR_IN_DISEASE	55	0.79	1.436	0.075	0.335	1	1385	tags=18%, list=7%, signal=20%
WESTON_VEGFA_TARGETS_3HR	49	0.774	1.435	0.089	0.335	1	513	tags=12%, list=3%, signal=13%
TERAMOTO_OPN_TARGETS_CLUSTER_7	17	0.851	1.435	0.096	0.337	1	1205	tags=18%, list=6%, signal=19%
BLANCO_MELO_COVID19_SARS_COV_2_INFECTION_A594_ACE2_EXPRESSING_CELLS_RUXOLITINIB_UP	400	0.723	1.435	0.002	0.336	1	2398	tags=26%, list=13%, signal=29%
TONG_INTERACT_WITH_PTTG1	55	0.783	1.435	0.08	0.336	1	573	tags=18%, list=3%, signal=19%
BENPORATH_NOS_TARGETS	152	0.736	1.435	0.029	0.335	1	1181	tags=10%, list=6%, signal=10%
REACTOME_SIGNALING_BY_CYTOSOLIC_FGFR1_FUSION_MUTANTS	18	0.855	1.435	0.079	0.335	1	42	tags=6%, list=0%, signal=6%
BORLAK_LIVER_CANCER_EGF_UP	47	0.791	1.434	0.074	0.335	1	901	tags=6%, list=5%, signal=7%
REACTOME_RESPIRATORY_ELECTRON_TRANSPORT_ATP_SYNTHESIS_BY_CHEMIOSMOTIC_COUPLING_AND_HEAT_PRODUCTION_BY_UNCOUPLING_PROTEINS	109	0.747	1.434	0.034	0.334	1	1054	tags=30%, list=6%, signal=32%
CHEBOTAEV_GR_TARGETS_UP	67	0.774	1.434	0.057	0.334	1	1063	tags=9%, list=6%, signal=9%
WANG_SMARCE1_TARGETS_UP	234	0.718	1.434	0.009	0.334	1	756	tags=5%, list=4%, signal=5%
CHIARADONNA_NEOPLASTIC_TRANSFORMATION_KRAS_DN	123	0.748	1.434	0.034	0.334	1	281	tags=4%, list=1%, signal=4%
MARSON_FOXP3_CORE_DIRECT_TARGETS	17	0.839	1.434	0.094	0.334	1	2218	tags=35%, list=12%, signal=40%
LUND_SILENCED_BY_METHYLATION	15	0.881	1.434	0.076	0.334	1	79	tags=7%, list=0%, signal=7%
FARMER_BREAST_CANCER_APOCRINE_VS_LUMINAL	280	0.725	1.433	0.009	0.334	1	826	tags=5%, list=4%, signal=5%
WP_APOPTOSIS_MODULATION_AND_SIGNALING	87	0.757	1.433	0.051	0.333	1	1345	tags=16%, list=7%, signal=17%
MORI_IMMATURE_B_LYMPHOCYTE_UP	47	0.783	1.433	0.089	0.335	1	906	tags=13%, list=5%, signal=13%
MCBRYAN_PUBERTAL_TGFB1_TARGETS_DN	42	0.807	1.432	0.079	0.336	1	16	tags=2%, list=0%, signal=2%
KEGG_CARDIAC_MUSCLE_CONTRACTION	56	0.777	1.432	0.076	0.336	1	692	tags=16%, list=4%, signal=17%
KEGG_OXIDATIVE_PHOSPHORYLATION	108	0.735	1.43	0.061	0.34	1	990	tags=28%, list=5%, signal=29%
BIOCARTA_DEATH_PATHWAY	29	0.813	1.43	0.096	0.341	1	1345	tags=28%, list=7%, signal=30%
KEGG_UBIQUITIN_MEDIATED_PROTEOLYSIS	130	0.738	1.429	0.031	0.342	1	910	tags=15%, list=5%, signal=15%
CAFFAREL_RESPONSE_TO_THC_24HR_5_UP	30	0.801	1.429	0.097	0.343	1	161	tags=10%, list=1%, signal=10%
WANG_RECURRENT_LIVER_CANCER_DN	16	0.835	1.428	0.106	0.343	1	679	tags=19%, list=4%, signal=19%
CERIBELLI_PROMOTERS_INACTIVE_AND_BOUND_BY_NFY	23	0.818	1.428	0.11	0.342	1	11	tags=4%, list=0%, signal=4%
FISCHER_G1_S_CELL_CYCLE	179	0.73	1.428	0.018	0.342	1	1549	tags=11%, list=8%, signal=12%
WP_ENDOPLASMIC_RETICULUM_STRESS_RESPONSE_IN_CORONAVIRUS_INFECTION	41	0.797	1.428	0.085	0.342	1	879	tags=12%, list=5%, signal=13%
KIM_WT1_TARGETS_12HR_DN	192	0.72	1.428	0.024	0.342	1	1640	tags=18%, list=9%, signal=20%
HAHTOLA_MYCOSIS_FUNGOIDES_SKIN_DN	25	0.817	1.428	0.104	0.342	1	225	tags=8%, list=1%, signal=8%
KATSANOU_ELAVL1_TARGETS_UP	139	0.728	1.428	0.048	0.342	1	1482	tags=13%, list=8%, signal=14%
QI_PLASMACYTOMA_UP	235	0.725	1.427	0.008	0.342	1	1051	tags=10%, list=6%, signal=10%
HAN_SATB1_TARGETS_UP	386	0.716	1.427	0.001	0.341	1	564	tags=5%, list=3%, signal=5%
TSAI_RESPONSE_TO_IONIZING_RADIATION	130	0.736	1.427	0.026	0.342	1	1807	tags=18%, list=10%, signal=20%
REACTOME_AQUAPORIN_MEDIATED_TRANSPORT	37	0.796	1.426	0.075	0.344	1	25	tags=3%, list=0%, signal=3%
PID_IL6_7_PATHWAY	44	0.77	1.426	0.082	0.343	1	1628	tags=16%, list=9%, signal=17%
VANLOO_SP3_TARGETS_DN	74	0.758	1.426	0.066	0.343	1	281	tags=3%, list=1%, signal=3%
HOEGERKORP_CD44_TARGETS_TEMPORAL_DN	21	0.825	1.425	0.109	0.344	1	552	tags=10%, list=3%, signal=10%
WP_NONALCOHOLIC_FATTY_LIVER_DISEASE	138	0.733	1.425	0.032	0.345	1	1153	tags=26%, list=6%, signal=28%
YAO_TEMPORAL_RESPONSE_TO_PROGESTERONE_CLUSTER_8	43	0.781	1.424	0.085	0.347	1	706	tags=9%, list=4%, signal=10%
REACTOME_FGFR2_MUTANT_RECEPTOR_ACTIVATION	26	0.821	1.423	0.086	0.348	1	1385	tags=31%, list=7%, signal=33%
REACTOME_CASPASE_ACTIVATION_VIA_EXTRINSIC_APOPTOTIC_SIGNALLING_PATHWAY	24	0.817	1.423	0.099	0.348	1	1914	tags=42%, list=10%, signal=46%
DARWICHE_PAPILLOMA_RISK_LOW_UP	129	0.728	1.423	0.043	0.347	1	966	tags=10%, list=5%, signal=11%
REACTOME_CRISTAE_FORMATION	29	0.803	1.423	0.11	0.347	1	1273	tags=31%, list=7%, signal=33%
CHICAS_RB1_TARGETS_LOW_SERUM	95	0.76	1.422	0.042	0.348	1	2148	tags=39%, list=11%, signal=44%
PID_TRAIL_PATHWAY	27	0.809	1.421	0.088	0.351	1	1142	tags=22%, list=6%, signal=24%
REACTOME_MYD88_INDEPENDENT_TLR4_CASCADE	94	0.74	1.421	0.067	0.351	1	1178	tags=17%, list=6%, signal=18%
REACTOME_ATF4_ACTIVATES_GENES_IN_RESPONSE_TO_ENDOPLASMIC_RETICULUM_STRESS	26	0.804	1.421	0.103	0.351	1	2297	tags=50%, list=12%, signal=57%
REACTOME_SIGNALING_BY_PDGFR_IN_DISEASE	19	0.841	1.42	0.094	0.353	1	42	tags=5%, list=0%, signal=5%
YUAN_ZNF143_PARTNERS	21	0.833	1.419	0.096	0.356	1	536	tags=10%, list=3%, signal=10%
FLECHNER_PBL_KIDNEY_TRANSPLANT_REJECTED_VS_OK_DN	49	0.778	1.418	0.078	0.357	1	1395	tags=22%, list=7%, signal=24%
REACTOME_SIGNALING_BY_FGFR2_IIIA_TM	17	0.829	1.418	0.119	0.356	1	890	tags=29%, list=5%, signal=31%
SEIDEN_ONCOGENESIS_BY_MET	86	0.739	1.418	0.061	0.356	1	909	tags=19%, list=5%, signal=19%
REACTOME_FORMATION_OF_TC_NER_PRE_INCISION_COMPLEX	52	0.769	1.418	0.092	0.356	1	963	tags=27%, list=5%, signal=28%
RUTELLA_RESPONSE_TO_HGF_VS_CSF2RB_AND_IL4_UP	384	0.72	1.418	0.003	0.356	1	1516	tags=11%, list=8%, signal=12%
REACTOME_NEDDYLATION	220	0.723	1.417	0.012	0.356	1	1014	tags=18%, list=5%, signal=19%
WP_EXERCISEINDUCED_CIRCADIAN_REGULATION	42	0.8	1.417	0.084	0.356	1	1601	tags=21%, list=8%, signal=23%
REACTOME_DISORDERS_OF_TRANSMEMBRANE_TRANSPORTERS	147	0.729	1.417	0.034	0.355	1	789	tags=16%, list=4%, signal=17%
FOSTER_TOLERANT_MACROPHAGE_DN	392	0.714	1.417	0.002	0.356	1	1845	tags=16%, list=10%, signal=17%
BLANCO_MELO_COVID19_SARS_COV_2_LOW_MOI_INFECTION_A594_ACE2_EXPRESSING_CELLS_UP	137	0.738	1.417	0.025	0.356	1	1927	tags=24%, list=10%, signal=27%
GERHOLD_ADIPOGENESIS_UP	43	0.756	1.416	0.094	0.356	1	1186	tags=14%, list=6%, signal=15%
ICHIBA_GRAFT_VERSUS_HOST_DISEASE_35D_UP	116	0.733	1.416	0.052	0.357	1	461	tags=6%, list=2%, signal=6%
KAYO_AGING_MUSCLE_DN	116	0.745	1.416	0.043	0.357	1	1123	tags=17%, list=6%, signal=18%
REACTOME_INFLUENZA_INFECTION	151	0.737	1.416	0.037	0.356	1	1887	tags=32%, list=10%, signal=35%
REACTOME_SIGNALING_BY_NOTCH	190	0.718	1.416	0.025	0.356	1	1123	tags=15%, list=6%, signal=16%
WP_UNFOLDED_PROTEIN_RESPONSE	23	0.822	1.415	0.115	0.357	1	1133	tags=35%, list=6%, signal=37%
REACTOME_EXTRA_NUCLEAR_ESTROGEN_SIGNALING	66	0.761	1.415	0.078	0.356	1	325	tags=3%, list=2%, signal=3%
DACOSTA_UV_RESPONSE_VIA_ERCC3_COMMON_UP	73	0.756	1.415	0.07	0.356	1	1144	tags=16%, list=6%, signal=17%
MARKS_HDAC_TARGETS_UP	22	0.821	1.414	0.087	0.358	1	1914	tags=41%, list=10%, signal=45%
WP_NUCLEOTIDEBINDING_OLIGOMERIZATION_DOMAIN_NOD_PATHWAY	38	0.776	1.414	0.107	0.358	1	1345	tags=21%, list=7%, signal=23%
AMIT_EGF_RESPONSE_40_MCF10A	17	0.85	1.414	0.104	0.358	1	906	tags=18%, list=5%, signal=19%
REACTOME_CYCLIN_A_B1_B2_ASSOCIATED_EVENTS_DURING_G2_M_TRANSITION	24	0.807	1.413	0.106	0.359	1	1559	tags=17%, list=8%, signal=18%
CAIRO_HEPATOBLASTOMA_CLASSES_DN	177	0.725	1.413	0.015	0.36	1	1365	tags=10%, list=7%, signal=10%
HAHTOLA_CTCL_CUTANEOUS	23	0.828	1.412	0.096	0.36	1	1955	tags=30%, list=10%, signal=34%
REACTOME_IKK_COMPLEX_RECRUITMENT_MEDIATED_BY_RIP1	22	0.821	1.411	0.098	0.362	1	1782	tags=50%, list=9%, signal=55%
REACTOME_DOWNREGULATION_OF_TGF_BETA_RECEPTOR_SIGNALING	26	0.811	1.411	0.116	0.362	1	869	tags=19%, list=5%, signal=20%
DAIRKEE_CANCER_PRONE_RESPONSE_BPA_E2	109	0.734	1.411	0.059	0.363	1	1197	tags=14%, list=6%, signal=15%
WP_PHOTODYNAMIC_THERAPYINDUCED_UNFOLDED_PROTEIN_RESPONSE	26	0.808	1.41	0.108	0.365	1	1133	tags=31%, list=6%, signal=33%
BIOCARTA_PDGF_PATHWAY	28	0.803	1.41	0.113	0.365	1	42	tags=4%, list=0%, signal=4%
REACTOME_PERK_REGULATES_GENE_EXPRESSION	31	0.793	1.408	0.088	0.368	1	2052	tags=45%, list=11%, signal=51%
REACTOME_TRANSLATION_OF_SARS_COV_2_STRUCTURAL_PROTEINS	43	0.775	1.408	0.109	0.368	1	1176	tags=26%, list=6%, signal=27%
RADMACHER_AML_PROGNOSIS	68	0.754	1.408	0.09	0.368	1	751	tags=4%, list=4%, signal=5%
HOWLIN_CITED1_TARGETS_2_UP	15	0.854	1.407	0.088	0.369	1	160	tags=13%, list=1%, signal=13%
WP_ROLE_OF_OSX_AND_MIRNAS_IN_TOOTH_DEVELOPMENT	16	0.827	1.407	0.116	0.369	1	248	tags=13%, list=1%, signal=13%
KEGG_RNA_DEGRADATION	55	0.756	1.407	0.089	0.369	1	1246	tags=25%, list=7%, signal=27%
WP_OSTEOCLAST_SIGNALING	15	0.855	1.407	0.084	0.368	1	914	tags=13%, list=5%, signal=14%
LIEN_BREAST_CARCINOMA_METAPLASTIC_VS_DUCTAL_DN	79	0.74	1.406	0.089	0.369	1	1690	tags=10%, list=9%, signal=11%
KEGG_PURINE_METABOLISM	142	0.725	1.406	0.046	0.368	1	1517	tags=13%, list=8%, signal=14%
GARY_CD5_TARGETS_DN	424	0.701	1.406	0.001	0.368	1	1501	tags=17%, list=8%, signal=18%
HOOI_ST7_TARGETS_UP	85	0.734	1.406	0.079	0.368	1	859	tags=7%, list=5%, signal=7%
HOFMANN_CELL_LYMPHOMA_DN	36	0.771	1.406	0.101	0.369	1	665	tags=14%, list=4%, signal=14%
REACTOME_INHIBITION_OF_DNA_RECOMBINATION_AT_TELOMERE	42	0.767	1.406	0.103	0.368	1	2411	tags=40%, list=13%, signal=46%
REACTOME_PROGRAMMED_CELL_DEATH	183	0.722	1.406	0.025	0.368	1	1561	tags=25%, list=8%, signal=27%
SAKAI_CHRONIC_HEPATITIS_VS_LIVER_CANCER_DN	24	0.802	1.405	0.1	0.369	1	1396	tags=17%, list=7%, signal=18%
NADLER_HYPERGLYCEMIA_AT_OBESITY	50	0.766	1.405	0.1	0.368	1	2572	tags=32%, list=14%, signal=37%
KANG_FLUOROURACIL_RESISTANCE_UP	22	0.814	1.405	0.125	0.368	1	901	tags=14%, list=5%, signal=14%
KOKKINAKIS_METHIONINE_DEPRIVATION_96HR_UP	108	0.73	1.405	0.063	0.368	1	930	tags=8%, list=5%, signal=9%
GAUSSMANN_MLL_AF4_FUSION_TARGETS_G_DN	29	0.79	1.404	0.122	0.369	1	418	tags=10%, list=2%, signal=11%
YU_MYC_TARGETS_DN	54	0.751	1.403	0.09	0.371	1	906	tags=11%, list=5%, signal=12%
SCHAEFFER_PROSTATE_DEVELOPMENT_48HR_UP	350	0.708	1.403	0.003	0.371	1	1151	tags=7%, list=6%, signal=7%
BIOCARTA_GLEEVEC_PATHWAY	23	0.814	1.402	0.107	0.374	1	42	tags=4%, list=0%, signal=4%
REACTOME_TRANSCRIPTION_COUPLED_NUCLEOTIDE_EXCISION_REPAIR_TC_NER	77	0.735	1.401	0.088	0.374	1	1020	tags=21%, list=5%, signal=22%
TIEN_INTESTINE_PROBIOTICS_2HR_DN	88	0.738	1.401	0.068	0.375	1	1181	tags=13%, list=6%, signal=13%
TURASHVILI_BREAST_LOBULAR_CARCINOMA_VS_LOBULAR_NORMAL_DN	60	0.742	1.401	0.088	0.374	1	954	tags=8%, list=5%, signal=9%
REACTOME_FORMATION_OF_ATP_BY_CHEMIOSMOTIC_COUPLING	16	0.837	1.401	0.116	0.375	1	1645	tags=38%, list=9%, signal=41%
PID_CERAMIDE_PATHWAY	43	0.769	1.4	0.109	0.375	1	1110	tags=14%, list=6%, signal=15%
LEE_NEURAL_CREST_STEM_CELL_DN	88	0.744	1.4	0.075	0.375	1	1156	tags=9%, list=6%, signal=10%
BROWNE_HCMV_INFECTION_20HR_UP	223	0.711	1.4	0.022	0.375	1	1383	tags=14%, list=7%, signal=15%
REACTOME_RNA_POLYMERASE_II_TRANSCRIPTION_TERMINATION	63	0.753	1.4	0.102	0.374	1	1988	tags=43%, list=11%, signal=48%
REACTOME_NONSENSE_MEDIATED_DECAY_NMD	111	0.719	1.4	0.071	0.374	1	2193	tags=39%, list=12%, signal=44%
KIM_TIAL1_TARGETS	29	0.78	1.4	0.114	0.375	1	847	tags=14%, list=4%, signal=14%
REACTOME_NRIF_SIGNALS_CELL_DEATH_FROM_THE_NUCLEUS	15	0.829	1.399	0.099	0.375	1	2718	tags=53%, list=14%, signal=62%
WP_MITOCHONDRIAL_COMPLEX_I_ASSEMBLY_MODEL_OXPHOS_SYSTEM	50	0.758	1.399	0.105	0.375	1	1044	tags=30%, list=6%, signal=32%
WP_AGERAGE_PATHWAY	59	0.756	1.398	0.116	0.376	1	1110	tags=12%, list=6%, signal=13%
KIM_WT1_TARGETS_DN	439	0.703	1.398	0.004	0.377	1	1209	tags=12%, list=6%, signal=12%
REACTOME_DNA_REPAIR	302	0.699	1.397	0.013	0.378	1	1337	tags=14%, list=7%, signal=14%
LEE_CALORIE_RESTRICTION_MUSCLE_DN	44	0.767	1.397	0.112	0.378	1	79	tags=5%, list=0%, signal=5%
HU_ANGIOGENESIS_DN	36	0.779	1.397	0.12	0.377	1	1192	tags=25%, list=6%, signal=27%
BERENJENO_TRANSFORMED_BY_RHOA_FOREVER_DN	27	0.785	1.397	0.123	0.378	1	1962	tags=19%, list=10%, signal=21%
HELLER_HDAC_TARGETS_SILENCED_BY_METHYLATION_DN	264	0.705	1.397	0.019	0.378	1	1655	tags=13%, list=9%, signal=14%
KEGG_NATURAL_KILLER_CELL_MEDIATED_CYTOTOXICITY	110	0.724	1.396	0.065	0.378	1	1132	tags=14%, list=6%, signal=14%
KOYAMA_SEMA3B_TARGETS_UP	227	0.703	1.396	0.018	0.378	1	1436	tags=13%, list=8%, signal=14%
YAO_TEMPORAL_RESPONSE_TO_PROGESTERONE_CLUSTER_13	171	0.701	1.396	0.043	0.377	1	1880	tags=33%, list=10%, signal=37%
ZHAN_MULTIPLE_MYELOMA_CD1_VS_CD2_UP	66	0.749	1.395	0.086	0.379	1	1601	tags=17%, list=8%, signal=18%
BIOCARTA_EGF_PATHWAY	26	0.817	1.395	0.111	0.379	1	42	tags=4%, list=0%, signal=4%
ZHAN_MULTIPLE_MYELOMA_CD1_DN	44	0.772	1.395	0.112	0.379	1	47	tags=2%, list=0%, signal=2%
PID_IL23_PATHWAY	32	0.802	1.395	0.12	0.378	1	42	tags=3%, list=0%, signal=3%
SENGUPTA_NASOPHARYNGEAL_CARCINOMA_UP	291	0.706	1.395	0.01	0.379	1	1267	tags=9%, list=7%, signal=9%
CHO_NR4A1_TARGETS	24	0.805	1.394	0.132	0.379	1	1205	tags=38%, list=6%, signal=40%
REACTOME_NEGATIVE_REGULATION_OF_FGFR2_SIGNALING	27	0.79	1.394	0.115	0.379	1	1922	tags=37%, list=10%, signal=41%
REACTOME_RESPIRATORY_ELECTRON_TRANSPORT	90	0.739	1.394	0.075	0.379	1	768	tags=28%, list=4%, signal=29%
REACTOME_SURFACTANT_METABOLISM	15	0.823	1.394	0.106	0.379	1	134	tags=7%, list=1%, signal=7%
REACTOME_RECOGNITION_OF_DNA_DAMAGE_BY_PCNA_CONTAINING_REPLICATION_COMPLEX	30	0.793	1.394	0.112	0.379	1	1020	tags=27%, list=5%, signal=28%
SHIN_B_CELL_LYMPHOMA_CLUSTER_7	25	0.811	1.394	0.092	0.378	1	46	tags=4%, list=0%, signal=4%
VANHARANTA_UTERINE_FIBROID_WITH_7Q_DELETION_UP	64	0.748	1.394	0.101	0.378	1	1399	tags=17%, list=7%, signal=19%
SCHOEN_NFKB_SIGNALING	30	0.783	1.393	0.111	0.38	1	1190	tags=10%, list=6%, signal=11%
TSENG_IRS1_TARGETS_DN	109	0.717	1.393	0.065	0.379	1	898	tags=6%, list=5%, signal=7%
TURASHVILI_BREAST_LOBULAR_CARCINOMA_VS_DUCTAL_NORMAL_UP	55	0.753	1.392	0.102	0.379	1	1719	tags=13%, list=9%, signal=14%
PEDERSEN_TARGETS_OF_611CTF_ISOFORM_OF_ERBB2	64	0.754	1.392	0.101	0.379	1	43	tags=2%, list=0%, signal=2%
ELVIDGE_HYPOXIA_BY_DMOG_DN	53	0.756	1.392	0.103	0.38	1	710	tags=8%, list=4%, signal=8%
DAVICIONI_MOLECULAR_ARMS_VS_ERMS_DN	154	0.72	1.392	0.054	0.38	1	565	tags=5%, list=3%, signal=5%
BUCKANOVICH_T_LYMPHOCYTE_HOMING_ON_TUMOR_DN	17	0.828	1.392	0.115	0.379	1	575	tags=12%, list=3%, signal=12%
HOWLIN_CITED1_TARGETS_2_DN	15	0.821	1.391	0.121	0.38	1	1421	tags=20%, list=8%, signal=22%
HOELZEL_NF1_TARGETS_UP	117	0.728	1.391	0.046	0.38	1	1268	tags=5%, list=7%, signal=5%
TURASHVILI_BREAST_DUCTAL_CARCINOMA_VS_LOBULAR_NORMAL_UP	68	0.738	1.39	0.098	0.381	1	394	tags=6%, list=2%, signal=6%
REACTOME_METABOLISM_OF_WATER_SOLUBLE_VITAMINS_AND_COFACTORS	110	0.724	1.39	0.08	0.381	1	1507	tags=13%, list=8%, signal=14%
KEGG_APOPTOSIS	79	0.731	1.39	0.09	0.381	1	1142	tags=15%, list=6%, signal=16%
ZWANG_EGF_INTERVAL_DN	187	0.702	1.389	0.035	0.382	1	1186	tags=6%, list=6%, signal=6%
MIKKELSEN_NPC_LCP_WITH_H3K4ME3	43	0.762	1.389	0.12	0.383	1	382	tags=7%, list=2%, signal=7%
ABE_INNER_EAR	37	0.761	1.389	0.111	0.383	1	1792	tags=24%, list=10%, signal=27%
PID_ALPHA_SYNUCLEIN_PATHWAY	28	0.792	1.388	0.139	0.383	1	171	tags=7%, list=1%, signal=7%
TAKAO_RESPONSE_TO_UVB_RADIATION_DN	93	0.724	1.388	0.088	0.383	1	1309	tags=15%, list=7%, signal=16%
WP_P38_MAPK_SIGNALING_PATHWAY	34	0.762	1.387	0.127	0.387	1	1922	tags=24%, list=10%, signal=26%
ODONNELL_METASTASIS_DN	17	0.829	1.386	0.131	0.387	1	43	tags=6%, list=0%, signal=6%
YAO_TEMPORAL_RESPONSE_TO_PROGESTERONE_CLUSTER_17	179	0.702	1.386	0.045	0.388	1	1753	tags=20%, list=9%, signal=21%
REACTOME_REGULATION_OF_TNFR1_SIGNALING	33	0.777	1.386	0.113	0.388	1	1782	tags=30%, list=9%, signal=33%
REACTOME_SIGNALING_BY_FGFR2_IN_DISEASE	36	0.765	1.384	0.141	0.392	1	1385	tags=22%, list=7%, signal=24%
REACTOME_CASPASE_ACTIVATION_VIA_DEATH_RECEPTORS_IN_THE_PRESENCE_OF_LIGAND	16	0.849	1.384	0.108	0.391	1	1807	tags=50%, list=10%, signal=55%
FLECHNER_BIOPSY_KIDNEY_TRANSPLANT_OK_VS_DONOR_DN	21	0.825	1.383	0.102	0.392	1	488	tags=14%, list=3%, signal=15%
REACTOME_CYCLIN_D_ASSOCIATED_EVENTS_IN_G1	46	0.761	1.383	0.124	0.392	1	1923	tags=26%, list=10%, signal=29%
RICKMAN_METASTASIS_DN	230	0.702	1.383	0.032	0.392	1	549	tags=6%, list=3%, signal=6%
SARTIPY_NORMAL_AT_INSULIN_RESISTANCE_UP	27	0.802	1.383	0.14	0.391	1	1949	tags=30%, list=10%, signal=33%
HU_GENOTOXIN_ACTION_DIRECT_VS_INDIRECT_24HR	48	0.757	1.382	0.11	0.393	1	1041	tags=15%, list=6%, signal=15%
REACTOME_SYNTHESIS_OF_PIPS_AT_THE_EARLY_ENDOSOME_MEMBRANE	16	0.834	1.382	0.124	0.393	1	58	tags=6%, list=0%, signal=6%
CAFFAREL_RESPONSE_TO_THC_24HR_5_DN	54	0.742	1.382	0.117	0.393	1	2093	tags=39%, list=11%, signal=44%
HAHTOLA_SEZARY_SYNDROM_DN	30	0.78	1.381	0.122	0.395	1	70	tags=3%, list=0%, signal=3%
CHEOK_RESPONSE_TO_MERCAPTOPURINE_AND_HD_MTX_DN	23	0.799	1.381	0.121	0.395	1	1380	tags=22%, list=7%, signal=23%
HUANG_GATA2_TARGETS_DN	67	0.729	1.381	0.105	0.395	1	1278	tags=12%, list=7%, signal=13%
REACTOME_FORMATION_OF_INCISION_COMPLEX_IN_GG_NER	42	0.76	1.38	0.107	0.396	1	816	tags=24%, list=4%, signal=25%
PID_IL12_2PATHWAY	53	0.74	1.38	0.109	0.396	1	923	tags=9%, list=5%, signal=10%
REACTOME_TRANSCRIPTIONAL_REGULATION_OF_GRANULOPOIESIS	51	0.753	1.379	0.115	0.396	1	1549	tags=14%, list=8%, signal=15%
PICCALUGA_ANGIOIMMUNOBLASTIC_LYMPHOMA_DN	132	0.713	1.379	0.066	0.396	1	2452	tags=34%, list=13%, signal=39%
REACTOME_NEGATIVE_REGULATION_OF_THE_PI3K_AKT_NETWORK	93	0.722	1.379	0.097	0.396	1	1066	tags=8%, list=6%, signal=8%
LINDSTEDT_DENDRITIC_CELL_MATURATION_B	46	0.761	1.379	0.119	0.397	1	1430	tags=15%, list=8%, signal=16%
CHIBA_RESPONSE_TO_TSA	44	0.755	1.378	0.124	0.398	1	254	tags=7%, list=1%, signal=7%
BHATI_G2M_ARREST_BY_2METHOXYESTRADIOL_UP	109	0.707	1.378	0.079	0.399	1	1059	tags=8%, list=6%, signal=9%
REACTOME_COMPLEX_I_BIOGENESIS	49	0.764	1.377	0.115	0.4	1	768	tags=31%, list=4%, signal=32%
NABA_SECRETED_FACTORS	207	0.707	1.376	0.029	0.401	1	1431	tags=14%, list=8%, signal=15%
DUTTA_APOPTOSIS_VIA_NFKB	32	0.772	1.376	0.159	0.401	1	1110	tags=13%, list=6%, signal=13%
BIOCARTA_ATRBRCA_PATHWAY	22	0.802	1.375	0.141	0.403	1	32	tags=5%, list=0%, signal=5%
REACTOME_GLUCAGON_SIGNALING_IN_METABOLIC_REGULATION	29	0.795	1.375	0.112	0.402	1	552	tags=7%, list=3%, signal=7%
WP_HOSTPATHOGEN_INTERACTION_OF_HUMAN_CORONA_VIRUSES_APOPTOSIS	21	0.805	1.375	0.144	0.403	1	2421	tags=43%, list=13%, signal=49%
KERLEY_RESPONSE_TO_CISPLATIN_UP	42	0.752	1.375	0.125	0.402	1	22	tags=2%, list=0%, signal=2%
REACTOME_THE_CITRIC_ACID_TCA_CYCLE_AND_RESPIRATORY_ELECTRON_TRANSPORT	157	0.7	1.374	0.058	0.405	1	1054	tags=22%, list=6%, signal=23%
WP_CHEMOKINE_SIGNALING_PATHWAY	143	0.706	1.374	0.06	0.405	1	1139	tags=6%, list=6%, signal=7%
REACTOME_SARS_COV_1_INFECTION	48	0.755	1.374	0.123	0.404	1	985	tags=23%, list=5%, signal=24%
PID_WNT_SIGNALING_PATHWAY	22	0.804	1.374	0.13	0.404	1	152	tags=9%, list=1%, signal=9%
MEINHOLD_OVARIAN_CANCER_LOW_GRADE_DN	19	0.808	1.373	0.11	0.404	1	656	tags=11%, list=3%, signal=11%
RYAN_MANTLE_CELL_LYMPHOMA_NOTCH_DIRECT_UP	147	0.706	1.373	0.049	0.405	1	372	tags=3%, list=2%, signal=3%
WP_PDGF_PATHWAY	39	0.754	1.373	0.123	0.404	1	42	tags=3%, list=0%, signal=3%
HELLER_HDAC_TARGETS_UP	283	0.695	1.373	0.023	0.404	1	209	tags=3%, list=1%, signal=3%
MARCHINI_TRABECTEDIN_RESISTANCE_UP	17	0.813	1.372	0.138	0.406	1	15	tags=12%, list=0%, signal=12%
DAZARD_UV_RESPONSE_CLUSTER_G28	18	0.823	1.371	0.131	0.406	1	2246	tags=44%, list=12%, signal=50%
WP_CYTOKINES_AND_INFLAMMATORY_RESPONSE	23	0.803	1.371	0.119	0.406	1	82	tags=4%, list=0%, signal=4%
PHONG_TNF_TARGETS_UP	61	0.722	1.371	0.125	0.406	1	2761	tags=38%, list=15%, signal=44%
REACTOME_TRANSLESION_SYNTHESIS_BY_POLK	17	0.823	1.371	0.138	0.406	1	1766	tags=41%, list=9%, signal=45%
REACTOME_NUCLEOTIDE_BINDING_DOMAIN_LEUCINE_RICH_REPEAT_CONTAINING_RECEPTOR_NLR_SIGNALING_PATHWAYS	53	0.747	1.371	0.12	0.406	1	2022	tags=25%, list=11%, signal=27%
LEE_TARGETS_OF_PTCH1_AND_SUFU_UP	47	0.741	1.369	0.145	0.409	1	283	tags=4%, list=2%, signal=4%
GRADE_COLON_AND_RECTAL_CANCER_UP	283	0.695	1.369	0.025	0.409	1	1279	tags=13%, list=7%, signal=14%
REACTOME_RA_BIOSYNTHESIS_PATHWAY	16	0.815	1.369	0.139	0.409	1	411	tags=13%, list=2%, signal=13%
KONDO_EZH2_TARGETS	185	0.695	1.369	0.051	0.409	1	1138	tags=6%, list=6%, signal=7%
WP_FBXL10_ENHANCEMENT_OF_MAPERK_SIGNALING_IN_DIFFUSE_LARGE_BCELL_LYMPHOMA	22	0.804	1.369	0.135	0.409	1	1073	tags=14%, list=6%, signal=14%
GESERICK_TERT_TARGETS_DN	20	0.816	1.369	0.125	0.409	1	1805	tags=25%, list=10%, signal=28%
SEKI_INFLAMMATORY_RESPONSE_LPS_UP	70	0.734	1.369	0.103	0.408	1	2611	tags=30%, list=14%, signal=35%
KOBAYASHI_EGFR_SIGNALING_24HR_UP	76	0.736	1.368	0.105	0.409	1	482	tags=3%, list=3%, signal=3%
WP_IL9_SIGNALING_PATHWAY	15	0.823	1.368	0.153	0.409	1	42	tags=7%, list=0%, signal=7%
MODY_HIPPOCAMPUS_POSTNATAL	52	0.749	1.368	0.134	0.409	1	176	tags=4%, list=1%, signal=4%
REACTOME_COOPERATION_OF_PREFOLDIN_AND_TRIC_CCT_IN_ACTIN_AND_TUBULIN_FOLDING	29	0.773	1.368	0.142	0.409	1	625	tags=10%, list=3%, signal=11%
PID_HIF1A_PATHWAY	18	0.788	1.368	0.146	0.408	1	389	tags=17%, list=2%, signal=17%
REACTOME_RESPONSE_OF_EIF2AK4_GCN2_TO_AMINO_ACID_DEFICIENCY	99	0.722	1.368	0.091	0.408	1	2193	tags=45%, list=12%, signal=51%
REACTOME_METABOLISM_OF_AMINO_ACIDS_AND_DERIVATIVES	333	0.691	1.367	0.015	0.409	1	1883	tags=22%, list=10%, signal=24%
HEDENFALK_BREAST_CANCER_BRACX_UP	19	0.796	1.366	0.117	0.41	1	2417	tags=42%, list=13%, signal=48%
REACTOME_TRANSLATION	286	0.691	1.366	0.025	0.411	1	2163	tags=34%, list=11%, signal=38%
REACTOME_ACTIVATED_TAK1_MEDIATES_P38_MAPK_ACTIVATION	22	0.808	1.366	0.134	0.411	1	2022	tags=32%, list=11%, signal=36%
DORN_ADENOVIRUS_INFECTION_24HR_DN	39	0.762	1.364	0.118	0.414	1	1985	tags=26%, list=11%, signal=29%
WP_TP53_NETWORK	17	0.822	1.364	0.13	0.414	1	366	tags=18%, list=2%, signal=18%
GAVIN_FOXP3_TARGETS_CLUSTER_T7	96	0.71	1.363	0.105	0.415	1	1103	tags=16%, list=6%, signal=17%
SCIBETTA_KDM5B_TARGETS_DN	77	0.726	1.363	0.114	0.414	1	822	tags=6%, list=4%, signal=7%
KEGG_RIBOSOME	85	0.718	1.363	0.107	0.414	1	2193	tags=46%, list=12%, signal=52%
REACTOME_SIGNALING_BY_NOTCH3	44	0.761	1.363	0.12	0.414	1	1766	tags=18%, list=9%, signal=20%
KEGG_SPLICEOSOME	120	0.706	1.363	0.079	0.415	1	1846	tags=36%, list=10%, signal=39%
REACTOME_MRNA_SPLICING	186	0.704	1.363	0.037	0.414	1	1988	tags=37%, list=11%, signal=40%
LY_AGING_OLD_DN	54	0.75	1.363	0.125	0.414	1	1301	tags=17%, list=7%, signal=18%
TURASHVILI_BREAST_DUCTAL_CARCINOMA_VS_DUCTAL_NORMAL_UP	39	0.747	1.362	0.15	0.414	1	394	tags=8%, list=2%, signal=8%
REACTOME_TNF_SIGNALING	42	0.748	1.362	0.136	0.415	1	1782	tags=24%, list=9%, signal=26%
WANG_RESPONSE_TO_GSK3_INHIBITOR_SB216763_UP	353	0.686	1.362	0.006	0.414	1	820	tags=5%, list=4%, signal=6%
WHITFIELD_CELL_CYCLE_S	139	0.694	1.361	0.071	0.416	1	1735	tags=11%, list=9%, signal=12%
REACTOME_NEGATIVE_REGULATION_OF_FGFR4_SIGNALING	26	0.78	1.361	0.142	0.417	1	1922	tags=35%, list=10%, signal=38%
LEI_MYB_TARGETS	271	0.688	1.36	0.03	0.417	1	1192	tags=10%, list=6%, signal=11%
REACTOME_HIV_INFECTION	221	0.689	1.36	0.051	0.417	1	952	tags=19%, list=5%, signal=20%
REACTOME_NEGATIVE_REGULATION_OF_FGFR1_SIGNALING	27	0.783	1.36	0.12	0.417	1	912	tags=22%, list=5%, signal=23%
NAGASHIMA_NRG1_SIGNALING_UP	161	0.685	1.36	0.061	0.417	1	2308	tags=25%, list=12%, signal=29%
WP_TGFBETA_RECEPTOR_SIGNALING	47	0.743	1.36	0.118	0.417	1	314	tags=4%, list=2%, signal=4%
RAY_TUMORIGENESIS_BY_ERBB2_CDC25A_DN	233	0.698	1.359	0.032	0.418	1	909	tags=12%, list=5%, signal=12%
REACTOME_POST_TRANSLATIONAL_MODIFICATION_SYNTHESIS_OF_GPI_ANCHORED_PROTEINS	57	0.744	1.359	0.132	0.418	1	1662	tags=16%, list=9%, signal=17%
KEGG_PROTEIN_EXPORT	23	0.766	1.359	0.138	0.418	1	223	tags=13%, list=1%, signal=13%
REACTOME_DUAL_INCISION_IN_TC_NER	64	0.732	1.358	0.127	0.418	1	1020	tags=19%, list=5%, signal=20%
TIEN_INTESTINE_PROBIOTICS_6HR_DN	165	0.707	1.358	0.05	0.419	1	1152	tags=12%, list=6%, signal=12%
REACTOME_TAK1_ACTIVATES_NFKB_BY_PHOSPHORYLATION_AND_ACTIVATION_OF_IKKS_COMPLEX	30	0.77	1.358	0.125	0.419	1	2022	tags=30%, list=11%, signal=34%
MCCLUNG_CREB1_TARGETS_DN	47	0.745	1.357	0.15	0.42	1	1314	tags=13%, list=7%, signal=14%
TSENG_ADIPOGENIC_POTENTIAL_UP	25	0.779	1.357	0.129	0.42	1	1421	tags=16%, list=8%, signal=17%
GAUSSMANN_MLL_AF4_FUSION_TARGETS_C_UP	153	0.695	1.357	0.058	0.421	1	1144	tags=7%, list=6%, signal=7%
LI_INDUCED_T_TO_NATURAL_KILLER_UP	291	0.688	1.356	0.028	0.421	1	939	tags=5%, list=5%, signal=6%
MARTINEZ_RESPONSE_TO_TRABECTEDIN_UP	68	0.732	1.356	0.13	0.42	1	2082	tags=35%, list=11%, signal=40%
REACTOME_G_ALPHA_12_13_SIGNALLING_EVENTS	73	0.721	1.356	0.114	0.42	1	1074	tags=5%, list=6%, signal=6%
REACTOME_PTEN_REGULATION	131	0.713	1.355	0.063	0.422	1	1326	tags=24%, list=7%, signal=26%
REACTOME_SARS_COV_2_INFECTION	64	0.731	1.355	0.142	0.422	1	1176	tags=20%, list=6%, signal=22%
BEIER_GLIOMA_STEM_CELL_DN	65	0.728	1.354	0.112	0.424	1	307	tags=5%, list=2%, signal=5%
BIOCARTA_INFLAM_PATHWAY	25	0.767	1.354	0.134	0.424	1	1845	tags=16%, list=10%, signal=18%
LINDVALL_IMMORTALIZED_BY_TERT_DN	57	0.734	1.354	0.129	0.424	1	538	tags=5%, list=3%, signal=5%
BILBAN_B_CLL_LPL_DN	37	0.751	1.354	0.145	0.424	1	1628	tags=27%, list=9%, signal=30%
NIKOLSKY_OVERCONNECTED_IN_BREAST_CANCER	19	0.783	1.353	0.148	0.425	1	1203	tags=16%, list=6%, signal=17%
REACTOME_GLUCAGON_LIKE_PEPTIDE_1_GLP1_REGULATES_INSULIN_SECRETION	34	0.756	1.353	0.143	0.425	1	552	tags=6%, list=3%, signal=6%
TONKS_TARGETS_OF_RUNX1_RUNX1T1_FUSION_SUSTAINED_IN_MONOCYTE_UP	20	0.791	1.353	0.135	0.425	1	1156	tags=10%, list=6%, signal=11%
MOREAUX_B_LYMPHOCYTE_MATURATION_BY_TACI_DN	76	0.721	1.352	0.112	0.427	1	2027	tags=36%, list=11%, signal=40%
BURTON_ADIPOGENESIS_PEAK_AT_0HR	52	0.738	1.351	0.138	0.428	1	418	tags=6%, list=2%, signal=6%
BIOCARTA_P38MAPK_PATHWAY	35	0.743	1.351	0.155	0.428	1	1922	tags=26%, list=10%, signal=29%
DURCHDEWALD_SKIN_CARCINOGENESIS_UP	69	0.722	1.351	0.118	0.428	1	1711	tags=13%, list=9%, signal=14%
REACTOME_PROTEIN_FOLDING	90	0.7	1.35	0.102	0.428	1	1220	tags=10%, list=6%, signal=11%
REACTOME_SRP_DEPENDENT_COTRANSLATIONAL_PROTEIN_TARGETING_TO_MEMBRANE	110	0.702	1.35	0.092	0.428	1	2193	tags=38%, list=12%, signal=43%
KEGG_ALZHEIMERS_DISEASE	144	0.704	1.349	0.062	0.43	1	2183	tags=31%, list=12%, signal=34%
MCCLUNG_DELTA_FOSB_TARGETS_8WK	42	0.744	1.348	0.154	0.431	1	616	tags=5%, list=3%, signal=5%
REACTOME_P75_NTR_RECEPTOR_MEDIATED_SIGNALLING	92	0.708	1.347	0.1	0.434	1	1914	tags=15%, list=10%, signal=17%
GRUETZMANN_PANCREATIC_CANCER_UP	329	0.684	1.347	0.024	0.433	1	1301	tags=12%, list=7%, signal=13%
FINETTI_BREAST_CANCER_KINOME_RED	16	0.804	1.347	0.155	0.433	1	77	tags=6%, list=0%, signal=6%
BIOCARTA_AKT_PATHWAY	21	0.779	1.347	0.15	0.434	1	1066	tags=19%, list=6%, signal=20%
PID_TGFBR_PATHWAY	50	0.732	1.346	0.126	0.435	1	912	tags=10%, list=5%, signal=10%
REACTOME_SIGNALING_BY_SCF_KIT	41	0.748	1.346	0.151	0.434	1	42	tags=2%, list=0%, signal=2%
MALONEY_RESPONSE_TO_17AAG_DN	73	0.71	1.346	0.139	0.434	1	2078	tags=41%, list=11%, signal=46%
REACTOME_SYNTHESIS_OF_PIPS_AT_THE_GOLGI_MEMBRANE	16	0.796	1.346	0.152	0.434	1	58	tags=6%, list=0%, signal=6%
DOANE_RESPONSE_TO_ANDROGEN_DN	225	0.684	1.346	0.046	0.433	1	1446	tags=9%, list=8%, signal=10%
REACTOME_RAS_PROCESSING	22	0.781	1.346	0.139	0.434	1	1766	tags=32%, list=9%, signal=35%
VALK_AML_CLUSTER_16	21	0.772	1.345	0.141	0.436	1	1778	tags=19%, list=9%, signal=21%
PID_EPO_PATHWAY	31	0.748	1.344	0.154	0.437	1	42	tags=3%, list=0%, signal=3%
PID_P75_NTR_PATHWAY	61	0.718	1.344	0.139	0.437	1	2063	tags=16%, list=11%, signal=18%
GAVIN_FOXP3_TARGETS_CLUSTER_T4	89	0.709	1.343	0.126	0.438	1	1562	tags=16%, list=8%, signal=17%
TOMLINS_METASTASIS_DN	18	0.795	1.343	0.163	0.438	1	45	tags=6%, list=0%, signal=6%
UZONYI_RESPONSE_TO_LEUKOTRIENE_AND_THROMBIN	33	0.761	1.343	0.153	0.437	1	2211	tags=30%, list=12%, signal=34%
NIKOLSKY_BREAST_CANCER_8Q23_Q24_AMPLICON	129	0.698	1.343	0.089	0.438	1	1336	tags=14%, list=7%, signal=15%
BARIS_THYROID_CANCER_DN	53	0.723	1.343	0.144	0.438	1	1051	tags=11%, list=6%, signal=12%
REACTOME_NUCLEOTIDE_SALVAGE	22	0.787	1.342	0.146	0.438	1	967	tags=23%, list=5%, signal=24%
FLECHNER_PBL_KIDNEY_TRANSPLANT_OK_VS_DONOR_UP	147	0.685	1.342	0.094	0.438	1	1683	tags=21%, list=9%, signal=23%
WP_TGFBETA_RECEPTOR_SIGNALLING_IN_SKELETAL_DYSPLASIAS	50	0.734	1.342	0.141	0.438	1	314	tags=4%, list=2%, signal=4%
HASLINGER_B_CLL_WITH_13Q14_DELETION	22	0.769	1.342	0.148	0.438	1	749	tags=9%, list=4%, signal=9%
REACTOME_PROCESSING_OF_CAPPED_INTRON_CONTAINING_PRE_MRNA	235	0.683	1.341	0.043	0.439	1	1846	tags=32%, list=10%, signal=35%
SHETH_LIVER_CANCER_VS_TXNIP_LOSS_PAM2	154	0.688	1.341	0.087	0.44	1	901	tags=6%, list=5%, signal=7%
SENESE_HDAC3_TARGETS_UP	432	0.672	1.34	0.015	0.44	1	812	tags=5%, list=4%, signal=5%
WP_INTEGRATED_CANCER_PATHWAY	43	0.737	1.34	0.165	0.441	1	1951	tags=21%, list=10%, signal=23%
REACTOME_SIGNALING_BY_INTERLEUKINS	390	0.677	1.34	0.02	0.441	1	952	tags=11%, list=5%, signal=11%
REACTOME_EUKARYOTIC_TRANSLATION_ELONGATION	90	0.702	1.34	0.123	0.441	1	2193	tags=41%, list=12%, signal=46%
REACTOME_MRNA_SPLICING_MINOR_PATHWAY	52	0.733	1.339	0.127	0.441	1	1332	tags=37%, list=7%, signal=39%
REACTOME_RRNA_PROCESSING	195	0.681	1.339	0.066	0.441	1	2483	tags=37%, list=13%, signal=43%
LINDGREN_BLADDER_CANCER_CLUSTER_1_UP	115	0.699	1.339	0.1	0.441	1	1093	tags=10%, list=6%, signal=10%
REACTOME_TRANSCRIPTIONAL_REGULATION_OF_PLURIPOTENT_STEM_CELLS	17	0.791	1.339	0.153	0.441	1	128	tags=6%, list=1%, signal=6%
REACTOME_BETA_CATENIN_INDEPENDENT_WNT_SIGNALING	138	0.693	1.338	0.077	0.441	1	789	tags=15%, list=4%, signal=16%
SU_PANCREAS	34	0.737	1.338	0.155	0.441	1	1845	tags=26%, list=10%, signal=29%
TORCHIA_TARGETS_OF_EWSR1_FLI1_FUSION_TOP20_UP	16	0.787	1.338	0.156	0.441	1	1338	tags=13%, list=7%, signal=13%
REACTOME_TGF_BETA_RECEPTOR_SIGNALING_ACTIVATES_SMADS	32	0.749	1.337	0.159	0.442	1	869	tags=16%, list=5%, signal=16%
REACTOME_HOST_INTERACTIONS_OF_HIV_FACTORS	126	0.686	1.337	0.103	0.442	1	815	tags=22%, list=4%, signal=23%
REACTOME_PLATELET_HOMEOSTASIS	68	0.716	1.337	0.127	0.443	1	190	tags=3%, list=1%, signal=3%
JIANG_AGING_CEREBRAL_CORTEX_UP	28	0.75	1.337	0.135	0.443	1	1348	tags=25%, list=7%, signal=27%
BENPORATH_ES_CORE_NINE_CORRELATED	91	0.703	1.336	0.121	0.443	1	1638	tags=16%, list=9%, signal=18%
REACTOME_SIRT1_NEGATIVELY_REGULATES_RRNA_EXPRESSION	33	0.744	1.336	0.149	0.443	1	2411	tags=27%, list=13%, signal=31%
REACTOME_NEGATIVE_REGULATION_OF_FGFR3_SIGNALING	25	0.782	1.336	0.147	0.443	1	1922	tags=36%, list=10%, signal=40%
NIKOLSKY_BREAST_CANCER_7Q21_Q22_AMPLICON	64	0.724	1.336	0.126	0.443	1	859	tags=11%, list=5%, signal=11%
WP_PI3KAKT_SIGNALING_PATHWAY	273	0.679	1.335	0.048	0.444	1	1160	tags=11%, list=6%, signal=12%
WP_EBV_LMP1_SIGNALING	21	0.781	1.334	0.161	0.447	1	923	tags=14%, list=5%, signal=15%
SHIN_B_CELL_LYMPHOMA_CLUSTER_2	27	0.756	1.334	0.154	0.447	1	2061	tags=33%, list=11%, signal=37%
REACTOME_OTHER_INTERLEUKIN_SIGNALING	20	0.786	1.334	0.156	0.447	1	52	tags=5%, list=0%, signal=5%
WILCOX_RESPONSE_TO_PROGESTERONE_DN	51	0.724	1.333	0.155	0.448	1	395	tags=4%, list=2%, signal=4%
IZADPANAH_STEM_CELL_ADIPOSE_VS_BONE_UP	121	0.686	1.332	0.12	0.449	1	299	tags=4%, list=2%, signal=4%
REACTOME_REGULATION_OF_INSULIN_SECRETION	61	0.712	1.332	0.155	0.449	1	552	tags=5%, list=3%, signal=5%
REACTOME_NUCLEOTIDE_EXCISION_REPAIR	109	0.703	1.332	0.101	0.449	1	1020	tags=18%, list=5%, signal=19%
MOREAUX_MULTIPLE_MYELOMA_BY_TACI_DN	176	0.677	1.332	0.091	0.448	1	2062	tags=32%, list=11%, signal=35%
REACTOME_SHC_MEDIATED_CASCADE_FGFR1	15	0.793	1.332	0.165	0.448	1	240	tags=7%, list=1%, signal=7%
CHIANG_LIVER_CANCER_SUBCLASS_PROLIFERATION_DN	122	0.686	1.332	0.1	0.448	1	1444	tags=7%, list=8%, signal=7%
REACTOME_APC_C_CDC20_MEDIATED_DEGRADATION_OF_CYCLIN_B	24	0.748	1.332	0.171	0.448	1	1891	tags=33%, list=10%, signal=37%
WANG_TUMOR_INVASIVENESS_UP	369	0.672	1.331	0.029	0.448	1	1887	tags=20%, list=10%, signal=22%
WP_WNTBETACATENIN_SIGNALING_PATHWAY_IN_LEUKEMIA	19	0.798	1.33	0.157	0.452	1	46	tags=5%, list=0%, signal=5%
REACTOME_PCP_CE_PATHWAY	88	0.708	1.33	0.126	0.452	1	789	tags=22%, list=4%, signal=22%
REACTOME_PROCESSING_OF_CAPPED_INTRONLESS_PRE_MRNA	28	0.753	1.329	0.174	0.453	1	1952	tags=50%, list=10%, signal=56%
RICKMAN_HEAD_AND_NECK_CANCER_F	39	0.733	1.329	0.156	0.453	1	1130	tags=15%, list=6%, signal=16%
BYSTRYKH_HEMATOPOIESIS_STEM_CELL_QTL_CIS	121	0.697	1.329	0.114	0.452	1	1577	tags=14%, list=8%, signal=15%
JIANG_VHL_TARGETS	86	0.711	1.328	0.124	0.453	1	1488	tags=22%, list=8%, signal=24%
PID_TAP63_PATHWAY	49	0.723	1.328	0.142	0.453	1	1238	tags=12%, list=7%, signal=13%
DACOSTA_UV_RESPONSE_VIA_ERCC3_XPCS_UP	24	0.779	1.328	0.152	0.452	1	1260	tags=29%, list=7%, signal=31%
REACTOME_HIV_LIFE_CYCLE	143	0.68	1.327	0.093	0.454	1	1019	tags=15%, list=5%, signal=16%
HAHTOLA_MYCOSIS_FUNGOIDES_CD4_UP	58	0.728	1.327	0.145	0.453	1	2246	tags=24%, list=12%, signal=27%
REACTOME_E3_UBIQUITIN_LIGASES_UBIQUITINATE_TARGET_PROTEINS	50	0.722	1.327	0.132	0.454	1	1504	tags=30%, list=8%, signal=33%
REACTOME_INTRACELLULAR_SIGNALING_BY_SECOND_MESSENGERS	273	0.674	1.327	0.043	0.454	1	952	tags=12%, list=5%, signal=13%
REACTOME_SEPARATION_OF_SISTER_CHROMATIDS	182	0.676	1.326	0.081	0.455	1	1319	tags=17%, list=7%, signal=18%
HOFFMANN_PRE_BI_TO_LARGE_PRE_BII_LYMPHOCYTE_DN	67	0.706	1.326	0.134	0.455	1	524	tags=4%, list=3%, signal=5%
BROWNE_HCMV_INFECTION_10HR_UP	88	0.694	1.326	0.128	0.455	1	1628	tags=15%, list=9%, signal=16%
REACTOME_SIGNALING_BY_TGFB_FAMILY_MEMBERS	92	0.699	1.326	0.126	0.455	1	869	tags=11%, list=5%, signal=11%
ASTON_MAJOR_DEPRESSIVE_DISORDER_DN	138	0.693	1.325	0.106	0.455	1	1458	tags=10%, list=8%, signal=11%
BENPORATH_OCT4_TARGETS	249	0.666	1.325	0.063	0.456	1	1181	tags=12%, list=6%, signal=12%
PEREZ_TP63_TARGETS	293	0.669	1.325	0.042	0.456	1	985	tags=5%, list=5%, signal=5%
LA_MEN1_TARGETS	21	0.768	1.324	0.172	0.456	1	1724	tags=14%, list=9%, signal=16%
MOOTHA_PGC	404	0.669	1.324	0.017	0.455	1	1637	tags=18%, list=9%, signal=19%
KEGG_TGF_BETA_SIGNALING_PATHWAY	71	0.701	1.324	0.155	0.457	1	1923	tags=17%, list=10%, signal=19%
GAZDA_DIAMOND_BLACKFAN_ANEMIA_PROGENITOR_UP	39	0.747	1.324	0.146	0.457	1	2489	tags=31%, list=13%, signal=35%
MONNIER_POSTRADIATION_TUMOR_ESCAPE_DN	359	0.662	1.323	0.04	0.456	1	1717	tags=14%, list=9%, signal=15%
REACTOME_DOWNREGULATION_OF_ERBB2_SIGNALING	25	0.744	1.322	0.17	0.46	1	1066	tags=20%, list=6%, signal=21%
LIU_CDX2_TARGETS_UP	22	0.756	1.322	0.179	0.46	1	128	tags=5%, list=1%, signal=5%
VANTVEER_BREAST_CANCER_ESR1_DN	201	0.673	1.321	0.057	0.46	1	1674	tags=13%, list=9%, signal=15%
GARGALOVIC_RESPONSE_TO_OXIDIZED_PHOSPHOLIPIDS_MAGENTA_UP	29	0.759	1.321	0.163	0.46	1	2357	tags=41%, list=13%, signal=47%
AMIT_SERUM_RESPONSE_40_MCF10A	28	0.749	1.321	0.172	0.46	1	2246	tags=39%, list=12%, signal=45%
TARTE_PLASMA_CELL_VS_PLASMABLAST_DN	306	0.666	1.32	0.041	0.462	1	1448	tags=16%, list=8%, signal=17%
DAZARD_RESPONSE_TO_UV_SCC_UP	103	0.686	1.32	0.11	0.461	1	2247	tags=28%, list=12%, signal=32%
REACTOME_INTEGRATION_OF_ENERGY_METABOLISM	86	0.695	1.32	0.145	0.462	1	1268	tags=10%, list=7%, signal=11%
BRUINS_UVC_RESPONSE_VIA_TP53_GROUP_C	62	0.703	1.32	0.158	0.462	1	1016	tags=8%, list=5%, signal=8%
KEGG_SYSTEMIC_LUPUS_ERYTHEMATOSUS	68	0.713	1.319	0.144	0.463	1	1845	tags=13%, list=10%, signal=15%
LU_AGING_BRAIN_UP	226	0.664	1.318	0.079	0.466	1	1514	tags=9%, list=8%, signal=10%
LANDEMAINE_LUNG_METASTASIS	18	0.788	1.317	0.171	0.467	1	1949	tags=28%, list=10%, signal=31%
REACTOME_TRISTETRAPROLIN_TTP_ZFP36_BINDS_AND_DESTABILIZES_MRNA	16	0.783	1.317	0.176	0.467	1	2297	tags=50%, list=12%, signal=57%
KUUSELO_PANCREATIC_CANCER_19Q13_AMPLIFICATION	31	0.746	1.317	0.162	0.467	1	2230	tags=32%, list=12%, signal=37%
SCHAEFFER_PROSTATE_DEVELOPMENT_AND_CANCER_BOX4_DN	33	0.749	1.316	0.165	0.467	1	360	tags=6%, list=2%, signal=6%
RIZKI_TUMOR_INVASIVENESS_3D_DN	230	0.666	1.316	0.057	0.469	1	952	tags=7%, list=5%, signal=7%
WP_OXIDATIVE_PHOSPHORYLATION	52	0.697	1.315	0.144	0.469	1	984	tags=29%, list=5%, signal=30%
REACTOME_BUTYRATE_RESPONSE_FACTOR_1_BRF1_BINDS_AND_DESTABILIZES_MRNA	16	0.789	1.315	0.156	0.469	1	2297	tags=50%, list=12%, signal=57%
PID_TNF_PATHWAY	44	0.725	1.315	0.158	0.47	1	1110	tags=14%, list=6%, signal=14%
BARRIER_CANCER_RELAPSE_TUMOR_SAMPLE_UP	15	0.799	1.315	0.175	0.469	1	3458	tags=67%, list=18%, signal=82%
REACTOME_MITOTIC_METAPHASE_AND_ANAPHASE	227	0.672	1.315	0.065	0.469	1	1319	tags=16%, list=7%, signal=17%
DELYS_THYROID_CANCER_UP	365	0.66	1.313	0.045	0.471	1	1192	tags=6%, list=6%, signal=6%
WP_MITOCHONDRIAL_CIV_ASSEMBLY	31	0.733	1.313	0.168	0.472	1	692	tags=35%, list=4%, signal=37%
PID_HEDGEHOG_GLI_PATHWAY	45	0.724	1.313	0.17	0.472	1	17	tags=2%, list=0%, signal=2%
ROZANOV_MMP14_TARGETS_UP	230	0.663	1.313	0.083	0.472	1	1514	tags=10%, list=8%, signal=11%
WP_INTERFERON_TYPE_I_SIGNALING_PATHWAYS	54	0.708	1.313	0.172	0.471	1	218	tags=6%, list=1%, signal=6%
LOPES_METHYLATED_IN_COLON_CANCER_DN	23	0.774	1.313	0.18	0.471	1	178	tags=4%, list=1%, signal=4%
HOLLERN_SOLID_NODULAR_BREAST_TUMOR_DN	25	0.761	1.312	0.164	0.472	1	235	tags=8%, list=1%, signal=8%
REACTOME_B_WICH_COMPLEX_POSITIVELY_REGULATES_RRNA_EXPRESSION	56	0.707	1.312	0.157	0.472	1	2411	tags=32%, list=13%, signal=37%
LEE_LIVER_CANCER_SURVIVAL_DN	171	0.67	1.311	0.103	0.472	1	1991	tags=21%, list=11%, signal=23%
PID_FRA_PATHWAY	31	0.729	1.311	0.178	0.473	1	3147	tags=35%, list=17%, signal=43%
STARK_PREFRONTAL_CORTEX_22Q11_DELETION_DN	494	0.665	1.311	0.025	0.473	1	1776	tags=25%, list=9%, signal=27%
RASHI_RESPONSE_TO_IONIZING_RADIATION_2	112	0.68	1.311	0.122	0.473	1	1162	tags=11%, list=6%, signal=11%
PODAR_RESPONSE_TO_ADAPHOSTIN_UP	143	0.675	1.311	0.099	0.473	1	1971	tags=30%, list=10%, signal=33%
WP_IL7_SIGNALING_PATHWAY	25	0.76	1.311	0.177	0.472	1	42	tags=4%, list=0%, signal=4%
RICKMAN_TUMOR_DIFFERENTIATED_WELL_VS_MODERATELY_DN	74	0.689	1.31	0.146	0.472	1	1810	tags=14%, list=10%, signal=15%
BIOCARTA_BIOPEPTIDES_PATHWAY	27	0.743	1.31	0.171	0.472	1	42	tags=4%, list=0%, signal=4%
BROWNE_HCMV_INFECTION_16HR_UP	213	0.667	1.31	0.076	0.472	1	1962	tags=17%, list=10%, signal=19%
WP_EPO_RECEPTOR_SIGNALING	25	0.752	1.309	0.18	0.473	1	42	tags=4%, list=0%, signal=4%
REACTOME_METABOLISM_OF_VITAMINS_AND_COFACTORS	158	0.667	1.309	0.107	0.474	1	1507	tags=11%, list=8%, signal=12%
KEGG_CHEMOKINE_SIGNALING_PATHWAY	153	0.677	1.309	0.104	0.473	1	1139	tags=6%, list=6%, signal=6%
PID_FGF_PATHWAY	45	0.729	1.309	0.167	0.473	1	240	tags=4%, list=1%, signal=4%
MURATA_VIRULENCE_OF_H_PILORI	16	0.781	1.309	0.166	0.473	1	2398	tags=38%, list=13%, signal=43%
LEE_METASTASIS_AND_RNA_PROCESSING_UP	15	0.8	1.309	0.157	0.473	1	1952	tags=40%, list=10%, signal=45%
AMIT_EGF_RESPONSE_60_HELA	45	0.712	1.308	0.184	0.475	1	1113	tags=11%, list=6%, signal=12%
MATZUK_EMBRYONIC_GERM_CELL	17	0.787	1.307	0.199	0.476	1	552	tags=12%, list=3%, signal=12%
LEE_AGING_NEOCORTEX_UP	70	0.691	1.306	0.158	0.477	1	1628	tags=21%, list=9%, signal=23%
REACTOME_SPRY_REGULATION_OF_FGF_SIGNALING	16	0.777	1.306	0.184	0.477	1	1922	tags=44%, list=10%, signal=49%
REACTOME_MAPK_FAMILY_SIGNALING_CASCADES	278	0.653	1.304	0.061	0.482	1	982	tags=12%, list=5%, signal=12%
WAKABAYASHI_ADIPOGENESIS_PPARG_RXRA_BOUND_36HR	138	0.67	1.304	0.124	0.482	1	1769	tags=16%, list=9%, signal=17%
RASHI_RESPONSE_TO_IONIZING_RADIATION_1	37	0.725	1.304	0.174	0.483	1	2161	tags=27%, list=11%, signal=30%
REACTOME_MEIOTIC_RECOMBINATION	48	0.71	1.303	0.186	0.483	1	1598	tags=17%, list=8%, signal=18%
SATO_SILENCED_EPIGENETICALLY_IN_PANCREATIC_CANCER	32	0.723	1.303	0.173	0.483	1	2169	tags=16%, list=12%, signal=18%
MULLIGHAN_NPM1_MUTATED_SIGNATURE_1_DN	112	0.683	1.303	0.136	0.483	1	761	tags=7%, list=4%, signal=7%
REACTOME_KSRP_KHSRP_BINDS_AND_DESTABILIZES_MRNA	17	0.757	1.302	0.193	0.484	1	2297	tags=41%, list=12%, signal=47%
VERHAAK_AML_WITH_NPM1_MUTATED_UP	160	0.661	1.302	0.112	0.483	1	2331	tags=15%, list=12%, signal=17%
SHETH_LIVER_CANCER_VS_TXNIP_LOSS_PAM3	57	0.693	1.302	0.173	0.483	1	529	tags=5%, list=3%, signal=5%
BOYAULT_LIVER_CANCER_SUBCLASS_G6_DN	18	0.78	1.302	0.187	0.483	1	45	tags=6%, list=0%, signal=6%
LIAN_LIPA_TARGETS_3M	51	0.703	1.302	0.182	0.484	1	2246	tags=20%, list=12%, signal=22%
MARZEC_IL2_SIGNALING_UP	109	0.676	1.301	0.141	0.484	1	1921	tags=11%, list=10%, signal=12%
PID_MYC_PATHWAY	24	0.754	1.3	0.187	0.486	1	1522	tags=29%, list=8%, signal=32%
BLANCO_MELO_MERS_COV_INFECTION_MCR5_CELLS_DN	26	0.749	1.3	0.196	0.486	1	1157	tags=15%, list=6%, signal=16%
REACTOME_TNFS_BIND_THEIR_PHYSIOLOGICAL_RECEPTORS	25	0.746	1.3	0.196	0.487	1	1723	tags=12%, list=9%, signal=13%
REACTOME_SIGNALING_BY_FGFR4	36	0.723	1.299	0.176	0.489	1	1922	tags=25%, list=10%, signal=28%
BLANCO_MELO_MERS_COV_INFECTION_MCR5_CELLS_UP	247	0.657	1.299	0.068	0.489	1	2423	tags=26%, list=13%, signal=29%
ACEVEDO_LIVER_CANCER_WITH_H3K27ME3_UP	196	0.661	1.298	0.098	0.489	1	2318	tags=14%, list=12%, signal=16%
REACTOME_NOD1_2_SIGNALING_PATHWAY	35	0.707	1.298	0.182	0.49	1	2022	tags=29%, list=11%, signal=32%
GOBERT_CORE_OLIGODENDROCYTE_DIFFERENTIATION	38	0.712	1.298	0.196	0.49	1	40	tags=3%, list=0%, signal=3%
ZHAN_MULTIPLE_MYELOMA_MS_DN	42	0.704	1.297	0.162	0.49	1	2171	tags=24%, list=12%, signal=27%
JAATINEN_HEMATOPOIETIC_STEM_CELL_DN	185	0.664	1.297	0.104	0.49	1	1734	tags=8%, list=9%, signal=9%
TENEDINI_MEGAKARYOCYTE_MARKERS	50	0.707	1.297	0.172	0.491	1	1522	tags=12%, list=8%, signal=13%
REACTOME_MRNA_DECAY_BY_3_TO_5_EXORIBONUCLEASE	16	0.783	1.297	0.186	0.49	1	2375	tags=38%, list=13%, signal=43%
REACTOME_DOWNSTREAM_SIGNAL_TRANSDUCTION	29	0.744	1.296	0.192	0.492	1	42	tags=3%, list=0%, signal=3%
DAIRKEE_CANCER_PRONE_RESPONSE_BPA	47	0.701	1.296	0.177	0.492	1	1722	tags=15%, list=9%, signal=16%
HOFMANN_MYELODYSPLASTIC_SYNDROM_RISK_DN	17	0.786	1.295	0.186	0.492	1	238	tags=12%, list=1%, signal=12%
REACTOME_TOLL_LIKE_RECEPTOR_TLR1_TLR2_CASCADE	92	0.686	1.295	0.134	0.492	1	923	tags=11%, list=5%, signal=11%
TOMIDA_METASTASIS_DN	18	0.783	1.295	0.177	0.493	1	1580	tags=22%, list=8%, signal=24%
REACTOME_TRANSCRIPTIONAL_REGULATION_BY_RUNX1	185	0.655	1.294	0.099	0.495	1	1123	tags=15%, list=6%, signal=16%
REACTOME_ACTIVATED_PKN1_STIMULATES_TRANSCRIPTION_OF_AR_ANDROGEN_RECEPTOR_REGULATED_GENES_KLK2_AND_KLK3	31	0.724	1.293	0.188	0.495	1	2911	tags=32%, list=15%, signal=38%
KHETCHOUMIAN_TRIM24_TARGETS_UP	43	0.711	1.293	0.186	0.496	1	251	tags=5%, list=1%, signal=5%
REACTOME_SHC_MEDIATED_CASCADE_FGFR4	15	0.763	1.293	0.177	0.495	1	1385	tags=13%, list=7%, signal=14%
BOUDOUKHA_BOUND_BY_IGF2BP2	99	0.678	1.293	0.151	0.495	1	2065	tags=30%, list=11%, signal=34%
REACTOME_OPIOID_SIGNALLING	78	0.688	1.293	0.17	0.495	1	190	tags=3%, list=1%, signal=3%
ANDERSEN_CHOLANGIOCARCINOMA_CLASS2	119	0.658	1.293	0.155	0.495	1	1423	tags=7%, list=8%, signal=7%
ZWANG_CLASS_1_TRANSIENTLY_INDUCED_BY_EGF	442	0.651	1.292	0.034	0.496	1	1917	tags=13%, list=10%, signal=15%
REACTOME_CA2_PATHWAY	58	0.701	1.291	0.17	0.497	1	180	tags=5%, list=1%, signal=5%
REACTOME_INFECTION_WITH_MYCOBACTERIUM_TUBERCULOSIS	23	0.74	1.291	0.189	0.497	1	712	tags=26%, list=4%, signal=27%
YAMASHITA_METHYLATED_IN_PROSTATE_CANCER	42	0.71	1.291	0.201	0.498	1	1601	tags=14%, list=8%, signal=16%
PETROVA_ENDOTHELIUM_LYMPHATIC_VS_BLOOD_UP	118	0.666	1.29	0.154	0.498	1	977	tags=7%, list=5%, signal=7%
REACTOME_SIGNALING_BY_FGFR3	36	0.72	1.29	0.205	0.498	1	1922	tags=25%, list=10%, signal=28%
TSUNODA_CISPLATIN_RESISTANCE_DN	39	0.715	1.29	0.183	0.498	1	665	tags=8%, list=4%, signal=8%
KEGG_INTESTINAL_IMMUNE_NETWORK_FOR_IGA_PRODUCTION	41	0.712	1.289	0.185	0.5	1	219	tags=5%, list=1%, signal=5%
REACTOME_SIGNALING_BY_FGFR1	43	0.703	1.288	0.184	0.501	1	1922	tags=21%, list=10%, signal=23%
REACTOME_INTRA_GOLGI_TRAFFIC	42	0.702	1.288	0.189	0.501	1	33	tags=2%, list=0%, signal=2%
MULLIGHAN_MLL_SIGNATURE_2_DN	242	0.655	1.288	0.079	0.502	1	1047	tags=6%, list=6%, signal=6%
DUTERTRE_ESTRADIOL_RESPONSE_24HR_DN	447	0.652	1.288	0.032	0.501	1	1239	tags=6%, list=7%, signal=6%
REACTOME_FACTORS_INVOLVED_IN_MEGAKARYOCYTE_DEVELOPMENT_AND_PLATELET_PRODUCTION	140	0.661	1.288	0.128	0.501	1	1132	tags=13%, list=6%, signal=14%
REACTOME_ASSEMBLY_OF_THE_HIV_VIRION	16	0.777	1.286	0.184	0.504	1	2878	tags=50%, list=15%, signal=59%
KEGG_ARGININE_AND_PROLINE_METABOLISM	47	0.704	1.286	0.189	0.504	1	891	tags=6%, list=5%, signal=7%
DEURIG_T_CELL_PROLYMPHOCYTIC_LEUKEMIA_DN	301	0.651	1.286	0.074	0.503	1	1884	tags=15%, list=10%, signal=16%
REACTOME_SIGNALING_BY_WNT	265	0.651	1.286	0.08	0.503	1	789	tags=11%, list=4%, signal=11%
LIU_VMYB_TARGETS_UP	117	0.661	1.286	0.146	0.503	1	539	tags=5%, list=3%, signal=5%
REACTOME_TELOMERE_MAINTENANCE	86	0.665	1.285	0.169	0.504	1	2502	tags=28%, list=13%, signal=32%
VALK_AML_CLUSTER_12	25	0.739	1.285	0.199	0.506	1	661	tags=12%, list=4%, signal=12%
ANDERSEN_LIVER_CANCER_KRT19_UP	33	0.726	1.284	0.187	0.507	1	2120	tags=36%, list=11%, signal=41%
CHIARADONNA_NEOPLASTIC_TRANSFORMATION_KRAS_UP	116	0.671	1.284	0.14	0.507	1	1991	tags=16%, list=11%, signal=17%
REACTOME_DISEASES_OF_SIGNAL_TRANSDUCTION_BY_GROWTH_FACTOR_RECEPTORS_AND_SECOND_MESSENGERS	359	0.643	1.283	0.051	0.508	1	1139	tags=11%, list=6%, signal=12%
JAZAG_TGFB1_SIGNALING_VIA_SMAD4_UP	91	0.679	1.283	0.154	0.509	1	1901	tags=14%, list=10%, signal=16%
KYNG_WERNER_SYNDROM_AND_NORMAL_AGING_DN	168	0.655	1.282	0.111	0.509	1	1390	tags=14%, list=7%, signal=15%
LEE_METASTASIS_AND_ALTERNATIVE_SPLICING_DN	39	0.712	1.282	0.188	0.508	1	565	tags=8%, list=3%, signal=8%
OISHI_CHOLANGIOMA_STEM_CELL_LIKE_DN	230	0.651	1.282	0.089	0.508	1	418	tags=3%, list=2%, signal=3%
REACTOME_TNF_RECEPTOR_SUPERFAMILY_TNFSF_MEMBERS_MEDIATING_NON_CANONICAL_NF_KB_PATHWAY	16	0.768	1.282	0.195	0.509	1	907	tags=13%, list=5%, signal=13%
PID_IFNG_PATHWAY	39	0.71	1.282	0.203	0.509	1	1186	tags=15%, list=6%, signal=16%
KEGG_RNA_POLYMERASE	29	0.734	1.282	0.187	0.508	1	2387	tags=41%, list=13%, signal=47%
BROWNE_HCMV_INFECTION_2HR_DN	42	0.701	1.281	0.189	0.509	1	37	tags=2%, list=0%, signal=2%
HOSHIDA_LIVER_CANCER_LATE_RECURRENCE_UP	52	0.687	1.28	0.192	0.51	1	1020	tags=12%, list=5%, signal=12%
REACTOME_GLOBAL_GENOME_NUCLEOTIDE_EXCISION_REPAIR_GG_NER	83	0.686	1.28	0.163	0.512	1	1020	tags=18%, list=5%, signal=19%
REACTOME_SELENOAMINO_ACID_METABOLISM	113	0.67	1.279	0.136	0.512	1	2193	tags=37%, list=12%, signal=42%
MEDINA_SMARCA4_TARGETS	32	0.717	1.279	0.201	0.514	1	1186	tags=16%, list=6%, signal=17%
LINDGREN_BLADDER_CANCER_CLUSTER_3_DN	204	0.649	1.278	0.123	0.514	1	1341	tags=10%, list=7%, signal=10%
REACTOME_RNA_POLYMERASE_I_PROMOTER_ESCAPE	55	0.705	1.278	0.184	0.514	1	2411	tags=35%, list=13%, signal=40%
REACTOME_GAP_FILLING_DNA_REPAIR_SYNTHESIS_AND_LIGATION_IN_GG_NER	25	0.738	1.278	0.205	0.514	1	1766	tags=28%, list=9%, signal=31%
BURTON_ADIPOGENESIS_9	78	0.671	1.278	0.17	0.513	1	719	tags=6%, list=4%, signal=7%
PURBEY_TARGETS_OF_CTBP1_AND_SATB1_DN	135	0.664	1.278	0.147	0.514	1	1476	tags=13%, list=8%, signal=14%
CHICAS_RB1_TARGETS_GROWING	213	0.646	1.277	0.111	0.514	1	974	tags=7%, list=5%, signal=7%
WP_WHITE_FAT_CELL_DIFFERENTIATION	27	0.737	1.277	0.207	0.514	1	1186	tags=11%, list=6%, signal=12%
SMID_BREAST_CANCER_LUMINAL_B_DN	426	0.638	1.277	0.051	0.514	1	1108	tags=4%, list=6%, signal=4%
PRAMOONJAGO_SOX4_TARGETS_DN	47	0.713	1.276	0.206	0.515	1	26	tags=2%, list=0%, signal=2%
HUANG_FOXA2_TARGETS_UP	45	0.696	1.276	0.202	0.516	1	2213	tags=20%, list=12%, signal=23%
REACTOME_SIGNALING_BY_PDGF	53	0.693	1.275	0.188	0.516	1	42	tags=2%, list=0%, signal=2%
MCBRYAN_PUBERTAL_BREAST_6_7WK_DN	69	0.686	1.275	0.195	0.516	1	839	tags=6%, list=4%, signal=6%
REACTOME_INSERTION_OF_TAIL_ANCHORED_PROTEINS_INTO_THE_ENDOPLASMIC_RETICULUM_MEMBRANE	22	0.755	1.275	0.206	0.517	1	2999	tags=59%, list=16%, signal=70%
TAVOR_CEBPA_TARGETS_UP	47	0.698	1.275	0.211	0.517	1	2611	tags=28%, list=14%, signal=32%
ELVIDGE_HYPOXIA_BY_DMOG_UP	121	0.657	1.275	0.136	0.516	1	699	tags=3%, list=4%, signal=3%
WESTON_VEGFA_TARGETS_12HR	18	0.753	1.274	0.214	0.518	1	1435	tags=17%, list=8%, signal=18%
GAUSSMANN_MLL_AF4_FUSION_TARGETS_G_UP	178	0.644	1.273	0.132	0.519	1	1237	tags=7%, list=7%, signal=8%
JEON_SMAD6_TARGETS_UP	21	0.741	1.272	0.21	0.522	1	84	tags=5%, list=0%, signal=5%
HUTTMANN_B_CLL_POOR_SURVIVAL_UP	259	0.647	1.269	0.098	0.529	1	1163	tags=7%, list=6%, signal=7%
RICKMAN_TUMOR_DIFFERENTIATED_WELL_VS_POORLY_DN	325	0.638	1.269	0.086	0.529	1	1922	tags=14%, list=10%, signal=15%
REACTOME_DNA_DAMAGE_RECOGNITION_IN_GG_NER	38	0.706	1.269	0.203	0.529	1	963	tags=24%, list=5%, signal=25%
DELYS_THYROID_CANCER_DN	176	0.647	1.269	0.136	0.529	1	1716	tags=9%, list=9%, signal=10%
KYNG_DNA_DAMAGE_BY_4NQO	29	0.723	1.268	0.211	0.53	1	1098	tags=21%, list=6%, signal=22%
SHI_SPARC_TARGETS_UP	17	0.752	1.267	0.209	0.531	1	879	tags=18%, list=5%, signal=18%
REACTOME_SUMOYLATION_OF_TRANSCRIPTION_FACTORS	18	0.733	1.266	0.21	0.534	1	816	tags=17%, list=4%, signal=17%
SPIELMAN_LYMPHOBLAST_EUROPEAN_VS_ASIAN_2FC_DN	20	0.736	1.266	0.224	0.534	1	1884	tags=15%, list=10%, signal=17%
WP_HUMAN_THYROID_STIMULATING_HORMONE_TSH_SIGNALING_PATHWAY	63	0.674	1.266	0.198	0.534	1	1783	tags=14%, list=9%, signal=16%
REACTOME_SYNTHESIS_OF_ACTIVE_UBIQUITIN_ROLES_OF_E1_AND_E2_ENZYMES	30	0.716	1.265	0.201	0.533	1	1766	tags=37%, list=9%, signal=40%
NAGASHIMA_EGF_SIGNALING_UP	54	0.684	1.265	0.189	0.534	1	2280	tags=35%, list=12%, signal=40%
RATTENBACHER_BOUND_BY_CELF1	369	0.642	1.264	0.072	0.535	1	1779	tags=13%, list=9%, signal=14%
RUAN_RESPONSE_TO_TROGLITAZONE_UP	19	0.738	1.264	0.207	0.536	1	42	tags=5%, list=0%, signal=5%
HOEGERKORP_CD44_TARGETS_DIRECT_UP	23	0.729	1.264	0.211	0.535	1	1907	tags=13%, list=10%, signal=14%
PROVENZANI_METASTASIS_DN	125	0.658	1.264	0.158	0.536	1	1122	tags=10%, list=6%, signal=10%
PID_P73PATHWAY	73	0.667	1.263	0.184	0.536	1	2053	tags=19%, list=11%, signal=21%
WHITFIELD_CELL_CYCLE_G1_S	123	0.649	1.263	0.165	0.536	1	1924	tags=16%, list=10%, signal=18%
WP_OLIGODENDROCYTE_SPECIFICATION_AND_DIFFERENTIATION_LEADING_TO_MYELIN_COMPONENTS_FOR_CNS	20	0.746	1.263	0.202	0.536	1	2478	tags=20%, list=13%, signal=23%
ENK_UV_RESPONSE_KERATINOCYTE_DN	469	0.632	1.263	0.053	0.536	1	954	tags=9%, list=5%, signal=9%
BILD_HRAS_ONCOGENIC_SIGNATURE	215	0.643	1.263	0.118	0.536	1	2255	tags=16%, list=12%, signal=18%
GOLDRATH_HOMEOSTATIC_PROLIFERATION	142	0.657	1.262	0.151	0.536	1	1719	tags=22%, list=9%, signal=24%
BLANCO_MELO_COVID19_SARS_COV_2_INFECTION_A594_ACE2_EXPRESSING_CELLS_RUXOLITINIB_DN	59	0.675	1.262	0.194	0.537	1	752	tags=12%, list=4%, signal=12%
REACTOME_ACYL_CHAIN_REMODELLING_OF_PE	18	0.751	1.262	0.212	0.536	1	1749	tags=11%, list=9%, signal=12%
REACTOME_MITOCHONDRIAL_BIOGENESIS	89	0.669	1.262	0.205	0.536	1	2172	tags=27%, list=12%, signal=30%
WP_IL1_SIGNALING_PATHWAY	53	0.677	1.261	0.197	0.539	1	1066	tags=8%, list=6%, signal=8%
BROWNE_HCMV_INFECTION_30MIN_UP	40	0.692	1.26	0.208	0.539	1	1805	tags=20%, list=10%, signal=22%
RIZKI_TUMOR_INVASIVENESS_2D_DN	55	0.689	1.26	0.206	0.539	1	282	tags=5%, list=1%, signal=6%
MEBARKI_HCC_PROGENITOR_FZD8CRD_DN	315	0.64	1.26	0.098	0.538	1	1244	tags=6%, list=7%, signal=6%
WARTERS_RESPONSE_TO_IR_SKIN	76	0.66	1.26	0.217	0.539	1	1970	tags=17%, list=10%, signal=19%
BIOCARTA_GCR_PATHWAY	17	0.752	1.26	0.221	0.539	1	1997	tags=41%, list=11%, signal=46%
RHODES_CANCER_META_SIGNATURE	65	0.682	1.259	0.199	0.539	1	1991	tags=22%, list=11%, signal=24%
WP_ENDOCHONDRAL_OSSIFICATION	49	0.677	1.259	0.209	0.54	1	1847	tags=14%, list=10%, signal=16%
DALESSIO_TSA_RESPONSE	16	0.765	1.259	0.221	0.54	1	2035	tags=31%, list=11%, signal=35%
BOYAULT_LIVER_CANCER_SUBCLASS_G1_DN	38	0.697	1.258	0.213	0.54	1	1954	tags=18%, list=10%, signal=21%
REACTOME_SMAD2_SMAD3_SMAD4_HETEROTRIMER_REGULATES_TRANSCRIPTION	31	0.72	1.258	0.209	0.54	1	2560	tags=39%, list=14%, signal=45%
REACTOME_SUMOYLATION_OF_UBIQUITINYLATION_PROTEINS	38	0.704	1.257	0.222	0.542	1	816	tags=16%, list=4%, signal=16%
YORDY_RECIPROCAL_REGULATION_BY_ETS1_AND_SP100_DN	60	0.673	1.257	0.212	0.542	1	218	tags=5%, list=1%, signal=5%
WENDT_COHESIN_TARGETS_UP	32	0.706	1.256	0.224	0.544	1	2040	tags=28%, list=11%, signal=31%
NOJIMA_SFRP2_TARGETS_UP	26	0.736	1.256	0.225	0.544	1	2161	tags=27%, list=11%, signal=30%
GAZDA_DIAMOND_BLACKFAN_ANEMIA_MYELOID_DN	37	0.698	1.255	0.22	0.545	1	1372	tags=24%, list=7%, signal=26%
LOCKWOOD_AMPLIFIED_IN_LUNG_CANCER	213	0.64	1.255	0.135	0.545	1	1725	tags=17%, list=9%, signal=19%
REACTOME_SIGNALING_BY_FGFR2	64	0.676	1.255	0.193	0.545	1	912	tags=22%, list=5%, signal=23%
REACTOME_SIGNALING_BY_NOTCH1_HD_DOMAIN_MUTANTS_IN_CANCER	15	0.756	1.254	0.222	0.547	1	666	tags=20%, list=4%, signal=21%
REACTOME_SIGNALING_BY_FGFR	75	0.664	1.254	0.183	0.546	1	912	tags=19%, list=5%, signal=20%
SWEET_KRAS_TARGETS_DN	49	0.678	1.254	0.207	0.546	1	1470	tags=10%, list=8%, signal=11%
PARK_HSC_AND_MULTIPOTENT_PROGENITORS	44	0.702	1.254	0.215	0.545	1	1188	tags=23%, list=6%, signal=24%
SESTO_RESPONSE_TO_UV_C4	18	0.74	1.254	0.238	0.546	1	8	tags=6%, list=0%, signal=6%
MELLMAN_TUT1_TARGETS_UP	19	0.731	1.253	0.238	0.546	1	998	tags=21%, list=5%, signal=22%
TIEN_INTESTINE_PROBIOTICS_2HR_UP	28	0.71	1.253	0.226	0.547	1	1688	tags=18%, list=9%, signal=20%
REACTOME_MITOTIC_G2_G2_M_PHASES	188	0.641	1.253	0.143	0.547	1	952	tags=14%, list=5%, signal=14%
MEISSNER_BRAIN_HCP_WITH_H3_UNMETHYLATED	23	0.724	1.252	0.222	0.547	1	165	tags=4%, list=1%, signal=4%
DITTMER_PTHLH_TARGETS_DN	67	0.667	1.252	0.208	0.547	1	658	tags=9%, list=3%, signal=9%
REACTOME_DNA_METHYLATION	28	0.712	1.252	0.245	0.548	1	2411	tags=25%, list=13%, signal=29%
REACTOME_SENESCENCE_ASSOCIATED_SECRETORY_PHENOTYPE_SASP	76	0.663	1.251	0.208	0.549	1	2911	tags=33%, list=15%, signal=39%
GRABARCZYK_BCL11B_TARGETS_UP	73	0.665	1.251	0.198	0.549	1	1062	tags=10%, list=6%, signal=10%
REACTOME_APC_CDC20_MEDIATED_DEGRADATION_OF_NEK2A	26	0.702	1.25	0.231	0.549	1	1946	tags=35%, list=10%, signal=39%
REACTOME_RNA_POLYMERASE_III_TRANSCRIPTION_INITIATION_FROM_TYPE_3_PROMOTER	28	0.718	1.25	0.212	0.55	1	1876	tags=29%, list=10%, signal=32%
VETTER_TARGETS_OF_PRKCA_AND_ETS1_UP	16	0.746	1.249	0.214	0.551	1	46	tags=6%, list=0%, signal=6%
WP_G_PROTEIN_SIGNALING_PATHWAYS	83	0.667	1.249	0.198	0.552	1	479	tags=2%, list=3%, signal=2%
VISALA_RESPONSE_TO_HEAT_SHOCK_AND_AGING_UP	15	0.752	1.248	0.242	0.552	1	527	tags=13%, list=3%, signal=14%
WAMUNYOKOLI_OVARIAN_CANCER_LMP_DN	167	0.637	1.248	0.161	0.553	1	756	tags=5%, list=4%, signal=5%
MORI_EMU_MYC_LYMPHOMA_BY_ONSET_TIME_UP	107	0.661	1.248	0.182	0.553	1	1162	tags=13%, list=6%, signal=14%
VANDESLUIS_COMMD1_TARGETS_GROUP_3_UP	61	0.662	1.248	0.214	0.553	1	1314	tags=8%, list=7%, signal=9%
IVANOVA_HEMATOPOIESIS_STEM_CELL	166	0.643	1.247	0.174	0.553	1	986	tags=7%, list=5%, signal=8%
REACTOME_TELOMERE_EXTENSION_BY_TELOMERASE	23	0.718	1.247	0.24	0.553	1	1317	tags=22%, list=7%, signal=23%
REACTOME_APOPTOTIC_FACTOR_MEDIATED_RESPONSE	18	0.752	1.247	0.223	0.553	1	2063	tags=44%, list=11%, signal=50%
REACTOME_DOWNREGULATION_OF_SMAD2_3_SMAD4_TRANSCRIPTIONAL_ACTIVITY	23	0.708	1.247	0.22	0.553	1	666	tags=22%, list=4%, signal=23%
REACTOME_DISEASES_OF_CARBOHYDRATE_METABOLISM	30	0.693	1.246	0.227	0.556	1	1766	tags=27%, list=9%, signal=29%
SMITH_TERT_TARGETS_UP	141	0.644	1.246	0.174	0.556	1	2218	tags=30%, list=12%, signal=34%
MARIADASON_REGULATED_BY_HISTONE_ACETYLATION_UP	60	0.676	1.246	0.217	0.555	1	982	tags=7%, list=5%, signal=7%
GUO_TARGETS_OF_IRS1_AND_IRS2	83	0.654	1.245	0.198	0.555	1	1202	tags=12%, list=6%, signal=13%
RIZKI_TUMOR_INVASIVENESS_2D_UP	57	0.671	1.245	0.237	0.555	1	1208	tags=14%, list=6%, signal=15%
MARSON_FOXP3_TARGETS_DN	52	0.675	1.245	0.231	0.555	1	2367	tags=23%, list=13%, signal=26%
WP_EUKARYOTIC_TRANSCRIPTION_INITIATION	40	0.682	1.245	0.239	0.555	1	2355	tags=38%, list=13%, signal=43%
MOOTHA_MITOCHONDRIA	421	0.63	1.245	0.073	0.554	1	1832	tags=22%, list=10%, signal=23%
SIMBULAN_UV_RESPONSE_NORMAL_DN	30	0.703	1.245	0.222	0.555	1	857	tags=17%, list=5%, signal=17%
REACTOME_GABA_SYNTHESIS_RELEASE_REUPTAKE_AND_DEGRADATION	15	0.748	1.244	0.231	0.557	1	1125	tags=20%, list=6%, signal=21%
WP_ECTODERM_DIFFERENTIATION	115	0.65	1.244	0.172	0.556	1	839	tags=7%, list=4%, signal=7%
PID_ERBB1_RECEPTOR_PROXIMAL_PATHWAY	34	0.69	1.243	0.241	0.558	1	42	tags=3%, list=0%, signal=3%
SWEET_LUNG_CANCER_KRAS_DN	323	0.631	1.243	0.104	0.558	1	1217	tags=6%, list=6%, signal=7%
JIANG_HYPOXIA_CANCER	57	0.671	1.242	0.235	0.558	1	1470	tags=12%, list=8%, signal=13%
SHAFFER_IRF4_TARGETS_IN_MYELOMA_VS_MATURE_B_LYMPHOCYTE	100	0.658	1.242	0.187	0.558	1	2231	tags=22%, list=12%, signal=25%
REACTOME_CELL_CYCLE_CHECKPOINTS	268	0.63	1.242	0.123	0.558	1	1319	tags=14%, list=7%, signal=15%
MEISSNER_NPC_HCP_WITH_H3_UNMETHYLATED	369	0.627	1.241	0.098	0.561	1	1110	tags=4%, list=6%, signal=4%
REACTOME_ADORA2B_MEDIATED_ANTI_INFLAMMATORY_CYTOKINES_PRODUCTION	75	0.656	1.24	0.217	0.561	1	1458	tags=7%, list=8%, signal=7%
BLUM_RESPONSE_TO_SALIRASIB_UP	237	0.628	1.24	0.141	0.561	1	1790	tags=19%, list=10%, signal=21%
ZHENG_GLIOBLASTOMA_PLASTICITY_DN	47	0.68	1.239	0.211	0.563	1	1805	tags=11%, list=10%, signal=12%
LIAN_LIPA_TARGETS_6M	60	0.665	1.239	0.221	0.563	1	2246	tags=17%, list=12%, signal=19%
KEGG_PANCREATIC_CANCER	66	0.665	1.238	0.218	0.565	1	1160	tags=11%, list=6%, signal=11%
GAVIN_FOXP3_TARGETS_CLUSTER_P2	70	0.665	1.238	0.225	0.565	1	1800	tags=10%, list=10%, signal=11%
REACTOME_HIV_TRANSCRIPTION_INITIATION	43	0.684	1.238	0.23	0.564	1	2355	tags=37%, list=13%, signal=42%
REACTOME_CTLA4_INHIBITORY_SIGNALING	20	0.729	1.237	0.248	0.565	1	1066	tags=20%, list=6%, signal=21%
PID_NFKAPPAB_CANONICAL_PATHWAY	21	0.726	1.237	0.227	0.565	1	1831	tags=19%, list=10%, signal=21%
SHEN_SMARCA2_TARGETS_UP	427	0.622	1.237	0.066	0.565	1	1509	tags=17%, list=8%, signal=18%
HAHTOLA_SEZARY_SYNDROM_UP	89	0.643	1.237	0.218	0.565	1	654	tags=6%, list=3%, signal=6%
SERVITJA_ISLET_HNF1A_TARGETS_UP	126	0.649	1.237	0.189	0.565	1	1875	tags=10%, list=10%, signal=11%
MULLIGHAN_MLL_SIGNATURE_1_DN	200	0.624	1.237	0.169	0.565	1	1047	tags=7%, list=6%, signal=7%
CHNG_MULTIPLE_MYELOMA_HYPERPLOID_UP	51	0.666	1.236	0.236	0.565	1	2193	tags=41%, list=12%, signal=46%
WANG_BARRETTS_ESOPHAGUS_AND_ESOPHAGUS_CANCER_UP	21	0.737	1.236	0.252	0.565	1	1156	tags=19%, list=6%, signal=20%
BIOCARTA_CYTOKINE_PATHWAY	15	0.73	1.236	0.252	0.565	1	82	tags=7%, list=0%, signal=7%
ALCALA_APOPTOSIS	86	0.652	1.236	0.212	0.564	1	1501	tags=12%, list=8%, signal=13%
VECCHI_GASTRIC_CANCER_ADVANCED_VS_EARLY_DN	110	0.648	1.236	0.181	0.565	1	1293	tags=7%, list=7%, signal=8%
POOLA_INVASIVE_BREAST_CANCER_UP	250	0.627	1.236	0.137	0.565	1	1203	tags=6%, list=6%, signal=7%
REACTOME_HIV_ELONGATION_ARREST_AND_RECOVERY	32	0.693	1.235	0.251	0.566	1	890	tags=22%, list=5%, signal=23%
SHIPP_DLBCL_CURED_VS_FATAL_DN	43	0.678	1.234	0.237	0.567	1	906	tags=12%, list=5%, signal=12%
EBAUER_TARGETS_OF_PAX3_FOXO1_FUSION_UP	159	0.635	1.234	0.178	0.568	1	561	tags=4%, list=3%, signal=4%
VECCHI_GASTRIC_CANCER_EARLY_UP	399	0.621	1.234	0.085	0.568	1	1774	tags=13%, list=9%, signal=14%
ALCALAY_AML_BY_NPM1_LOCALIZATION_DN	175	0.632	1.233	0.156	0.568	1	1016	tags=8%, list=5%, signal=8%
SCHAVOLT_TARGETS_OF_TP53_AND_TP63	15	0.743	1.232	0.248	0.57	1	1962	tags=33%, list=10%, signal=37%
ZWANG_CLASS_3_TRANSIENTLY_INDUCED_BY_EGF	204	0.625	1.232	0.152	0.572	1	2456	tags=19%, list=13%, signal=21%
PID_CD8_TCR_DOWNSTREAM_PATHWAY	59	0.671	1.231	0.242	0.572	1	1353	tags=19%, list=7%, signal=20%
LINDSTEDT_DENDRITIC_CELL_MATURATION_C	60	0.658	1.231	0.218	0.572	1	928	tags=10%, list=5%, signal=10%
ALONSO_METASTASIS_UP	177	0.627	1.23	0.193	0.574	1	1813	tags=25%, list=10%, signal=27%
ODONNELL_TFRC_TARGETS_UP	305	0.617	1.23	0.112	0.574	1	2329	tags=17%, list=12%, signal=19%
PID_GMCSF_PATHWAY	34	0.69	1.23	0.245	0.573	1	42	tags=3%, list=0%, signal=3%
REACTOME_TRAF6_MEDIATED_INDUCTION_OF_TAK1_COMPLEX_WITHIN_TLR4_COMPLEX	16	0.744	1.23	0.255	0.573	1	2022	tags=44%, list=11%, signal=49%
WP_DNA_REPLICATION	42	0.677	1.23	0.257	0.572	1	3038	tags=29%, list=16%, signal=34%
KAAB_FAILED_HEART_ATRIUM_DN	141	0.636	1.23	0.199	0.572	1	1551	tags=19%, list=8%, signal=21%
GAUSSMANN_MLL_AF4_FUSION_TARGETS_E_UP	73	0.656	1.229	0.215	0.575	1	784	tags=11%, list=4%, signal=11%
XU_CREBBP_TARGETS_DN	37	0.686	1.229	0.253	0.575	1	12	tags=3%, list=0%, signal=3%
HOFFMANN_LARGE_TO_SMALL_PRE_BII_LYMPHOCYTE_DN	54	0.668	1.229	0.24	0.574	1	141	tags=4%, list=1%, signal=4%
GHANDHI_DIRECT_IRRADIATION_DN	26	0.707	1.228	0.265	0.574	1	1051	tags=8%, list=6%, signal=8%
PID_TELOMERASE_PATHWAY	65	0.653	1.228	0.224	0.575	1	1522	tags=15%, list=8%, signal=17%
BANDRES_RESPONSE_TO_CARMUSTIN_MGMT_48HR_DN	117	0.636	1.228	0.205	0.575	1	500	tags=3%, list=3%, signal=3%
REACTOME_DUAL_INCISION_IN_GG_NER	40	0.681	1.227	0.254	0.575	1	1020	tags=18%, list=5%, signal=18%
CHEBOTAEV_GR_TARGETS_DN	91	0.649	1.227	0.223	0.575	1	409	tags=3%, list=2%, signal=3%
HSIAO_HOUSEKEEPING_GENES	384	0.618	1.227	0.091	0.575	1	1887	tags=24%, list=10%, signal=26%
BROWNE_HCMV_INFECTION_10HR_DN	52	0.661	1.227	0.22	0.576	1	1070	tags=12%, list=6%, signal=12%
ZWANG_EGF_PERSISTENTLY_DN	55	0.669	1.225	0.244	0.58	1	1036	tags=11%, list=6%, signal=12%
PEREZ_TP53_AND_TP63_TARGETS	171	0.636	1.225	0.171	0.579	1	814	tags=2%, list=4%, signal=2%
MUELLER_PLURINET	286	0.618	1.225	0.134	0.579	1	2089	tags=21%, list=11%, signal=23%
CONRAD_STEM_CELL	27	0.695	1.224	0.234	0.58	1	1979	tags=22%, list=11%, signal=25%
KOBAYASHI_RESPONSE_TO_ROMIDEPSIN	19	0.721	1.224	0.257	0.58	1	274	tags=5%, list=1%, signal=5%
COWLING_MYCN_TARGETS	33	0.695	1.224	0.244	0.58	1	27	tags=3%, list=0%, signal=3%
WP_HOSTPATHOGEN_INTERACTION_OF_HUMAN_CORONA_VIRUSES_MAPK_SIGNALING	36	0.679	1.223	0.242	0.582	1	879	tags=17%, list=5%, signal=17%
NUNODA_RESPONSE_TO_DASATINIB_IMATINIB_UP	29	0.694	1.223	0.243	0.582	1	1923	tags=17%, list=10%, signal=19%
REACTOME_PROCESSING_OF_INTRONLESS_PRE_MRNAS	19	0.709	1.223	0.239	0.582	1	1331	tags=37%, list=7%, signal=40%
MATTIOLI_MGUS_VS_PCL	112	0.637	1.222	0.215	0.584	1	1868	tags=24%, list=10%, signal=27%
JAERVINEN_AMPLIFIED_IN_LARYNGEAL_CANCER	40	0.669	1.221	0.244	0.585	1	1882	tags=30%, list=10%, signal=33%
REACTOME_TRNA_MODIFICATION_IN_THE_NUCLEUS_AND_CYTOSOL	42	0.674	1.221	0.23	0.585	1	3134	tags=36%, list=17%, signal=43%
NUTT_GBM_VS_AO_GLIOMA_DN	42	0.685	1.221	0.241	0.585	1	1490	tags=14%, list=8%, signal=15%
BROWNE_HCMV_INFECTION_24HR_UP	130	0.632	1.221	0.217	0.585	1	694	tags=4%, list=4%, signal=4%
KEGG_ACUTE_MYELOID_LEUKEMIA	53	0.654	1.22	0.24	0.586	1	1066	tags=9%, list=6%, signal=10%
WP_REGULATION_OF_APOPTOSIS_BY_PARATHYROID_HORMONERELATED_PROTEIN	21	0.706	1.219	0.266	0.586	1	1951	tags=29%, list=10%, signal=32%
HAMAI_APOPTOSIS_VIA_TRAIL_DN	168	0.623	1.219	0.18	0.587	1	1163	tags=6%, list=6%, signal=6%
LIANG_HEMATOPOIESIS_STEM_CELL_NUMBER_SMALL_VS_HUGE_UP	38	0.673	1.219	0.265	0.588	1	1172	tags=11%, list=6%, signal=11%
HELLER_HDAC_TARGETS_SILENCED_BY_METHYLATION_UP	384	0.611	1.218	0.105	0.588	1	1725	tags=8%, list=9%, signal=8%
JIANG_HYPOXIA_VIA_VHL	19	0.738	1.217	0.268	0.591	1	1488	tags=32%, list=8%, signal=34%
INGA_TP53_TARGETS	16	0.734	1.217	0.253	0.59	1	1951	tags=25%, list=10%, signal=28%
REACTOME_GPCR_LIGAND_BINDING	251	0.612	1.216	0.16	0.591	1	1600	tags=6%, list=8%, signal=7%
REACTOME_ATTENUATION_PHASE	22	0.701	1.216	0.26	0.592	1	3083	tags=32%, list=16%, signal=38%
WP_ENDOCHONDRAL_OSSIFICATION_WITH_SKELETAL_DYSPLASIAS	49	0.677	1.215	0.246	0.593	1	1847	tags=14%, list=10%, signal=16%
RODRIGUES_THYROID_CARCINOMA_UP	16	0.722	1.215	0.268	0.593	1	3107	tags=31%, list=16%, signal=37%
PARK_HSC_MARKERS	37	0.664	1.215	0.258	0.594	1	1982	tags=24%, list=11%, signal=27%
HAN_SATB1_TARGETS_DN	342	0.612	1.215	0.118	0.593	1	1663	tags=10%, list=9%, signal=11%
ZHOU_TNF_SIGNALING_4HR	48	0.665	1.214	0.245	0.595	1	2172	tags=19%, list=12%, signal=21%
BURTON_ADIPOGENESIS_PEAK_AT_2HR	43	0.666	1.214	0.25	0.594	1	1805	tags=19%, list=10%, signal=21%
WP_PHOTODYNAMIC_THERAPYINDUCED_AP1_SURVIVAL_SIGNALING	48	0.677	1.214	0.249	0.594	1	1153	tags=10%, list=6%, signal=11%
KEGG_BASAL_TRANSCRIPTION_FACTORS	29	0.682	1.214	0.245	0.594	1	870	tags=21%, list=5%, signal=22%
CHAUHAN_RESPONSE_TO_METHOXYESTRADIOL_UP	49	0.673	1.213	0.273	0.595	1	1522	tags=20%, list=8%, signal=22%
GUO_HEX_TARGETS_DN	55	0.654	1.213	0.227	0.596	1	1221	tags=13%, list=6%, signal=14%
NAKAMURA_TUMOR_ZONE_PERIPHERAL_VS_CENTRAL_UP	259	0.615	1.212	0.149	0.596	1	1206	tags=12%, list=6%, signal=12%
BASAKI_YBX1_TARGETS_DN	363	0.611	1.211	0.128	0.598	1	1642	tags=14%, list=9%, signal=15%
WANG_ESOPHAGUS_CANCER_VS_NORMAL_UP	103	0.631	1.211	0.235	0.597	1	2161	tags=17%, list=11%, signal=19%
REACTOME_DEADENYLATION_DEPENDENT_MRNA_DECAY	55	0.656	1.211	0.227	0.597	1	1246	tags=22%, list=7%, signal=23%
REACTOME_SUMOYLATION_OF_DNA_DAMAGE_RESPONSE_AND_REPAIR_PROTEINS	75	0.641	1.211	0.222	0.597	1	992	tags=12%, list=5%, signal=13%
IGARASHI_ATF4_TARGETS_DN	86	0.645	1.211	0.236	0.597	1	1716	tags=13%, list=9%, signal=14%
REACTOME_EPIGENETIC_REGULATION_OF_GENE_EXPRESSION	110	0.631	1.211	0.228	0.597	1	1876	tags=15%, list=10%, signal=17%
PID_BARD1_PATHWAY	29	0.694	1.211	0.262	0.597	1	1183	tags=21%, list=6%, signal=22%
REACTOME_PI_3K_CASCADE_FGFR2	16	0.731	1.211	0.274	0.597	1	1385	tags=19%, list=7%, signal=20%
BOYLAN_MULTIPLE_MYELOMA_C_DN	56	0.651	1.21	0.245	0.596	1	2433	tags=21%, list=13%, signal=25%
REACTOME_VIRAL_MESSENGER_RNA_SYNTHESIS	43	0.665	1.21	0.24	0.596	1	1829	tags=28%, list=10%, signal=31%
REACTOME_REGULATION_OF_BETA_CELL_DEVELOPMENT	27	0.697	1.21	0.263	0.596	1	2581	tags=22%, list=14%, signal=26%
REACTOME_PURINERGIC_SIGNALING_IN_LEISHMANIASIS_INFECTION	22	0.704	1.21	0.242	0.596	1	1482	tags=14%, list=8%, signal=15%
CHANDRAN_METASTASIS_DN	259	0.614	1.21	0.15	0.596	1	1184	tags=7%, list=6%, signal=7%
STREICHER_LSM1_TARGETS_DN	17	0.732	1.21	0.275	0.596	1	314	tags=12%, list=2%, signal=12%
BLALOCK_ALZHEIMERS_DISEASE_INCIPIENT_UP	352	0.61	1.209	0.137	0.596	1	856	tags=6%, list=5%, signal=6%
HELLER_SILENCED_BY_METHYLATION_DN	93	0.641	1.209	0.227	0.596	1	2326	tags=28%, list=12%, signal=32%
MACLACHLAN_BRCA1_TARGETS_UP	20	0.686	1.209	0.243	0.597	1	1811	tags=25%, list=10%, signal=28%
BYSTRYKH_HEMATOPOIESIS_STEM_CELL_AND_BRAIN_QTL_CIS	64	0.643	1.209	0.259	0.596	1	1552	tags=22%, list=8%, signal=24%
REACTOME_NOTCH1_INTRACELLULAR_DOMAIN_REGULATES_TRANSCRIPTION	46	0.657	1.209	0.249	0.596	1	2258	tags=26%, list=12%, signal=30%
REACTOME_RNA_POLYMERASE_III_CHAIN_ELONGATION	18	0.701	1.208	0.286	0.597	1	1876	tags=39%, list=10%, signal=43%
WP_KYNURENINE_PATHWAY_AND_LINKS_TO_CELLULAR_SENESCENCE	20	0.689	1.208	0.265	0.598	1	82	tags=5%, list=0%, signal=5%
REACTOME_SIGNALING_BY_NOTCH1_PEST_DOMAIN_MUTANTS_IN_CANCER	56	0.643	1.207	0.248	0.599	1	2258	tags=25%, list=12%, signal=28%
REACTOME_PROCESSIVE_SYNTHESIS_ON_THE_LAGGING_STRAND	15	0.719	1.206	0.259	0.6	1	1020	tags=13%, list=5%, signal=14%
TIAN_TNF_SIGNALING_VIA_NFKB	24	0.686	1.206	0.246	0.6	1	3032	tags=33%, list=16%, signal=40%
ONO_AML1_TARGETS_DN	36	0.663	1.204	0.256	0.604	1	1845	tags=17%, list=10%, signal=18%
REACTOME_E2F_MEDIATED_REGULATION_OF_DNA_REPLICATION	21	0.698	1.204	0.299	0.605	1	912	tags=10%, list=5%, signal=10%
WP_VIRAL_ACUTE_MYOCARDITIS	81	0.641	1.204	0.231	0.605	1	2063	tags=15%, list=11%, signal=17%
SUH_COEXPRESSED_WITH_ID1_AND_ID2_UP	17	0.713	1.204	0.266	0.604	1	2545	tags=24%, list=14%, signal=27%
REACTOME_G_ALPHA_Q_SIGNALLING_EVENTS	141	0.623	1.204	0.211	0.604	1	1030	tags=4%, list=5%, signal=4%
REACTOME_FRS_MEDIATED_FGFR2_SIGNALING	18	0.725	1.204	0.248	0.604	1	1385	tags=17%, list=7%, signal=18%
REACTOME_TRANSCRIPTIONAL_REGULATION_OF_WHITE_ADIPOCYTE_DIFFERENTIATION	76	0.649	1.203	0.255	0.604	1	1323	tags=21%, list=7%, signal=23%
BASSO_CD40_SIGNALING_DN	68	0.65	1.203	0.258	0.604	1	756	tags=4%, list=4%, signal=5%
REACTOME_SARS_COV_INFECTIONS	138	0.618	1.203	0.228	0.604	1	853	tags=11%, list=5%, signal=11%
REACTOME_EUKARYOTIC_TRANSLATION_INITIATION	117	0.64	1.203	0.236	0.604	1	2193	tags=38%, list=12%, signal=42%
MOOTHA_HUMAN_MITODB_6_2002	404	0.607	1.202	0.133	0.605	1	2102	tags=23%, list=11%, signal=25%
TAKEDA_TARGETS_OF_NUP98_HOXA9_FUSION_6HR_UP	78	0.635	1.202	0.257	0.606	1	1715	tags=5%, list=9%, signal=6%
GAUSSMANN_MLL_AF4_FUSION_TARGETS_B_UP	21	0.692	1.202	0.265	0.606	1	1053	tags=10%, list=6%, signal=10%
KESHELAVA_MULTIPLE_DRUG_RESISTANCE	77	0.637	1.201	0.262	0.606	1	1015	tags=10%, list=5%, signal=11%
WP_DNA_DAMAGE_RESPONSE	67	0.631	1.201	0.256	0.606	1	2063	tags=18%, list=11%, signal=20%
REACTOME_PROTEIN_UBIQUITINATION	70	0.642	1.201	0.26	0.606	1	1766	tags=26%, list=9%, signal=28%
REACTOME_RESPONSE_OF_MTB_TO_PHAGOCYTOSIS	21	0.701	1.2	0.265	0.607	1	712	tags=24%, list=4%, signal=25%
SCHAEFFER_PROSTATE_DEVELOPMENT_12HR_UP	84	0.638	1.199	0.243	0.608	1	994	tags=8%, list=5%, signal=9%
WP_TRANSLATION_FACTORS	50	0.657	1.199	0.252	0.61	1	1378	tags=14%, list=7%, signal=15%
REACTOME_SIGNALING_BY_TGF_BETA_RECEPTOR_COMPLEX	72	0.64	1.199	0.272	0.61	1	2290	tags=24%, list=12%, signal=27%
REACTOME_NOTCH2_ACTIVATION_AND_TRANSMISSION_OF_SIGNAL_TO_THE_NUCLEUS	21	0.709	1.198	0.259	0.611	1	2908	tags=43%, list=15%, signal=51%
BENPORATH_ES_1	327	0.6	1.198	0.167	0.61	1	1979	tags=11%, list=11%, signal=12%
MULLIGHAN_NPM1_SIGNATURE_3_DN	145	0.613	1.197	0.229	0.612	1	462	tags=5%, list=2%, signal=5%
REACTOME_TRNA_PROCESSING	105	0.627	1.197	0.24	0.612	1	1969	tags=22%, list=10%, signal=24%
REACTOME_RNA_POLYMERASE_I_TRANSCRIPTION_TERMINATION	30	0.67	1.196	0.246	0.613	1	2387	tags=43%, list=13%, signal=50%
CHOI_ATL_CHRONIC_VS_ACUTE_DN	18	0.717	1.195	0.283	0.615	1	1041	tags=11%, list=6%, signal=12%
YAO_TEMPORAL_RESPONSE_TO_PROGESTERONE_CLUSTER_10	68	0.636	1.195	0.264	0.615	1	2325	tags=32%, list=12%, signal=37%
WP_CYTOPLASMIC_RIBOSOMAL_PROTEINS	87	0.635	1.195	0.261	0.615	1	2193	tags=39%, list=12%, signal=44%
WP_OSTEOBLAST_DIFFERENTIATION	94	0.636	1.195	0.254	0.615	1	628	tags=3%, list=3%, signal=3%
RAO_BOUND_BY_SALL4_ISOFORM_A	141	0.602	1.195	0.232	0.614	1	1669	tags=11%, list=9%, signal=12%
MACAEVA_PBMC_RESPONSE_TO_IR	99	0.625	1.195	0.257	0.614	1	1448	tags=15%, list=8%, signal=16%
REACTOME_PINK1_PRKN_MEDIATED_MITOPHAGY	20	0.7	1.194	0.277	0.616	1	1867	tags=40%, list=10%, signal=44%
NABA_MATRISOME_ASSOCIATED	452	0.606	1.194	0.139	0.616	1	1904	tags=11%, list=10%, signal=12%
KAUFFMANN_DNA_REPLICATION_GENES	141	0.618	1.193	0.235	0.618	1	1386	tags=11%, list=7%, signal=12%
VIETOR_IFRD1_TARGETS	20	0.716	1.193	0.272	0.618	1	3320	tags=45%, list=18%, signal=55%
REACTOME_PEROXISOMAL_PROTEIN_IMPORT	57	0.64	1.193	0.259	0.617	1	1144	tags=16%, list=6%, signal=17%
GARGALOVIC_RESPONSE_TO_OXIDIZED_PHOSPHOLIPIDS_RED_UP	16	0.724	1.193	0.287	0.617	1	2349	tags=50%, list=12%, signal=57%
GARGALOVIC_RESPONSE_TO_OXIDIZED_PHOSPHOLIPIDS_TURQUOISE_UP	77	0.631	1.192	0.247	0.617	1	3178	tags=35%, list=17%, signal=42%
REACTOME_NUCLEAR_ENVELOPE_NE_REASSEMBLY	70	0.639	1.192	0.253	0.618	1	1267	tags=13%, list=7%, signal=14%
LEE_CALORIE_RESTRICTION_NEOCORTEX_DN	56	0.634	1.191	0.265	0.618	1	964	tags=11%, list=5%, signal=11%
REACTOME_TRANSCRIPTIONAL_REGULATION_BY_THE_AP_2_TFAP2_FAMILY_OF_TRANSCRIPTION_FACTORS	31	0.673	1.191	0.272	0.618	1	1522	tags=19%, list=8%, signal=21%
FARMER_BREAST_CANCER_APOCRINE_VS_BASAL	284	0.602	1.191	0.185	0.618	1	1604	tags=10%, list=9%, signal=11%
PID_KIT_PATHWAY	48	0.647	1.191	0.264	0.618	1	1066	tags=6%, list=6%, signal=7%
JOHANSSON_GLIOMAGENESIS_BY_PDGFB_UP	56	0.649	1.191	0.263	0.618	1	1892	tags=14%, list=10%, signal=16%
WANG_LMO4_TARGETS_DN	334	0.601	1.191	0.168	0.617	1	1260	tags=15%, list=7%, signal=16%
ONDER_CDH1_TARGETS_1_DN	141	0.606	1.19	0.239	0.619	1	1591	tags=12%, list=8%, signal=13%
REACTOME_RNA_POLYMERASE_III_TRANSCRIPTION_TERMINATION	23	0.688	1.19	0.285	0.619	1	1876	tags=35%, list=10%, signal=39%
TANAKA_METHYLATED_IN_ESOPHAGEAL_CARCINOMA	66	0.627	1.19	0.255	0.619	1	1480	tags=12%, list=8%, signal=13%
VERHAAK_GLIOBLASTOMA_MESENCHYMAL	205	0.603	1.19	0.213	0.619	1	1186	tags=7%, list=6%, signal=8%
WP_INTERLEUKIN11_SIGNALING_PATHWAY	42	0.653	1.189	0.266	0.619	1	1066	tags=7%, list=6%, signal=8%
WANG_TARGETS_OF_MLL_CBP_FUSION_DN	45	0.655	1.188	0.255	0.621	1	2553	tags=20%, list=14%, signal=23%
REACTOME_MITOPHAGY	26	0.687	1.188	0.281	0.622	1	1867	tags=38%, list=10%, signal=43%
HARRIS_BRAIN_CANCER_PROGENITORS	28	0.663	1.188	0.286	0.622	1	1215	tags=14%, list=6%, signal=15%
LIN_APC_TARGETS	64	0.638	1.187	0.272	0.622	1	1020	tags=6%, list=5%, signal=7%
ENK_UV_RESPONSE_KERATINOCYTE_UP	463	0.6	1.187	0.133	0.622	1	1584	tags=16%, list=8%, signal=17%
REACTOME_CHROMOSOME_MAINTENANCE	113	0.614	1.187	0.24	0.623	1	2502	tags=24%, list=13%, signal=27%
OSMAN_BLADDER_CANCER_DN	409	0.595	1.186	0.139	0.623	1	1836	tags=19%, list=10%, signal=20%
GOLDRATH_ANTIGEN_RESPONSE	336	0.598	1.186	0.17	0.623	1	2027	tags=13%, list=11%, signal=14%
KYNG_DNA_DAMAGE_BY_4NQO_OR_UV	56	0.645	1.186	0.261	0.623	1	1247	tags=13%, list=7%, signal=13%
REACTOME_SUMOYLATION_OF_INTRACELLULAR_RECEPTORS	27	0.684	1.186	0.286	0.623	1	816	tags=11%, list=4%, signal=12%
TIEN_INTESTINE_PROBIOTICS_6HR_UP	49	0.645	1.186	0.266	0.623	1	2011	tags=29%, list=11%, signal=32%
PID_SHP2_PATHWAY	46	0.652	1.186	0.267	0.623	1	42	tags=2%, list=0%, signal=2%
BRACHAT_RESPONSE_TO_CAMPTOTHECIN_UP	22	0.691	1.186	0.311	0.622	1	1553	tags=18%, list=8%, signal=20%
AMIT_EGF_RESPONSE_480_HELA	151	0.61	1.185	0.232	0.622	1	1247	tags=7%, list=7%, signal=8%
MIKKELSEN_MEF_HCP_WITH_H3_UNMETHYLATED	125	0.609	1.185	0.227	0.622	1	1423	tags=7%, list=8%, signal=8%
REACTOME_TRANSCRIPTIONAL_ACTIVITY_OF_SMAD2_SMAD3_SMAD4_HETEROTRIMER	43	0.651	1.185	0.274	0.622	1	2290	tags=30%, list=12%, signal=34%
NIKOLSKY_BREAST_CANCER_8Q12_Q22_AMPLICON	110	0.615	1.185	0.245	0.623	1	2362	tags=22%, list=13%, signal=25%
LIU_SOX4_TARGETS_UP	129	0.617	1.184	0.254	0.623	1	1647	tags=11%, list=9%, signal=12%
WP_GLYCOGEN_SYNTHESIS_AND_DEGRADATION	36	0.653	1.184	0.271	0.623	1	1997	tags=25%, list=11%, signal=28%
DASU_IL6_SIGNALING_UP	53	0.646	1.182	0.281	0.627	1	218	tags=4%, list=1%, signal=4%
VARELA_ZMPSTE24_TARGETS_UP	40	0.651	1.182	0.276	0.628	1	2778	tags=38%, list=15%, signal=44%
SUBTIL_PROGESTIN_TARGETS	33	0.652	1.182	0.283	0.628	1	1163	tags=15%, list=6%, signal=16%
MCCLUNG_COCAINE_REWARD_5D	61	0.63	1.182	0.286	0.627	1	1193	tags=10%, list=6%, signal=10%
DAUER_STAT3_TARGETS_UP	40	0.668	1.181	0.281	0.627	1	2429	tags=18%, list=13%, signal=20%
WP_IL6_SIGNALING_PATHWAY	40	0.661	1.181	0.275	0.627	1	1066	tags=8%, list=6%, signal=8%
SMID_BREAST_CANCER_NORMAL_LIKE_UP	390	0.592	1.181	0.172	0.627	1	1476	tags=5%, list=8%, signal=5%
NOUZOVA_TRETINOIN_AND_H4_ACETYLATION	133	0.61	1.181	0.26	0.626	1	2046	tags=23%, list=11%, signal=26%
GARCIA_TARGETS_OF_FLI1_AND_DAX1_DN	154	0.607	1.181	0.246	0.627	1	2568	tags=23%, list=14%, signal=27%
REACTOME_GLYCOGEN_METABOLISM	25	0.68	1.18	0.298	0.63	1	1766	tags=32%, list=9%, signal=35%
REACTOME_FOXO_MEDIATED_TRANSCRIPTION_OF_CELL_CYCLE_GENES	17	0.706	1.179	0.291	0.629	1	128	tags=6%, list=1%, signal=6%
REACTOME_FOXO_MEDIATED_TRANSCRIPTION	57	0.648	1.179	0.268	0.63	1	2735	tags=30%, list=15%, signal=35%
KYNG_WERNER_SYNDROM_AND_NORMAL_AGING_UP	68	0.629	1.179	0.269	0.63	1	1332	tags=12%, list=7%, signal=13%
WP_DOPAMINERGIC_NEUROGENESIS	17	0.71	1.179	0.298	0.63	1	171	tags=6%, list=1%, signal=6%
ZHENG_BOUND_BY_FOXP3	465	0.592	1.178	0.145	0.631	1	1992	tags=14%, list=11%, signal=16%
WP_RANKLRANK_RECEPTOR_ACTIVATOR_OF_NFKB_LIGAND_SIGNALING_PATHWAY	53	0.645	1.177	0.287	0.632	1	1066	tags=9%, list=6%, signal=10%
PETROVA_PROX1_TARGETS_UP	24	0.677	1.177	0.3	0.632	1	1481	tags=17%, list=8%, signal=18%
CROONQUIST_NRAS_VS_STROMAL_STIMULATION_UP	39	0.655	1.177	0.287	0.632	1	48	tags=3%, list=0%, signal=3%
WANG_ADIPOGENIC_GENES_REPRESSED_BY_SIRT1	24	0.671	1.177	0.284	0.632	1	152	tags=4%, list=1%, signal=4%
REACTOME_TRANSCRIPTION_OF_THE_HIV_GENOME	65	0.633	1.177	0.274	0.632	1	890	tags=18%, list=5%, signal=19%
LIANG_HEMATOPOIESIS_STEM_CELL_NUMBER_LARGE_VS_TINY_UP	36	0.67	1.176	0.287	0.632	1	924	tags=11%, list=5%, signal=12%
GALINDO_IMMUNE_RESPONSE_TO_ENTEROTOXIN	73	0.639	1.176	0.288	0.633	1	1734	tags=15%, list=9%, signal=17%
CERVERA_SDHB_TARGETS_2	90	0.619	1.176	0.257	0.633	1	1436	tags=7%, list=8%, signal=7%
WP_THYMIC_STROMAL_LYMPHOPOIETIN_TSLP_SIGNALING_PATHWAY	45	0.645	1.175	0.276	0.633	1	1066	tags=7%, list=6%, signal=7%
TORCHIA_TARGETS_OF_EWSR1_FLI1_FUSION_TOP20_DN	16	0.709	1.175	0.319	0.634	1	968	tags=13%, list=5%, signal=13%
REACTOME_SUMOYLATION_OF_SUMOYLATION_PROTEINS	34	0.665	1.175	0.289	0.633	1	1768	tags=26%, list=9%, signal=29%
CHUANG_OXIDATIVE_STRESS_RESPONSE_UP	25	0.659	1.175	0.307	0.634	1	2618	tags=44%, list=14%, signal=51%
BROWNE_HCMV_INFECTION_20HR_DN	88	0.623	1.175	0.277	0.634	1	314	tags=2%, list=2%, signal=2%
LIN_SILENCED_BY_TUMOR_MICROENVIRONMENT	75	0.629	1.175	0.267	0.633	1	965	tags=4%, list=5%, signal=4%
WP_NRF2ARE_REGULATION	22	0.695	1.174	0.302	0.634	1	1857	tags=18%, list=10%, signal=20%
AIYAR_COBRA1_TARGETS_UP	33	0.667	1.174	0.31	0.635	1	1864	tags=18%, list=10%, signal=20%
REACTOME_PCNA_DEPENDENT_LONG_PATCH_BASE_EXCISION_REPAIR	21	0.679	1.173	0.292	0.636	1	1682	tags=14%, list=9%, signal=16%
MIKKELSEN_MEF_LCP_WITH_H3K27ME3	32	0.669	1.173	0.278	0.636	1	854	tags=9%, list=5%, signal=10%
BROWNE_HCMV_INFECTION_2HR_UP	30	0.668	1.173	0.284	0.636	1	2246	tags=23%, list=12%, signal=26%
BILANGES_SERUM_AND_RAPAMYCIN_SENSITIVE_GENES	68	0.622	1.173	0.283	0.636	1	2193	tags=29%, list=12%, signal=33%
CHIANG_LIVER_CANCER_SUBCLASS_POLYSOMY7_DN	24	0.683	1.172	0.312	0.636	1	799	tags=8%, list=4%, signal=9%
WP_OXIDATIVE_DAMAGE	35	0.646	1.172	0.292	0.636	1	2063	tags=29%, list=11%, signal=32%
CHEN_ETV5_TARGETS_SERTOLI	20	0.694	1.172	0.302	0.636	1	552	tags=10%, list=3%, signal=10%
RASHI_RESPONSE_TO_IONIZING_RADIATION_5	112	0.608	1.171	0.268	0.637	1	1125	tags=8%, list=6%, signal=8%
JOHNSTONE_PARVB_TARGETS_3_UP	406	0.591	1.171	0.163	0.637	1	1477	tags=11%, list=8%, signal=11%
THUM_SYSTOLIC_HEART_FAILURE_UP	373	0.593	1.17	0.173	0.639	1	1641	tags=10%, list=9%, signal=11%
SAKAI_CHRONIC_HEPATITIS_VS_LIVER_CANCER_UP	81	0.622	1.17	0.287	0.638	1	1729	tags=20%, list=9%, signal=22%
WILLIAMS_ESR1_TARGETS_UP	24	0.67	1.17	0.297	0.639	1	2499	tags=21%, list=13%, signal=24%
PICCALUGA_ANGIOIMMUNOBLASTIC_LYMPHOMA_UP	165	0.602	1.169	0.251	0.64	1	1392	tags=5%, list=7%, signal=6%
WP_INTERACTIONS_BETWEEN_IMMUNE_CELLS_AND_MICRORNAS_IN_TUMOR_MICROENVIRONMENT	29	0.675	1.168	0.29	0.641	1	2190	tags=14%, list=12%, signal=16%
FOSTER_KDM1A_TARGETS_DN	186	0.601	1.168	0.241	0.641	1	1412	tags=13%, list=7%, signal=14%
WIERENGA_STAT5A_TARGETS_DN	165	0.603	1.168	0.265	0.64	1	1516	tags=8%, list=8%, signal=8%
NAKAMURA_CANCER_MICROENVIRONMENT_DN	45	0.626	1.168	0.288	0.64	1	2456	tags=24%, list=13%, signal=28%
BRUECKNER_TARGETS_OF_MIRLET7A3_UP	94	0.616	1.168	0.288	0.64	1	2761	tags=20%, list=15%, signal=24%
CHEMELLO_SOLEUS_VS_EDL_MYOFIBERS_UP	17	0.7	1.168	0.321	0.64	1	2824	tags=24%, list=15%, signal=28%
NAM_FXYD5_TARGETS_DN	17	0.683	1.168	0.324	0.64	1	822	tags=24%, list=4%, signal=25%
KEGG_REGULATION_OF_AUTOPHAGY	31	0.654	1.167	0.303	0.641	1	1353	tags=39%, list=7%, signal=42%
REACTOME_RECOGNITION_AND_ASSOCIATION_OF_DNA_GLYCOSYLASE_WITH_SITE_CONTAINING_AN_AFFECTED_PURINE	30	0.672	1.167	0.283	0.64	1	4168	tags=67%, list=22%, signal=85%
KASLER_HDAC7_TARGETS_2_DN	30	0.648	1.167	0.287	0.64	1	1133	tags=13%, list=6%, signal=14%
HOSHIDA_LIVER_CANCER_SURVIVAL_UP	62	0.619	1.167	0.276	0.64	1	1627	tags=15%, list=9%, signal=16%
REACTOME_TRANSPORT_OF_MATURE_TRANSCRIPT_TO_CYTOPLASM	78	0.622	1.167	0.284	0.64	1	1988	tags=29%, list=11%, signal=33%
WP_APOPTOSIS_MODULATION_BY_HSP70	18	0.693	1.167	0.316	0.64	1	2421	tags=44%, list=13%, signal=51%
SERVITJA_LIVER_HNF1A_TARGETS_DN	113	0.618	1.166	0.275	0.64	1	152	tags=2%, list=1%, signal=2%
URS_ADIPOCYTE_DIFFERENTIATION_UP	49	0.637	1.166	0.289	0.641	1	850	tags=10%, list=5%, signal=11%
REACTOME_CONDENSATION_OF_PROPHASE_CHROMOSOMES	38	0.658	1.166	0.31	0.64	1	2411	tags=21%, list=13%, signal=24%
ROSS_ACUTE_MYELOID_LEUKEMIA_CBF	74	0.617	1.165	0.289	0.641	1	1965	tags=14%, list=10%, signal=15%
MATZUK_SPERMATID_DIFFERENTIATION	26	0.668	1.165	0.297	0.643	1	1481	tags=15%, list=8%, signal=17%
REACTOME_SNRNP_ASSEMBLY	52	0.64	1.165	0.302	0.642	1	1775	tags=31%, list=9%, signal=34%
WP_INTEGRATED_BREAST_CANCER_PATHWAY	147	0.599	1.165	0.282	0.642	1	1589	tags=12%, list=8%, signal=13%
WEST_ADRENOCORTICAL_TUMOR_UP	290	0.586	1.164	0.232	0.643	1	1901	tags=16%, list=10%, signal=18%
WP_IL4_SIGNALING_PATHWAY	52	0.623	1.163	0.298	0.644	1	1186	tags=8%, list=6%, signal=8%
KAUFFMANN_MELANOMA_RELAPSE_UP	61	0.629	1.163	0.274	0.643	1	2450	tags=20%, list=13%, signal=23%
NIKOLSKY_MUTATED_AND_AMPLIFIED_IN_BREAST_CANCER	81	0.623	1.163	0.295	0.644	1	1282	tags=14%, list=7%, signal=15%
CHUNG_BLISTER_CYTOTOXICITY_UP	128	0.591	1.163	0.264	0.644	1	2168	tags=21%, list=12%, signal=24%
BARRIER_COLON_CANCER_RECURRENCE_DN	17	0.682	1.163	0.32	0.644	1	116	tags=6%, list=1%, signal=6%
MCCLUNG_DELTA_FOSB_TARGETS_2WK	38	0.648	1.163	0.311	0.644	1	1436	tags=13%, list=8%, signal=14%
REACTOME_MITOTIC_PROPHASE	106	0.602	1.162	0.279	0.643	1	1550	tags=16%, list=8%, signal=17%
ZHANG_PROLIFERATING_VS_QUIESCENT	46	0.646	1.162	0.308	0.643	1	2161	tags=30%, list=11%, signal=34%
ZHONG_RESPONSE_TO_AZACITIDINE_AND_TSA_DN	67	0.624	1.162	0.274	0.643	1	1221	tags=9%, list=6%, signal=10%
REACTOME_TGF_BETA_RECEPTOR_SIGNALING_IN_EMT_EPITHELIAL_TO_MESENCHYMAL_TRANSITION	16	0.692	1.162	0.322	0.642	1	1811	tags=31%, list=10%, signal=35%
PUJANA_BREAST_CANCER_LIT_INT_NETWORK	100	0.598	1.162	0.267	0.642	1	1682	tags=13%, list=9%, signal=14%
WP_PREIMPLANTATION_EMBRYO	36	0.643	1.162	0.296	0.642	1	2031	tags=19%, list=11%, signal=22%
PHONG_TNF_RESPONSE_NOT_VIA_P38	321	0.585	1.161	0.196	0.643	1	2172	tags=12%, list=12%, signal=13%
MOHANKUMAR_HOXA1_TARGETS_DN	120	0.607	1.161	0.278	0.643	1	2033	tags=12%, list=11%, signal=13%
REACTOME_GLUTATHIONE_CONJUGATION	28	0.654	1.161	0.304	0.643	1	3483	tags=32%, list=18%, signal=39%
IIZUKA_LIVER_CANCER_PROGRESSION_L0_L1_DN	17	0.688	1.161	0.354	0.643	1	2806	tags=35%, list=15%, signal=41%
FRASOR_RESPONSE_TO_ESTRADIOL_UP	27	0.662	1.161	0.303	0.642	1	2147	tags=11%, list=11%, signal=13%
REACTOME_NOTCH3_ACTIVATION_AND_TRANSMISSION_OF_SIGNAL_TO_THE_NUCLEUS	24	0.669	1.161	0.31	0.642	1	1766	tags=25%, list=9%, signal=28%
WP_GLUCOCORTICOID_RECEPTOR_PATHWAY	58	0.636	1.161	0.308	0.642	1	2547	tags=22%, list=14%, signal=26%
MARSON_FOXP3_TARGETS_UP	64	0.621	1.161	0.294	0.642	1	453	tags=6%, list=2%, signal=6%
SHAFFER_IRF4_MULTIPLE_MYELOMA_PROGRAM	36	0.652	1.16	0.31	0.642	1	43	tags=3%, list=0%, signal=3%
WP_MIRNA_REGULATION_OF_DNA_DAMAGE_RESPONSE	74	0.616	1.16	0.297	0.642	1	2063	tags=16%, list=11%, signal=18%
ACEVEDO_NORMAL_TISSUE_ADJACENT_TO_LIVER_TUMOR_UP	154	0.596	1.16	0.266	0.643	1	1868	tags=14%, list=10%, signal=15%
WP_TGFBETA_SIGNALING_PATHWAY	127	0.599	1.159	0.281	0.643	1	2290	tags=18%, list=12%, signal=20%
RIZ_ERYTHROID_DIFFERENTIATION	76	0.616	1.159	0.284	0.643	1	2134	tags=18%, list=11%, signal=21%
KEGG_DRUG_METABOLISM_OTHER_ENZYMES	29	0.66	1.159	0.321	0.644	1	2337	tags=17%, list=12%, signal=20%
REACTOME_RORA_ACTIVATES_GENE_EXPRESSION	18	0.686	1.159	0.323	0.643	1	636	tags=11%, list=3%, signal=11%
WP_PKCGAMMA_CALCIUM_SIGNALING_PATHWAY_IN_ATAXIA	15	0.683	1.159	0.326	0.643	1	307	tags=7%, list=2%, signal=7%
NABA_ECM_AFFILIATED	98	0.597	1.158	0.283	0.643	1	2033	tags=10%, list=11%, signal=11%
REACTOME_PROTEIN_LOCALIZATION	154	0.589	1.158	0.261	0.644	1	1882	tags=24%, list=10%, signal=26%
NABA_BASEMENT_MEMBRANES	30	0.66	1.158	0.294	0.644	1	162	tags=3%, list=1%, signal=3%
BASSO_CD40_SIGNALING_UP	98	0.604	1.158	0.289	0.644	1	461	tags=4%, list=2%, signal=4%
ZHAN_MULTIPLE_MYELOMA_HP_DN	45	0.636	1.157	0.305	0.644	1	1692	tags=11%, list=9%, signal=12%
FONTAINE_FOLLICULAR_THYROID_ADENOMA_DN	62	0.622	1.157	0.301	0.644	1	1015	tags=10%, list=5%, signal=10%
TSENG_ADIPOGENIC_POTENTIAL_DN	34	0.644	1.157	0.325	0.644	1	744	tags=6%, list=4%, signal=6%
REACTOME_M_PHASE	369	0.582	1.157	0.202	0.644	1	1319	tags=13%, list=7%, signal=13%
BIOCARTA_IL2RB_PATHWAY	37	0.646	1.157	0.304	0.644	1	1807	tags=14%, list=10%, signal=15%
BIOCARTA_STRESS_PATHWAY	23	0.67	1.156	0.301	0.646	1	2379	tags=26%, list=13%, signal=30%
SATO_SILENCED_BY_DEACETYLATION_IN_PANCREATIC_CANCER	34	0.634	1.155	0.302	0.646	1	2213	tags=21%, list=12%, signal=23%
REACTOME_TRNA_PROCESSING_IN_THE_NUCLEUS	56	0.623	1.155	0.312	0.646	1	1856	tags=23%, list=10%, signal=26%
ZHONG_SECRETOME_OF_LUNG_CANCER_AND_FIBROBLAST	121	0.601	1.155	0.293	0.647	1	1416	tags=12%, list=8%, signal=13%
ELVIDGE_HYPOXIA_UP	155	0.592	1.154	0.286	0.647	1	699	tags=5%, list=4%, signal=5%
GAVIN_FOXP3_TARGETS_CLUSTER_P3	155	0.588	1.154	0.266	0.648	1	152	tags=1%, list=1%, signal=1%
MOREAUX_MULTIPLE_MYELOMA_BY_TACI_UP	281	0.581	1.153	0.236	0.649	1	1737	tags=8%, list=9%, signal=8%
REACTOME_HDACS_DEACETYLATE_HISTONES	56	0.611	1.153	0.301	0.648	1	17	tags=2%, list=0%, signal=2%
LUI_THYROID_CANCER_CLUSTER_4	17	0.685	1.153	0.332	0.649	1	125	tags=6%, list=1%, signal=6%
BREDEMEYER_RAG_SIGNALING_NOT_VIA_ATM_DN	47	0.634	1.153	0.302	0.649	1	1291	tags=11%, list=7%, signal=11%
RIGGI_EWING_SARCOMA_PROGENITOR_UP	325	0.582	1.152	0.221	0.649	1	1601	tags=7%, list=8%, signal=8%
WP_AIRWAY_SMOOTH_MUSCLE_CELL_CONTRACTION	16	0.684	1.152	0.325	0.649	1	1847	tags=25%, list=10%, signal=28%
DACOSTA_ERCC3_ALLELE_XPCS_VS_TTD_DN	32	0.645	1.152	0.308	0.65	1	1857	tags=13%, list=10%, signal=14%
HOLLEMAN_PREDNISOLONE_RESISTANCE_B_ALL_UP	21	0.672	1.151	0.327	0.65	1	925	tags=19%, list=5%, signal=20%
WP_MAMMALIAN_DISORDER_OF_SEXUAL_DEVELOPMENT	15	0.695	1.151	0.324	0.65	1	500	tags=13%, list=3%, signal=14%
WP_IL5_SIGNALING_PATHWAY	39	0.644	1.151	0.311	0.65	1	42	tags=3%, list=0%, signal=3%
WELCSH_BRCA1_TARGETS_UP	188	0.582	1.151	0.266	0.651	1	2105	tags=18%, list=11%, signal=20%
XU_GH1_AUTOCRINE_TARGETS_UP	149	0.596	1.15	0.265	0.651	1	1372	tags=9%, list=7%, signal=9%
NIKOLSKY_BREAST_CANCER_5P15_AMPLICON	18	0.673	1.15	0.329	0.65	1	1686	tags=22%, list=9%, signal=24%
BIOCARTA_CHEMICAL_PATHWAY	18	0.673	1.15	0.333	0.65	1	1345	tags=28%, list=7%, signal=30%
REACTOME_SUMOYLATION_OF_DNA_METHYLATION_PROTEINS	15	0.704	1.15	0.335	0.651	1	816	tags=13%, list=4%, signal=14%
RHODES_UNDIFFERENTIATED_CANCER	69	0.616	1.149	0.305	0.651	1	2278	tags=30%, list=12%, signal=34%
WEST_ADRENOCORTICAL_TUMOR_DN	442	0.582	1.149	0.186	0.652	1	1217	tags=9%, list=6%, signal=9%
REACTOME_RESOLUTION_OF_AP_SITES_VIA_THE_MULTIPLE_NUCLEOTIDE_PATCH_REPLACEMENT_PATHWAY	25	0.663	1.149	0.32	0.653	1	1682	tags=16%, list=9%, signal=18%
REACTOME_BMAL1_CLOCK_NPAS2_ACTIVATES_CIRCADIAN_GENE_EXPRESSION	25	0.668	1.148	0.321	0.653	1	636	tags=8%, list=3%, signal=8%
ZHONG_RESPONSE_TO_AZACITIDINE_AND_TSA_UP	160	0.598	1.148	0.283	0.653	1	1573	tags=9%, list=8%, signal=10%
REACTOME_FRS_MEDIATED_FGFR1_SIGNALING	17	0.69	1.148	0.318	0.652	1	240	tags=6%, list=1%, signal=6%
RODRIGUES_THYROID_CARCINOMA_DN	73	0.615	1.148	0.317	0.652	1	1850	tags=15%, list=10%, signal=17%
REACTOME_INTERLEUKIN_4_AND_INTERLEUKIN_13_SIGNALING	95	0.597	1.148	0.311	0.652	1	1857	tags=11%, list=10%, signal=12%
WP_APOPTOSISRELATED_NETWORK_DUE_TO_ALTERED_NOTCH3_IN_OVARIAN_CANCER	52	0.622	1.148	0.309	0.652	1	1831	tags=12%, list=10%, signal=13%
WP_FOCAL_ADHESIONPI3KAKTMTORSIGNALING_PATHWAY	246	0.584	1.147	0.263	0.652	1	1408	tags=8%, list=7%, signal=9%
ELVIDGE_HIF1A_AND_HIF2A_TARGETS_UP	38	0.643	1.147	0.342	0.652	1	1615	tags=13%, list=9%, signal=14%
MIDORIKAWA_AMPLIFIED_IN_LIVER_CANCER	35	0.643	1.147	0.299	0.652	1	1861	tags=17%, list=10%, signal=19%
BYSTROEM_CORRELATED_WITH_IL5_DN	56	0.62	1.147	0.317	0.651	1	12	tags=2%, list=0%, signal=2%
SU_THYMUS	16	0.674	1.147	0.358	0.652	1	1501	tags=25%, list=8%, signal=27%
ZHAN_MULTIPLE_MYELOMA_PR_DN	46	0.621	1.147	0.297	0.652	1	1104	tags=7%, list=6%, signal=7%
REACTOME_NEUROTRANSMITTER_RELEASE_CYCLE	36	0.645	1.146	0.322	0.652	1	2091	tags=25%, list=11%, signal=28%
REACTOME_TRANSLESION_SYNTHESIS_BY_POLH	19	0.679	1.146	0.335	0.653	1	1766	tags=47%, list=9%, signal=52%
LUI_TARGETS_OF_PAX8_PPARG_FUSION	34	0.644	1.145	0.319	0.654	1	1865	tags=29%, list=10%, signal=33%
MORI_MATURE_B_LYMPHOCYTE_DN	71	0.61	1.145	0.3	0.654	1	1692	tags=15%, list=9%, signal=17%
REACTOME_PI_3K_CASCADE_FGFR1	15	0.697	1.145	0.326	0.654	1	240	tags=7%, list=1%, signal=7%
LEE_AGING_MUSCLE_DN	34	0.64	1.145	0.323	0.654	1	84	tags=3%, list=0%, signal=3%
MARKEY_RB1_CHRONIC_LOF_UP	94	0.595	1.145	0.296	0.654	1	590	tags=3%, list=3%, signal=3%
TORCHIA_TARGETS_OF_EWSR1_FLI1_FUSION_UP	240	0.578	1.144	0.264	0.655	1	1481	tags=9%, list=8%, signal=10%
REACTOME_RRNA_MODIFICATION_IN_THE_NUCLEUS_AND_CYTOSOL	59	0.62	1.144	0.307	0.655	1	2473	tags=34%, list=13%, signal=39%
PID_HDAC_CLASSI_PATHWAY	62	0.611	1.144	0.323	0.654	1	1470	tags=15%, list=8%, signal=16%
BIOCARTA_CHREBP_PATHWAY	15	0.686	1.143	0.332	0.655	1	1619	tags=27%, list=9%, signal=29%
BURTON_ADIPOGENESIS_7	44	0.628	1.143	0.329	0.655	1	254	tags=5%, list=1%, signal=5%
STONER_ESOPHAGEAL_CARCINOGENESIS_UP	35	0.639	1.143	0.315	0.655	1	2725	tags=40%, list=14%, signal=47%
MIKKELSEN_NPC_ICP_WITH_H3K4ME3	399	0.577	1.143	0.222	0.654	1	1651	tags=10%, list=9%, signal=10%
REACTOME_ACTIVATION_OF_BH3_ONLY_PROTEINS	30	0.646	1.143	0.32	0.654	1	1238	tags=20%, list=7%, signal=21%
KARLSSON_TGFB1_TARGETS_DN	183	0.582	1.143	0.279	0.654	1	1020	tags=8%, list=5%, signal=8%
LU_TUMOR_ANGIOGENESIS_UP	24	0.659	1.143	0.341	0.654	1	1385	tags=8%, list=7%, signal=9%
CONCANNON_APOPTOSIS_BY_EPOXOMICIN_UP	226	0.575	1.142	0.281	0.655	1	2735	tags=27%, list=15%, signal=32%
REACTOME_NEGATIVE_REGULATION_OF_FLT3	15	0.685	1.142	0.36	0.656	1	2135	tags=33%, list=11%, signal=38%
MAEKAWA_ATF2_TARGETS	19	0.67	1.142	0.318	0.655	1	1458	tags=21%, list=8%, signal=23%
PID_CXCR4_PATHWAY	97	0.608	1.141	0.314	0.656	1	1811	tags=10%, list=10%, signal=11%
RASHI_RESPONSE_TO_IONIZING_RADIATION_6	69	0.609	1.141	0.299	0.655	1	115	tags=3%, list=1%, signal=3%
LANDIS_BREAST_CANCER_PROGRESSION_DN	59	0.613	1.141	0.309	0.656	1	1144	tags=12%, list=6%, signal=13%
KEGG_NUCLEOTIDE_EXCISION_REPAIR	43	0.619	1.141	0.315	0.655	1	1682	tags=14%, list=9%, signal=15%
WP_PURINE_METABOLISM_AND_RELATED_DISORDERS	20	0.662	1.141	0.322	0.655	1	1641	tags=15%, list=9%, signal=16%
KOBAYASHI_EGFR_SIGNALING_24HR_DN	239	0.583	1.14	0.266	0.656	1	2928	tags=21%, list=16%, signal=24%
CHEN_LVAD_SUPPORT_OF_FAILING_HEART_UP	87	0.604	1.14	0.306	0.655	1	2860	tags=23%, list=15%, signal=27%
CROMER_METASTASIS_UP	66	0.615	1.14	0.326	0.656	1	1258	tags=11%, list=7%, signal=11%
LEE_CALORIE_RESTRICTION_NEOCORTEX_UP	58	0.618	1.14	0.312	0.656	1	1353	tags=9%, list=7%, signal=9%
JI_METASTASIS_REPRESSED_BY_STK11	16	0.687	1.14	0.333	0.656	1	1580	tags=19%, list=8%, signal=20%
NELSON_RESPONSE_TO_ANDROGEN_UP	75	0.611	1.139	0.334	0.657	1	651	tags=8%, list=3%, signal=8%
OHM_METHYLATED_IN_ADULT_CANCERS	23	0.654	1.138	0.322	0.658	1	253	tags=4%, list=1%, signal=4%
KUNINGER_IGF1_VS_PDGFB_TARGETS_DN	37	0.639	1.138	0.325	0.658	1	614	tags=8%, list=3%, signal=8%
BENPORATH_PROLIFERATION	146	0.588	1.138	0.292	0.658	1	1722	tags=19%, list=9%, signal=21%
KEGG_PATHWAYS_IN_CANCER	278	0.581	1.138	0.251	0.658	1	1811	tags=9%, list=10%, signal=10%
YAO_HOXA10_TARGETS_VIA_PROGESTERONE_DN	15	0.685	1.138	0.336	0.658	1	314	tags=7%, list=2%, signal=7%
DITTMER_PTHLH_TARGETS_UP	104	0.597	1.137	0.323	0.658	1	1356	tags=13%, list=7%, signal=13%
KEGG_HUNTINGTONS_DISEASE	162	0.584	1.137	0.305	0.659	1	1133	tags=20%, list=6%, signal=21%
BROWNE_HCMV_INFECTION_48HR_DN	390	0.574	1.137	0.237	0.658	1	423	tags=4%, list=2%, signal=4%
XU_HGF_TARGETS_REPRESSED_BY_AKT1_DN	65	0.617	1.137	0.324	0.658	1	2183	tags=17%, list=12%, signal=19%
NIKOLSKY_BREAST_CANCER_15Q26_AMPLICON	19	0.66	1.136	0.318	0.658	1	1514	tags=26%, list=8%, signal=29%
REACTOME_MISMATCH_REPAIR	15	0.688	1.136	0.343	0.658	1	1020	tags=13%, list=5%, signal=14%
HEIDENBLAD_AMPLICON_12P11_12_DN	21	0.66	1.136	0.33	0.658	1	1628	tags=29%, list=9%, signal=31%
VISALA_AGING_LYMPHOCYTE_DN	19	0.663	1.136	0.329	0.659	1	2417	tags=16%, list=13%, signal=18%
REACTOME_COPII_MEDIATED_VESICLE_TRANSPORT	62	0.609	1.136	0.329	0.658	1	1612	tags=15%, list=9%, signal=16%
REACTOME_IRS_MEDIATED_SIGNALLING	38	0.635	1.135	0.324	0.659	1	1385	tags=11%, list=7%, signal=11%
REACTOME_SIGNALING_BY_TYPE_1_INSULIN_LIKE_GROWTH_FACTOR_1_RECEPTOR_IGF1R	41	0.628	1.135	0.357	0.659	1	1385	tags=10%, list=7%, signal=11%
REACTOME_MEIOSIS	78	0.6	1.135	0.336	0.66	1	2278	tags=22%, list=12%, signal=25%
WANG_CISPLATIN_RESPONSE_AND_XPC_DN	204	0.579	1.135	0.288	0.659	1	2409	tags=23%, list=13%, signal=26%
SMID_BREAST_CANCER_RELAPSE_IN_BONE_DN	235	0.575	1.135	0.272	0.659	1	1119	tags=6%, list=6%, signal=6%
POMEROY_MEDULLOBLASTOMA_PROGNOSIS_DN	41	0.623	1.134	0.342	0.659	1	2120	tags=22%, list=11%, signal=25%
ZHAN_MULTIPLE_MYELOMA_SUBGROUPS	29	0.658	1.134	0.342	0.658	1	1722	tags=31%, list=9%, signal=34%
VANOEVELEN_MYOGENESIS_SIN3A_TARGETS	212	0.582	1.134	0.285	0.658	1	1768	tags=15%, list=9%, signal=16%
REACTOME_BASE_EXCISION_REPAIR_AP_SITE_FORMATION	37	0.622	1.134	0.331	0.658	1	4168	tags=59%, list=22%, signal=76%
LIM_MAMMARY_STEM_CELL_DN	377	0.57	1.134	0.243	0.658	1	1750	tags=12%, list=9%, signal=13%
OUILLETTE_CLL_13Q14_DELETION_DN	52	0.612	1.134	0.315	0.658	1	90	tags=2%, list=0%, signal=2%
CERVERA_SDHB_TARGETS_1_UP	98	0.589	1.134	0.313	0.657	1	378	tags=3%, list=2%, signal=3%
BOYLAN_MULTIPLE_MYELOMA_PCA3_UP	71	0.601	1.134	0.325	0.657	1	1715	tags=14%, list=9%, signal=15%
GOTZMANN_EPITHELIAL_TO_MESENCHYMAL_TRANSITION_UP	62	0.608	1.133	0.315	0.658	1	524	tags=6%, list=3%, signal=7%
WP_HYPERTROPHY_MODEL	18	0.67	1.133	0.35	0.657	1	1435	tags=22%, list=8%, signal=24%
ZHOU_CELL_CYCLE_GENES_IN_IR_RESPONSE_6HR	81	0.601	1.133	0.316	0.657	1	2973	tags=26%, list=16%, signal=31%
GROSS_HYPOXIA_VIA_ELK3_ONLY_UP	31	0.64	1.133	0.328	0.657	1	1515	tags=26%, list=8%, signal=28%
NABA_ECM_GLYCOPROTEINS	118	0.586	1.133	0.302	0.657	1	1405	tags=7%, list=7%, signal=7%
WP_OXYSTEROLS_DERIVED_FROM_CHOLESTEROL	32	0.639	1.133	0.318	0.657	1	2021	tags=16%, list=11%, signal=17%
YAGI_AML_WITH_INV_16_TRANSLOCATION	352	0.574	1.133	0.256	0.657	1	1684	tags=12%, list=9%, signal=13%
PID_P53_DOWNSTREAM_PATHWAY	126	0.584	1.133	0.313	0.656	1	1156	tags=14%, list=6%, signal=15%
WANG_MLL_TARGETS	209	0.579	1.132	0.292	0.657	1	2246	tags=11%, list=12%, signal=12%
WENG_POR_DOSAGE	16	0.682	1.132	0.364	0.657	1	1857	tags=19%, list=10%, signal=21%
BLALOCK_ALZHEIMERS_DISEASE_INCIPIENT_DN	152	0.59	1.132	0.316	0.657	1	1633	tags=16%, list=9%, signal=18%
REACTOME_SIGNALING_BY_WNT_IN_CANCER	32	0.641	1.131	0.317	0.659	1	912	tags=9%, list=5%, signal=10%
FISCHER_DIRECT_P53_TARGETS_META_ANALYSIS	290	0.567	1.13	0.27	0.66	1	2048	tags=18%, list=11%, signal=19%
REACTOME_CIRCADIAN_CLOCK	67	0.604	1.13	0.328	0.661	1	666	tags=9%, list=4%, signal=9%
PLASARI_TGFB1_SIGNALING_VIA_NFIC_1HR_DN	90	0.595	1.129	0.32	0.662	1	751	tags=3%, list=4%, signal=3%
REACTOME_CONSTITUTIVE_SIGNALING_BY_LIGAND_RESPONSIVE_EGFR_CANCER_VARIANTS	18	0.669	1.129	0.328	0.661	1	666	tags=17%, list=4%, signal=17%
BROWN_MYELOID_CELL_DEVELOPMENT_DN	114	0.598	1.129	0.334	0.661	1	1332	tags=8%, list=7%, signal=8%
REACTOME_SIGNALING_BY_NOTCH2	31	0.624	1.128	0.338	0.662	1	1766	tags=19%, list=9%, signal=21%
CHEN_PDGF_TARGETS	18	0.681	1.128	0.364	0.663	1	3497	tags=44%, list=19%, signal=55%
REACTOME_FRS_MEDIATED_FGFR3_SIGNALING	16	0.673	1.128	0.346	0.663	1	1385	tags=13%, list=7%, signal=13%
WP_ENDODERM_DIFFERENTIATION	119	0.591	1.127	0.326	0.663	1	967	tags=7%, list=5%, signal=7%
KEGG_HOMOLOGOUS_RECOMBINATION	28	0.631	1.127	0.334	0.664	1	1589	tags=14%, list=8%, signal=16%
HOSHIDA_LIVER_CANCER_SUBCLASS_S1	218	0.572	1.126	0.3	0.665	1	1482	tags=8%, list=8%, signal=9%
REACTOME_REGULATION_OF_TP53_EXPRESSION_AND_DEGRADATION	37	0.626	1.126	0.328	0.665	1	1066	tags=19%, list=6%, signal=20%
REACTOME_FANCONI_ANEMIA_PATHWAY	37	0.631	1.126	0.329	0.665	1	703	tags=14%, list=4%, signal=14%
WP_PANCREATIC_ADENOCARCINOMA_PATHWAY	84	0.591	1.126	0.316	0.665	1	1153	tags=10%, list=6%, signal=10%
CHEN_NEUROBLASTOMA_COPY_NUMBER_GAINS	42	0.616	1.125	0.318	0.667	1	930	tags=12%, list=5%, signal=12%
WILLERT_WNT_SIGNALING	19	0.66	1.125	0.341	0.666	1	2670	tags=26%, list=14%, signal=31%
REACTOME_TP53_REGULATES_METABOLIC_GENES	81	0.596	1.125	0.328	0.666	1	1066	tags=23%, list=6%, signal=25%
ZHENG_IL22_SIGNALING_UP	38	0.621	1.125	0.349	0.666	1	1516	tags=11%, list=8%, signal=11%
REACTOME_FORMATION_OF_FIBRIN_CLOT_CLOTTING_CASCADE	20	0.655	1.123	0.351	0.668	1	2125	tags=15%, list=11%, signal=17%
GENTILE_UV_HIGH_DOSE_DN	273	0.57	1.123	0.292	0.669	1	2000	tags=18%, list=11%, signal=20%
HUMMERICH_MALIGNANT_SKIN_TUMOR_DN	15	0.67	1.123	0.337	0.669	1	561	tags=13%, list=3%, signal=14%
DAVICIONI_TARGETS_OF_PAX_FOXO1_FUSIONS_UP	224	0.567	1.122	0.295	0.669	1	1548	tags=6%, list=8%, signal=6%
REACTOME_FGFR2_ALTERNATIVE_SPLICING	25	0.643	1.122	0.331	0.669	1	890	tags=28%, list=5%, signal=29%
MARTORIATI_MDM4_TARGETS_NEUROEPITHELIUM_DN	127	0.578	1.122	0.325	0.669	1	1143	tags=7%, list=6%, signal=7%
REACTOME_MITOCHONDRIAL_PROTEIN_IMPORT	61	0.601	1.121	0.331	0.67	1	1356	tags=23%, list=7%, signal=25%
GAL_LEUKEMIC_STEM_CELL_UP	106	0.585	1.121	0.336	0.67	1	1934	tags=11%, list=10%, signal=13%
REACTOME_ACTIVATED_NOTCH1_TRANSMITS_SIGNAL_TO_THE_NUCLEUS	28	0.627	1.121	0.352	0.67	1	1766	tags=21%, list=9%, signal=24%
SUNG_METASTASIS_STROMA_UP	101	0.582	1.121	0.339	0.67	1	15	tags=1%, list=0%, signal=1%
AMIT_EGF_RESPONSE_240_MCF10A	20	0.654	1.12	0.337	0.671	1	1515	tags=15%, list=8%, signal=16%
REACTOME_INTERLEUKIN_10_SIGNALING	39	0.624	1.12	0.348	0.671	1	1845	tags=18%, list=10%, signal=20%
CAVARD_LIVER_CANCER_MALIGNANT_VS_BENIGN	21	0.659	1.12	0.335	0.672	1	2145	tags=19%, list=11%, signal=21%
REACTOME_ABORTIVE_ELONGATION_OF_HIV_1_TRANSCRIPT_IN_THE_ABSENCE_OF_TAT	23	0.665	1.119	0.348	0.673	1	890	tags=26%, list=5%, signal=27%
MOREIRA_RESPONSE_TO_TSA_DN	15	0.656	1.119	0.36	0.673	1	1385	tags=13%, list=7%, signal=14%
KONDO_PROSTATE_CANCER_WITH_H3K27ME3	74	0.597	1.119	0.348	0.673	1	1005	tags=7%, list=5%, signal=7%
PID_INTEGRIN_A9B1_PATHWAY	21	0.661	1.119	0.329	0.672	1	1160	tags=14%, list=6%, signal=15%
ACEVEDO_LIVER_CANCER_DN	457	0.562	1.118	0.245	0.674	1	1602	tags=11%, list=9%, signal=12%
HAN_JNK_SINGALING_DN	29	0.628	1.118	0.352	0.673	1	1807	tags=17%, list=10%, signal=19%
PID_IL2_1PATHWAY	54	0.599	1.118	0.344	0.673	1	42	tags=2%, list=0%, signal=2%
SANA_TNF_SIGNALING_DN	65	0.595	1.118	0.347	0.673	1	2444	tags=15%, list=13%, signal=18%
CROONQUIST_STROMAL_STIMULATION_UP	42	0.612	1.118	0.33	0.673	1	3147	tags=33%, list=17%, signal=40%
KEGG_NITROGEN_METABOLISM	20	0.651	1.117	0.328	0.673	1	1424	tags=20%, list=8%, signal=22%
REACTOME_MRNA_CAPPING	28	0.643	1.117	0.367	0.672	1	2355	tags=39%, list=13%, signal=45%
REACTOME_PI_3K_CASCADE_FGFR4	15	0.674	1.117	0.383	0.672	1	1385	tags=13%, list=7%, signal=14%
KAYO_AGING_MUSCLE_UP	176	0.571	1.117	0.313	0.672	1	1548	tags=12%, list=8%, signal=13%
MARTORIATI_MDM4_TARGETS_NEUROEPITHELIUM_UP	159	0.567	1.117	0.32	0.672	1	2146	tags=17%, list=11%, signal=19%
BIOCARTA_ERAD_PATHWAY	19	0.644	1.117	0.359	0.672	1	816	tags=16%, list=4%, signal=16%
MORI_PRE_BI_LYMPHOCYTE_DN	76	0.59	1.117	0.329	0.672	1	2116	tags=17%, list=11%, signal=19%
IWANAGA_E2F1_TARGETS_INDUCED_BY_SERUM	24	0.641	1.116	0.347	0.673	1	3097	tags=33%, list=16%, signal=40%
KYNG_DNA_DAMAGE_DN	167	0.564	1.116	0.337	0.673	1	1757	tags=19%, list=9%, signal=21%
MCLACHLAN_DENTAL_CARIES_UP	220	0.561	1.116	0.333	0.673	1	2398	tags=15%, list=13%, signal=18%
DAZARD_UV_RESPONSE_CLUSTER_G4	15	0.662	1.116	0.378	0.672	1	1805	tags=27%, list=10%, signal=29%
WP_MESODERMAL_COMMITMENT_PATHWAY	122	0.576	1.116	0.337	0.672	1	967	tags=8%, list=5%, signal=9%
FIGUEROA_AML_METHYLATION_CLUSTER_5_DN	28	0.633	1.115	0.342	0.673	1	1079	tags=14%, list=6%, signal=15%
CORRE_MULTIPLE_MYELOMA_UP	61	0.588	1.115	0.335	0.673	1	1580	tags=13%, list=8%, signal=14%
AGUIRRE_PANCREATIC_CANCER_COPY_NUMBER_DN	225	0.568	1.115	0.312	0.673	1	2110	tags=22%, list=11%, signal=25%
XIE_LT_HSC_S1PR3_OE_UP	26	0.635	1.115	0.358	0.673	1	251	tags=4%, list=1%, signal=4%
PURBEY_TARGETS_OF_CTBP1_NOT_SATB1_UP	245	0.564	1.115	0.319	0.673	1	1971	tags=14%, list=10%, signal=16%
GROSS_HYPOXIA_VIA_HIF1A_UP	72	0.594	1.115	0.351	0.672	1	2093	tags=21%, list=11%, signal=23%
BAKKER_FOXO3_TARGETS_DN	154	0.573	1.115	0.33	0.672	1	2297	tags=19%, list=12%, signal=21%
PID_IL4_2PATHWAY	57	0.612	1.114	0.358	0.672	1	50	tags=2%, list=0%, signal=2%
SHAFFER_IRF4_TARGETS_IN_ACTIVATED_DENDRITIC_CELL	65	0.6	1.114	0.346	0.671	1	1924	tags=15%, list=10%, signal=17%
KEGG_ALLOGRAFT_REJECTION	31	0.634	1.114	0.356	0.672	1	2593	tags=16%, list=14%, signal=19%
MCLACHLAN_DENTAL_CARIES_DN	64	0.6	1.114	0.34	0.672	1	370	tags=3%, list=2%, signal=3%
KOBAYASHI_EGFR_SIGNALING_6HR_DN	17	0.672	1.113	0.365	0.672	1	4259	tags=47%, list=23%, signal=61%
SASSON_RESPONSE_TO_FORSKOLIN_DN	79	0.59	1.113	0.337	0.673	1	1129	tags=8%, list=6%, signal=8%
SCHLESINGER_METHYLATED_DE_NOVO_IN_CANCER	63	0.6	1.113	0.358	0.673	1	2177	tags=17%, list=12%, signal=20%
WP_DNA_MISMATCH_REPAIR	23	0.637	1.112	0.345	0.675	1	1682	tags=13%, list=9%, signal=14%
DING_LUNG_CANCER_EXPRESSION_BY_COPY_NUMBER	99	0.576	1.112	0.346	0.675	1	1840	tags=25%, list=10%, signal=28%
REACTOME_CYTOSOLIC_TRNA_AMINOACYLATION	24	0.627	1.111	0.339	0.675	1	1390	tags=21%, list=7%, signal=22%
WAMUNYOKOLI_OVARIAN_CANCER_GRADES_1_2_DN	58	0.587	1.111	0.337	0.676	1	756	tags=9%, list=4%, signal=9%
KEGG_DNA_REPLICATION	36	0.609	1.11	0.339	0.676	1	3175	tags=33%, list=17%, signal=40%
WP_NANOMATERIAL_INDUCED_APOPTOSIS	20	0.651	1.11	0.367	0.676	1	2421	tags=45%, list=13%, signal=52%
WU_HBX_TARGETS_2_UP	21	0.645	1.11	0.352	0.676	1	1807	tags=29%, list=10%, signal=32%
REACTOME_SIGNALING_BY_EGFR_IN_CANCER	21	0.655	1.11	0.367	0.676	1	666	tags=14%, list=4%, signal=15%
BORCZUK_MALIGNANT_MESOTHELIOMA_UP	304	0.561	1.11	0.308	0.676	1	1297	tags=14%, list=7%, signal=15%
WP_CALCIUM_REGULATION_IN_THE_CARDIAC_CELL	118	0.572	1.11	0.339	0.676	1	307	tags=2%, list=2%, signal=2%
KEGG_ADIPOCYTOKINE_SIGNALING_PATHWAY	56	0.595	1.109	0.358	0.676	1	1619	tags=18%, list=9%, signal=19%
RAO_BOUND_BY_SALL4_ISOFORM_B	449	0.561	1.109	0.26	0.677	1	2046	tags=14%, list=11%, signal=15%
CHEOK_RESPONSE_TO_MERCAPTOPURINE_DN	20	0.64	1.109	0.351	0.677	1	602	tags=10%, list=3%, signal=10%
GARGALOVIC_RESPONSE_TO_OXIDIZED_PHOSPHOLIPIDS_YELLOW_UP	31	0.623	1.108	0.362	0.677	1	2896	tags=26%, list=15%, signal=30%
REACTOME_SUMOYLATION_OF_RNA_BINDING_PROTEINS	45	0.614	1.108	0.353	0.677	1	2000	tags=24%, list=11%, signal=27%
REACTOME_FRS_MEDIATED_FGFR4_SIGNALING	17	0.667	1.108	0.378	0.677	1	1385	tags=12%, list=7%, signal=13%
REACTOME_METABOLISM_OF_COFACTORS	18	0.652	1.108	0.397	0.677	1	4295	tags=56%, list=23%, signal=72%
REACTOME_PROCESSING_OF_DNA_DOUBLE_STRAND_BREAK_ENDS	77	0.591	1.108	0.357	0.677	1	1766	tags=19%, list=9%, signal=21%
WINNEPENNINCKX_MELANOMA_METASTASIS_UP	158	0.572	1.107	0.355	0.677	1	1991	tags=20%, list=11%, signal=22%
PUIFFE_INVASION_INHIBITED_BY_ASCITES_DN	136	0.572	1.107	0.343	0.677	1	2082	tags=24%, list=11%, signal=27%
REACTOME_SIGNALING_BY_NOTCH1	69	0.593	1.107	0.342	0.678	1	2258	tags=20%, list=12%, signal=23%
RHEIN_ALL_GLUCOCORTICOID_THERAPY_DN	351	0.559	1.107	0.298	0.678	1	1200	tags=10%, list=6%, signal=11%
CHIARADONNA_NEOPLASTIC_TRANSFORMATION_KRAS_CDC25_UP	51	0.601	1.106	0.349	0.678	1	2786	tags=24%, list=15%, signal=28%
WP_FERROPTOSIS	36	0.611	1.106	0.346	0.678	1	1867	tags=22%, list=10%, signal=25%
REACTOME_POSTMITOTIC_NUCLEAR_PORE_COMPLEX_NPC_REFORMATION	27	0.637	1.106	0.338	0.678	1	1267	tags=22%, list=7%, signal=24%
MCCLUNG_COCAIN_REWARD_4WK	58	0.589	1.106	0.356	0.678	1	1201	tags=12%, list=6%, signal=13%
VANASSE_BCL2_TARGETS_UP	23	0.649	1.106	0.386	0.678	1	2778	tags=26%, list=15%, signal=31%
HADDAD_T_LYMPHOCYTE_AND_NK_PROGENITOR_UP	65	0.594	1.105	0.357	0.678	1	45	tags=2%, list=0%, signal=2%
SHEPARD_CRASH_AND_BURN_MUTANT_UP	181	0.56	1.105	0.34	0.678	1	2332	tags=23%, list=12%, signal=26%
SIG_PIP3_SIGNALING_IN_B_LYMPHOCYTES	35	0.62	1.105	0.341	0.678	1	1066	tags=9%, list=6%, signal=9%
REACTOME_ESR_MEDIATED_SIGNALING	174	0.565	1.105	0.316	0.678	1	1549	tags=11%, list=8%, signal=12%
REACTOME_BRANCHED_CHAIN_AMINO_ACID_CATABOLISM	21	0.648	1.105	0.39	0.678	1	81	tags=5%, list=0%, signal=5%
JOSEPH_RESPONSE_TO_SODIUM_BUTYRATE_UP	28	0.626	1.104	0.366	0.678	1	1829	tags=21%, list=10%, signal=24%
BIOCARTA_CERAMIDE_PATHWAY	21	0.65	1.104	0.358	0.678	1	2421	tags=33%, list=13%, signal=38%
POMEROY_MEDULLOBLASTOMA_DESMOPLASIC_VS_CLASSIC_DN	53	0.599	1.104	0.352	0.678	1	2193	tags=23%, list=12%, signal=26%
JAEGER_METASTASIS_DN	162	0.56	1.104	0.336	0.678	1	1424	tags=6%, list=8%, signal=6%
REACTOME_ER_QUALITY_CONTROL_COMPARTMENT_ERQC	21	0.636	1.104	0.373	0.678	1	666	tags=19%, list=4%, signal=20%
HINATA_NFKB_TARGETS_KERATINOCYTE_UP	74	0.587	1.103	0.356	0.678	1	3221	tags=28%, list=17%, signal=34%
VANHARANTA_UTERINE_FIBROID_DN	60	0.594	1.103	0.355	0.678	1	2231	tags=18%, list=12%, signal=21%
HONRADO_BREAST_CANCER_BRCA1_VS_BRCA2	15	0.653	1.103	0.368	0.678	1	345	tags=7%, list=2%, signal=7%
MORI_LARGE_PRE_BII_LYMPHOCYTE_DN	57	0.601	1.102	0.361	0.68	1	1627	tags=14%, list=9%, signal=15%
KUNINGER_IGF1_VS_PDGFB_TARGETS_UP	59	0.592	1.102	0.368	0.681	1	561	tags=7%, list=3%, signal=7%
WOOD_EBV_EBNA1_TARGETS_UP	96	0.581	1.101	0.357	0.682	1	1627	tags=11%, list=9%, signal=12%
REACTOME_INTERCONVERSION_OF_NUCLEOTIDE_DI_AND_TRIPHOSPHATES	29	0.637	1.101	0.388	0.681	1	1580	tags=17%, list=8%, signal=19%
BREDEMEYER_RAG_SIGNALING_VIA_ATM_NOT_VIA_NFKB_DN	37	0.604	1.101	0.363	0.682	1	615	tags=11%, list=3%, signal=11%
REACTOME_HIV_TRANSCRIPTION_ELONGATION	41	0.62	1.1	0.374	0.682	1	2458	tags=37%, list=13%, signal=42%
PLASARI_NFIC_TARGETS_BASAL_UP	20	0.631	1.1	0.349	0.682	1	546	tags=5%, list=3%, signal=5%
LOPEZ_TRANSLATION_VIA_FN1_SIGNALING	34	0.608	1.1	0.352	0.682	1	1576	tags=15%, list=8%, signal=16%
REACTOME_RNA_POLYMERASE_II_TRANSCRIBES_SNRNA_GENES	77	0.585	1.099	0.369	0.683	1	890	tags=13%, list=5%, signal=14%
WONG_EMBRYONIC_STEM_CELL_CORE	327	0.553	1.098	0.308	0.686	1	2134	tags=21%, list=11%, signal=23%
ONO_FOXP3_TARGETS_DN	38	0.613	1.097	0.362	0.687	1	1015	tags=8%, list=5%, signal=8%
MULLIGAN_NTF3_SIGNALING_VIA_INSR_AND_IGF1R_UP	19	0.636	1.097	0.383	0.687	1	3760	tags=42%, list=20%, signal=53%
ONO_FOXP3_TARGETS_UP	21	0.64	1.096	0.373	0.688	1	2161	tags=24%, list=11%, signal=27%
MOLENAAR_TARGETS_OF_CCND1_AND_CDK4_UP	64	0.596	1.096	0.359	0.688	1	1743	tags=19%, list=9%, signal=21%
BRUINS_UVC_RESPONSE_VIA_TP53_GROUP_B	462	0.549	1.096	0.306	0.688	1	1970	tags=14%, list=10%, signal=15%
REACTOME_FLT3_SIGNALING	37	0.612	1.095	0.354	0.69	1	1066	tags=14%, list=6%, signal=14%
AMIT_DELAYED_EARLY_GENES	18	0.638	1.095	0.384	0.69	1	2280	tags=39%, list=12%, signal=44%
DUTERTRE_ESTRADIOL_RESPONSE_6HR_DN	77	0.583	1.095	0.356	0.69	1	2340	tags=13%, list=12%, signal=15%
KEGG_LONG_TERM_DEPRESSION	50	0.592	1.095	0.373	0.689	1	1268	tags=12%, list=7%, signal=13%
LEE_AGING_CEREBELLUM_DN	54	0.595	1.094	0.362	0.69	1	2160	tags=15%, list=11%, signal=17%
HUANG_GATA2_TARGETS_UP	139	0.559	1.094	0.35	0.691	1	513	tags=9%, list=3%, signal=9%
SONG_TARGETS_OF_IE86_CMV_PROTEIN	54	0.6	1.093	0.35	0.691	1	2928	tags=30%, list=16%, signal=35%
GAZDA_DIAMOND_BLACKFAN_ANEMIA_ERYTHROID_DN	412	0.547	1.093	0.318	0.691	1	1015	tags=6%, list=5%, signal=7%
REACTOME_LAGGING_STRAND_SYNTHESIS	20	0.65	1.093	0.376	0.69	1	1682	tags=15%, list=9%, signal=16%
PLASARI_TGFB1_TARGETS_1HR_UP	31	0.629	1.093	0.385	0.69	1	2560	tags=29%, list=14%, signal=34%
FONTAINE_THYROID_TUMOR_UNCERTAIN_MALIGNANCY_DN	21	0.624	1.093	0.39	0.691	1	254	tags=10%, list=1%, signal=10%
BASSO_HAIRY_CELL_LEUKEMIA_UP	71	0.575	1.092	0.365	0.691	1	2588	tags=13%, list=14%, signal=15%
MODY_HIPPOCAMPUS_PRENATAL	42	0.592	1.092	0.364	0.691	1	2387	tags=33%, list=13%, signal=38%
REACTOME_LISTERIA_MONOCYTOGENES_ENTRY_INTO_HOST_CELLS	18	0.644	1.092	0.372	0.691	1	666	tags=22%, list=4%, signal=23%
MARTENS_TRETINOIN_RESPONSE_UP	447	0.544	1.092	0.316	0.692	1	1665	tags=9%, list=9%, signal=9%
VALK_AML_CLUSTER_5	29	0.616	1.091	0.368	0.692	1	2346	tags=24%, list=12%, signal=28%
HOLLEMAN_VINCRISTINE_RESISTANCE_B_ALL_DN	16	0.665	1.091	0.416	0.692	1	1688	tags=38%, list=9%, signal=41%
KYNG_DNA_DAMAGE_BY_GAMMA_AND_UV_RADIATION	68	0.581	1.091	0.367	0.692	1	2355	tags=21%, list=13%, signal=23%
GRAHAM_CML_QUIESCENT_VS_NORMAL_DIVIDING_UP	47	0.595	1.091	0.375	0.693	1	2433	tags=32%, list=13%, signal=37%
REACTOME_TRANSCRIPTIONAL_REGULATION_BY_SMALL_RNAS	71	0.588	1.09	0.377	0.694	1	1829	tags=23%, list=10%, signal=25%
REACTOME_REGULATION_OF_RUNX1_EXPRESSION_AND_ACTIVITY	17	0.66	1.09	0.4	0.694	1	180	tags=12%, list=1%, signal=12%
REACTOME_REGULATION_OF_LIPID_METABOLISM_BY_PPARALPHA	107	0.558	1.09	0.362	0.694	1	1638	tags=16%, list=9%, signal=17%
CONCANNON_APOPTOSIS_BY_EPOXOMICIN_DN	145	0.565	1.089	0.366	0.694	1	1163	tags=10%, list=6%, signal=10%
KAUFFMANN_DNA_REPAIR_GENES	223	0.547	1.089	0.356	0.694	1	1081	tags=9%, list=6%, signal=9%
FERNANDEZ_BOUND_BY_MYC	165	0.552	1.089	0.362	0.694	1	2161	tags=19%, list=11%, signal=21%
CHARAFE_BREAST_CANCER_BASAL_VS_MESENCHYMAL_UP	85	0.572	1.089	0.353	0.694	1	2154	tags=16%, list=11%, signal=19%
ROSS_AML_OF_FAB_M7_TYPE	62	0.586	1.088	0.371	0.694	1	1717	tags=16%, list=9%, signal=18%
LINDGREN_BLADDER_CANCER_CLUSTER_2B	341	0.544	1.088	0.328	0.695	1	1552	tags=9%, list=8%, signal=9%
REACTOME_PRC2_METHYLATES_HISTONES_AND_DNA	38	0.594	1.087	0.38	0.696	1	1549	tags=11%, list=8%, signal=11%
BERTUCCI_INVASIVE_CARCINOMA_DUCTAL_VS_LOBULAR_UP	24	0.622	1.086	0.386	0.697	1	1605	tags=13%, list=9%, signal=14%
IVANOVA_HEMATOPOIESIS_LATE_PROGENITOR	475	0.548	1.086	0.315	0.697	1	2587	tags=22%, list=14%, signal=25%
WP_HIPPOYAP_SIGNALING_PATHWAY	23	0.623	1.086	0.39	0.697	1	1238	tags=13%, list=7%, signal=14%
BILD_MYC_ONCOGENIC_SIGNATURE	191	0.55	1.085	0.343	0.698	1	2770	tags=17%, list=15%, signal=19%
SCIAN_INVERSED_TARGETS_OF_TP53_AND_TP73_DN	30	0.615	1.085	0.381	0.7	1	1378	tags=20%, list=7%, signal=22%
REACTOME_METABOLISM_OF_STEROID_HORMONES	25	0.623	1.084	0.388	0.7	1	2206	tags=12%, list=12%, signal=14%
CEBALLOS_TARGETS_OF_TP53_AND_MYC_UP	19	0.633	1.084	0.379	0.701	1	1628	tags=21%, list=9%, signal=23%
WP_TRYPTOPHAN_METABOLISM	35	0.608	1.084	0.382	0.701	1	1496	tags=9%, list=8%, signal=9%
PEART_HDAC_PROLIFERATION_CLUSTER_UP	53	0.578	1.083	0.394	0.702	1	1297	tags=13%, list=7%, signal=14%
BORCZUK_MALIGNANT_MESOTHELIOMA_DN	76	0.578	1.082	0.374	0.703	1	1261	tags=11%, list=7%, signal=11%
PID_PDGFRB_PATHWAY	126	0.568	1.081	0.391	0.705	1	190	tags=2%, list=1%, signal=2%
PLASARI_TGFB1_TARGETS_10HR_UP	159	0.555	1.08	0.383	0.707	1	1752	tags=9%, list=9%, signal=10%
NGUYEN_NOTCH1_TARGETS_DN	79	0.57	1.08	0.378	0.706	1	735	tags=6%, list=4%, signal=7%
MORI_MATURE_B_LYMPHOCYTE_UP	87	0.567	1.08	0.384	0.706	1	1492	tags=14%, list=8%, signal=15%
BURTON_ADIPOGENESIS_5	112	0.567	1.08	0.394	0.706	1	1729	tags=15%, list=9%, signal=17%
BIOCARTA_TNFR2_PATHWAY	16	0.636	1.08	0.405	0.706	1	2379	tags=31%, list=13%, signal=36%
WP_ONCOSTATIN_M_SIGNALING_PATHWAY	60	0.585	1.08	0.369	0.706	1	1628	tags=12%, list=9%, signal=13%
QUINTENS_EMBRYONIC_BRAIN_RESPONSE_TO_IR	77	0.574	1.08	0.38	0.706	1	2098	tags=16%, list=11%, signal=17%
WP_KIT_RECEPTOR_SIGNALING_PATHWAY	55	0.587	1.08	0.39	0.705	1	42	tags=2%, list=0%, signal=2%
EBAUER_MYOGENIC_TARGETS_OF_PAX3_FOXO1_FUSION	39	0.589	1.079	0.372	0.706	1	2480	tags=21%, list=13%, signal=24%
SASSON_RESPONSE_TO_GONADOTROPHINS_DN	80	0.569	1.079	0.381	0.706	1	1129	tags=8%, list=6%, signal=8%
MAGRANGEAS_MULTIPLE_MYELOMA_IGLL_VS_IGLK_UP	34	0.594	1.078	0.389	0.707	1	2648	tags=24%, list=14%, signal=27%
OSWALD_HEMATOPOIETIC_STEM_CELL_IN_COLLAGEN_GEL_DN	258	0.547	1.078	0.359	0.707	1	1565	tags=9%, list=8%, signal=9%
REACTOME_ACTIVATION_OF_ATR_IN_RESPONSE_TO_REPLICATION_STRESS	37	0.586	1.078	0.37	0.707	1	4144	tags=32%, list=22%, signal=41%
REACTOME_KERATINIZATION	50	0.588	1.078	0.372	0.707	1	1314	tags=10%, list=7%, signal=11%
WP_TYPE_2_PAPILLARY_RENAL_CELL_CARCINOMA	32	0.608	1.077	0.401	0.708	1	199	tags=6%, list=1%, signal=6%
REACTOME_DOWNSTREAM_SIGNALING_OF_ACTIVATED_FGFR2	23	0.629	1.077	0.402	0.707	1	1385	tags=13%, list=7%, signal=14%
REACTOME_SUMOYLATION_OF_DNA_REPLICATION_PROTEINS	45	0.591	1.077	0.383	0.707	1	1768	tags=22%, list=9%, signal=24%
VERNELL_RETINOBLASTOMA_PATHWAY_UP	69	0.578	1.077	0.397	0.708	1	2534	tags=19%, list=13%, signal=22%
GOTZMANN_EPITHELIAL_TO_MESENCHYMAL_TRANSITION_DN	177	0.551	1.077	0.361	0.707	1	1951	tags=16%, list=10%, signal=18%
MAYBURD_RESPONSE_TO_L663536_UP	29	0.609	1.076	0.397	0.708	1	1646	tags=21%, list=9%, signal=23%
KUROZUMI_RESPONSE_TO_ONCOCYTIC_VIRUS_AND_CYCLIC_RGD	16	0.645	1.076	0.403	0.707	1	2248	tags=38%, list=12%, signal=43%
KEGG_COMPLEMENT_AND_COAGULATION_CASCADES	38	0.589	1.076	0.381	0.708	1	3437	tags=24%, list=18%, signal=29%
BIDUS_METASTASIS_UP	209	0.542	1.075	0.374	0.708	1	2417	tags=20%, list=13%, signal=22%
REACTOME_REPRODUCTION	92	0.569	1.075	0.407	0.71	1	2278	tags=20%, list=12%, signal=22%
WP_LEPTIN_SIGNALING_PATHWAY	71	0.575	1.074	0.399	0.71	1	1066	tags=6%, list=6%, signal=6%
REACTOME_BASE_EXCISION_REPAIR	65	0.567	1.074	0.384	0.71	1	3218	tags=34%, list=17%, signal=41%
VARELA_ZMPSTE24_TARGETS_DN	36	0.594	1.073	0.375	0.712	1	2732	tags=14%, list=15%, signal=16%
CHAUHAN_RESPONSE_TO_METHOXYESTRADIOL_DN	101	0.554	1.073	0.394	0.712	1	1614	tags=18%, list=9%, signal=19%
SANA_RESPONSE_TO_IFNG_DN	75	0.568	1.073	0.383	0.712	1	1356	tags=17%, list=7%, signal=19%
CHIARADONNA_NEOPLASTIC_TRANSFORMATION_KRAS_CDC25_DN	42	0.591	1.073	0.397	0.712	1	1807	tags=17%, list=10%, signal=18%
WEST_ADRENOCORTICAL_CARCINOMA_VS_ADENOMA_UP	16	0.639	1.072	0.412	0.712	1	2786	tags=25%, list=15%, signal=29%
KUMAR_PATHOGEN_LOAD_BY_MACROPHAGES	220	0.539	1.072	0.36	0.711	1	1512	tags=12%, list=8%, signal=13%
REACTOME_RNA_POLYMERASE_III_TRANSCRIPTION	41	0.59	1.072	0.404	0.711	1	1876	tags=24%, list=10%, signal=27%
BENPORATH_ES_2	32	0.595	1.072	0.399	0.712	1	835	tags=9%, list=4%, signal=10%
GENTILE_UV_RESPONSE_CLUSTER_D1	16	0.64	1.072	0.456	0.712	1	1917	tags=31%, list=10%, signal=35%
LEIN_MIDBRAIN_MARKERS	58	0.587	1.072	0.378	0.711	1	1649	tags=10%, list=9%, signal=11%
REACTOME_ACTIVATION_OF_THE_PRE_REPLICATIVE_COMPLEX	33	0.603	1.071	0.392	0.713	1	4025	tags=36%, list=21%, signal=46%
MOOTHA_TCA	15	0.627	1.07	0.414	0.713	1	1370	tags=20%, list=7%, signal=22%
WP_RAS_SIGNALING	151	0.548	1.07	0.396	0.714	1	1139	tags=5%, list=6%, signal=5%
RASHI_NFKB1_TARGETS	18	0.629	1.07	0.403	0.714	1	2867	tags=28%, list=15%, signal=33%
REACTOME_EXTENSION_OF_TELOMERES	50	0.574	1.069	0.388	0.714	1	1317	tags=14%, list=7%, signal=15%
HERNANDEZ_MITOTIC_ARREST_BY_DOCETAXEL_1_UP	23	0.622	1.069	0.403	0.714	1	2597	tags=17%, list=14%, signal=20%
VART_KSHV_INFECTION_ANGIOGENIC_MARKERS_UP	128	0.554	1.069	0.384	0.714	1	2611	tags=14%, list=14%, signal=16%
LUI_THYROID_CANCER_PAX8_PPARG_DN	45	0.592	1.069	0.408	0.714	1	1865	tags=24%, list=10%, signal=27%
KEGG_MISMATCH_REPAIR	23	0.622	1.068	0.413	0.715	1	1682	tags=17%, list=9%, signal=19%
REACTOME_MAP3K8_TPL2_DEPENDENT_MAPK1_3_ACTIVATION	15	0.629	1.068	0.422	0.715	1	666	tags=27%, list=4%, signal=28%
REACTOME_NEGATIVE_REGULATION_OF_MAPK_PATHWAY	42	0.588	1.068	0.397	0.715	1	982	tags=17%, list=5%, signal=18%
REACTOME_WNT_LIGAND_BIOGENESIS_AND_TRAFFICKING	20	0.628	1.067	0.411	0.716	1	142	tags=5%, list=1%, signal=5%
REACTOME_ACTIVATION_OF_THE_MRNA_UPON_BINDING_OF_THE_CAP_BINDING_COMPLEX_AND_EIFS_AND_SUBSEQUENT_BINDING_TO_43S	59	0.574	1.067	0.394	0.716	1	2120	tags=34%, list=11%, signal=38%
TCGA_GLIOBLASTOMA_COPY_NUMBER_DN	28	0.611	1.067	0.423	0.716	1	1114	tags=7%, list=6%, signal=8%
RAO_BOUND_BY_SALL4	181	0.55	1.067	0.395	0.717	1	1451	tags=12%, list=8%, signal=12%
CHEMNITZ_RESPONSE_TO_PROSTAGLANDIN_E2_DN	336	0.535	1.066	0.374	0.717	1	983	tags=5%, list=5%, signal=5%
JAIN_NFKB_SIGNALING	73	0.568	1.066	0.405	0.716	1	976	tags=7%, list=5%, signal=7%
PHONG_TNF_RESPONSE_VIA_P38_PARTIAL	153	0.545	1.066	0.389	0.717	1	2668	tags=20%, list=14%, signal=23%
KIM_WT1_TARGETS_12HR_UP	144	0.555	1.066	0.404	0.717	1	1	tags=1%, list=0%, signal=1%
BIOCARTA_TEL_PATHWAY	17	0.626	1.065	0.403	0.717	1	1979	tags=24%, list=11%, signal=26%
GARGALOVIC_RESPONSE_TO_OXIDIZED_PHOSPHOLIPIDS_YELLOW_DN	23	0.619	1.065	0.404	0.717	1	46	tags=4%, list=0%, signal=4%
REACTOME_FORMATION_OF_RNA_POL_II_ELONGATION_COMPLEX	56	0.578	1.065	0.396	0.717	1	2458	tags=34%, list=13%, signal=39%
KEGG_HISTIDINE_METABOLISM	25	0.621	1.065	0.402	0.717	1	2812	tags=24%, list=15%, signal=28%
ZHAN_V2_LATE_DIFFERENTIATION_GENES	42	0.588	1.064	0.4	0.718	1	1892	tags=21%, list=10%, signal=24%
PEPPER_CHRONIC_LYMPHOCYTIC_LEUKEMIA_UP	22	0.62	1.064	0.411	0.718	1	370	tags=9%, list=2%, signal=9%
REACTOME_CHONDROITIN_SULFATE_BIOSYNTHESIS	15	0.636	1.063	0.404	0.72	1	1514	tags=13%, list=8%, signal=14%
REACTOME_DOPAMINE_NEUROTRANSMITTER_RELEASE_CYCLE	19	0.613	1.062	0.435	0.721	1	1459	tags=21%, list=8%, signal=23%
REACTOME_SIGNALING_BY_ERBB4	45	0.583	1.061	0.4	0.723	1	1766	tags=16%, list=9%, signal=17%
WP_NUCLEOTIDE_EXCISION_REPAIR	43	0.585	1.061	0.397	0.724	1	1020	tags=9%, list=5%, signal=10%
REACTOME_NERVOUS_SYSTEM_DEVELOPMENT	488	0.535	1.061	0.352	0.724	1	1887	tags=16%, list=10%, signal=17%
PURBEY_TARGETS_OF_CTBP1_NOT_SATB1_DN	325	0.53	1.06	0.396	0.724	1	1795	tags=13%, list=10%, signal=14%
RAY_TUMORIGENESIS_BY_ERBB2_CDC25A_UP	165	0.547	1.06	0.408	0.724	1	1692	tags=7%, list=9%, signal=8%
WIERENGA_STAT5A_TARGETS_GROUP2	50	0.579	1.06	0.41	0.723	1	2968	tags=20%, list=16%, signal=24%
GHANDHI_BYSTANDER_IRRADIATION_UP	64	0.562	1.059	0.406	0.725	1	2867	tags=23%, list=15%, signal=28%
GAVIN_FOXP3_TARGETS_CLUSTER_P7	82	0.559	1.059	0.396	0.725	1	2161	tags=13%, list=11%, signal=15%
SOTIRIOU_BREAST_CANCER_GRADE_1_VS_3_UP	152	0.542	1.059	0.4	0.724	1	2456	tags=16%, list=13%, signal=19%
PACHER_TARGETS_OF_IGF1_AND_IGF2_UP	31	0.597	1.059	0.416	0.725	1	1515	tags=26%, list=8%, signal=28%
DESERT_PERIPORTAL_HEPATOCELLULAR_CARCINOMA_SUBCLASS_UP	114	0.548	1.059	0.406	0.725	1	2767	tags=21%, list=15%, signal=25%
SHAFFER_IRF4_TARGETS_IN_PLASMA_CELL_VS_MATURE_B_LYMPHOCYTE	66	0.565	1.059	0.421	0.724	1	2792	tags=24%, list=15%, signal=28%
ELVIDGE_HIF1A_TARGETS_DN	81	0.565	1.058	0.411	0.724	1	370	tags=2%, list=2%, signal=3%
PEDERSEN_METASTASIS_BY_ERBB2_ISOFORM_7	364	0.527	1.058	0.395	0.724	1	2124	tags=10%, list=11%, signal=11%
BLANCO_MELO_RESPIRATORY_SYNCYTIAL_VIRUS_INFECTION_A594_CELLS_DN	80	0.559	1.058	0.399	0.724	1	1800	tags=8%, list=10%, signal=8%
WP_EGFEGFR_SIGNALING_PATHWAY	150	0.544	1.057	0.423	0.725	1	1070	tags=6%, list=6%, signal=6%
ZHANG_BREAST_CANCER_PROGENITORS_DN	123	0.551	1.057	0.421	0.725	1	2007	tags=16%, list=11%, signal=18%
MEBARKI_HCC_PROGENITOR_WNT_DN_CTNNB1_DEPENDENT	25	0.608	1.057	0.44	0.725	1	211	tags=4%, list=1%, signal=4%
GRAHAM_NORMAL_QUIESCENT_VS_NORMAL_DIVIDING_UP	59	0.579	1.057	0.412	0.725	1	2246	tags=20%, list=12%, signal=23%
REACTOME_TRANSCRIPTIONAL_ACTIVATION_OF_MITOCHONDRIAL_BIOGENESIS	54	0.567	1.057	0.396	0.725	1	2172	tags=22%, list=12%, signal=25%
WANG_TUMOR_INVASIVENESS_DN	200	0.537	1.057	0.412	0.725	1	1562	tags=15%, list=8%, signal=16%
MARTORIATI_MDM4_TARGETS_FETAL_LIVER_UP	213	0.535	1.057	0.385	0.725	1	2442	tags=19%, list=13%, signal=22%
FERRARI_RESPONSE_TO_FENRETINIDE_UP	21	0.6	1.056	0.417	0.725	1	2246	tags=24%, list=12%, signal=27%
REACTOME_JNK_C_JUN_KINASES_PHOSPHORYLATION_AND_ACTIVATION_MEDIATED_BY_ACTIVATED_HUMAN_TAK1	21	0.615	1.056	0.417	0.725	1	2022	tags=33%, list=11%, signal=37%
BIDUS_METASTASIS_DN	139	0.537	1.055	0.406	0.726	1	1330	tags=6%, list=7%, signal=7%
APRELIKOVA_BRCA1_TARGETS	44	0.588	1.055	0.431	0.726	1	1562	tags=16%, list=8%, signal=17%
RORIE_TARGETS_OF_EWSR1_FLI1_FUSION_UP	26	0.596	1.055	0.422	0.726	1	2597	tags=23%, list=14%, signal=27%
WARTERS_IR_RESPONSE_5GY	46	0.587	1.055	0.411	0.726	1	2346	tags=24%, list=12%, signal=27%
KARLSSON_TGFB1_TARGETS_UP	117	0.552	1.055	0.414	0.725	1	2178	tags=26%, list=12%, signal=29%
SCHLOSSER_MYC_TARGETS_REPRESSED_BY_SERUM	159	0.539	1.054	0.412	0.726	1	2110	tags=29%, list=11%, signal=32%
GALLUZZI_PERMEABILIZE_MITOCHONDRIA	39	0.583	1.054	0.412	0.727	1	3180	tags=33%, list=17%, signal=40%
ZHAN_MULTIPLE_MYELOMA_CD1_UP	42	0.571	1.054	0.392	0.727	1	1601	tags=19%, list=8%, signal=21%
ZHANG_BREAST_CANCER_PROGENITORS_UP	409	0.525	1.053	0.382	0.727	1	1933	tags=20%, list=10%, signal=22%
SHETH_LIVER_CANCER_VS_TXNIP_LOSS_PAM4	229	0.531	1.053	0.407	0.728	1	977	tags=8%, list=5%, signal=8%
REACTOME_RETROGRADE_TRANSPORT_AT_THE_TRANS_GOLGI_NETWORK	49	0.567	1.052	0.403	0.728	1	959	tags=6%, list=5%, signal=6%
REACTOME_OXIDATIVE_STRESS_INDUCED_SENESCENCE	89	0.557	1.052	0.398	0.728	1	1123	tags=11%, list=6%, signal=12%
CHEOK_RESPONSE_TO_HD_MTX_DN	21	0.615	1.052	0.425	0.728	1	1839	tags=24%, list=10%, signal=26%
BROWNE_HCMV_INFECTION_48HR_UP	158	0.541	1.052	0.419	0.728	1	2850	tags=22%, list=15%, signal=25%
LINDGREN_BLADDER_CANCER_WITH_LOH_IN_CHR9Q	115	0.55	1.052	0.411	0.728	1	1830	tags=12%, list=10%, signal=13%
YAUCH_HEDGEHOG_SIGNALING_PARACRINE_DN	176	0.533	1.051	0.409	0.729	1	1373	tags=7%, list=7%, signal=8%
BLANCO_MELO_HUMAN_PARAINFLUENZA_VIRUS_3_INFECTION_A594_CELLS_DN	87	0.554	1.05	0.418	0.731	1	637	tags=6%, list=3%, signal=6%
SANSOM_APC_TARGETS_UP	114	0.55	1.049	0.419	0.732	1	1940	tags=13%, list=10%, signal=15%
ACEVEDO_LIVER_TUMOR_VS_NORMAL_ADJACENT_TISSUE_DN	221	0.538	1.049	0.432	0.733	1	2141	tags=14%, list=11%, signal=15%
ZAMORA_NOS2_TARGETS_UP	53	0.566	1.049	0.421	0.732	1	2330	tags=21%, list=12%, signal=24%
IWANAGA_CARCINOGENESIS_BY_KRAS_PTEN_DN	283	0.526	1.048	0.425	0.734	1	600	tags=5%, list=3%, signal=5%
GRAHAM_CML_QUIESCENT_VS_NORMAL_QUIESCENT_UP	82	0.551	1.048	0.411	0.734	1	2186	tags=12%, list=12%, signal=14%
RUIZ_TNC_TARGETS_UP	140	0.538	1.048	0.429	0.734	1	1917	tags=10%, list=10%, signal=11%
TING_SILENCED_BY_DICER	27	0.586	1.048	0.408	0.733	1	1666	tags=11%, list=9%, signal=12%
BOYAULT_LIVER_CANCER_SUBCLASS_G1_UP	110	0.544	1.047	0.404	0.735	1	1185	tags=8%, list=6%, signal=9%
RUTELLA_RESPONSE_TO_HGF_UP	393	0.528	1.046	0.425	0.736	1	1690	tags=10%, list=9%, signal=11%
LU_TUMOR_ENDOTHELIAL_MARKERS_UP	16	0.621	1.046	0.447	0.736	1	3093	tags=25%, list=16%, signal=30%
REACTOME_SUMOYLATION_OF_CHROMATIN_ORGANIZATION_PROTEINS	58	0.564	1.045	0.416	0.737	1	1768	tags=17%, list=9%, signal=19%
GNATENKO_PLATELET_SIGNATURE	36	0.587	1.045	0.423	0.736	1	1445	tags=22%, list=8%, signal=24%
CASORELLI_ACUTE_PROMYELOCYTIC_LEUKEMIA_UP	160	0.535	1.045	0.418	0.736	1	2452	tags=21%, list=13%, signal=24%
GRAHAM_CML_QUIESCENT_VS_CML_DIVIDING_UP	19	0.615	1.045	0.425	0.736	1	2433	tags=26%, list=13%, signal=30%
REACTOME_TRANSCRIPTIONAL_REGULATION_BY_TP53	347	0.531	1.045	0.415	0.736	1	1238	tags=14%, list=7%, signal=14%
BRUINS_UVC_RESPONSE_EARLY_LATE	287	0.527	1.045	0.413	0.737	1	2133	tags=20%, list=11%, signal=22%
REACTOME_FORMATION_OF_THE_EARLY_ELONGATION_COMPLEX	32	0.582	1.044	0.418	0.737	1	2355	tags=38%, list=13%, signal=43%
BROWNE_HCMV_INFECTION_14HR_UP	145	0.533	1.044	0.419	0.737	1	1857	tags=17%, list=10%, signal=19%
KEGG_RENAL_CELL_CARCINOMA	67	0.561	1.043	0.436	0.739	1	1160	tags=10%, list=6%, signal=11%
BIOCARTA_CELLCYCLE_PATHWAY	23	0.612	1.043	0.444	0.738	1	3904	tags=35%, list=21%, signal=44%
REACTOME_INTRAFLAGELLAR_TRANSPORT	51	0.567	1.043	0.426	0.738	1	195	tags=4%, list=1%, signal=4%
VERHAAK_GLIOBLASTOMA_CLASSICAL	136	0.541	1.043	0.424	0.738	1	1778	tags=10%, list=9%, signal=11%
NIKOLSKY_BREAST_CANCER_6P24_P22_AMPLICON	17	0.613	1.043	0.438	0.738	1	3249	tags=35%, list=17%, signal=43%
CLIMENT_BREAST_CANCER_COPY_NUMBER_UP	18	0.608	1.043	0.424	0.737	1	2178	tags=28%, list=12%, signal=31%
OSWALD_HEMATOPOIETIC_STEM_CELL_IN_COLLAGEN_GEL_UP	203	0.533	1.042	0.422	0.739	1	2340	tags=22%, list=12%, signal=25%
WP_CHROMOSOMAL_AND_MICROSATELLITE_INSTABILITY_IN_COLORECTAL_CANCER	72	0.552	1.041	0.425	0.74	1	2290	tags=24%, list=12%, signal=27%
NIKOLSKY_BREAST_CANCER_8P12_P11_AMPLICON	45	0.579	1.041	0.417	0.74	1	1681	tags=18%, list=9%, signal=19%
CADWELL_ATG16L1_TARGETS_DN	57	0.559	1.04	0.427	0.742	1	1243	tags=9%, list=7%, signal=9%
WIERENGA_STAT5A_TARGETS_UP	178	0.534	1.039	0.441	0.744	1	2823	tags=17%, list=15%, signal=20%
CHESLER_BRAIN_QTL_CIS	65	0.548	1.039	0.424	0.744	1	1484	tags=17%, list=8%, signal=18%
JIANG_HYPOXIA_NORMAL	188	0.53	1.038	0.431	0.744	1	1857	tags=16%, list=10%, signal=18%
WP_MYOMETRIAL_RELAXATION_AND_CONTRACTION_PATHWAYS	134	0.545	1.038	0.44	0.744	1	1268	tags=6%, list=7%, signal=6%
BASSO_B_LYMPHOCYTE_NETWORK	145	0.536	1.038	0.442	0.744	1	1954	tags=24%, list=10%, signal=27%
KIM_MYCN_AMPLIFICATION_TARGETS_DN	99	0.545	1.038	0.432	0.744	1	1602	tags=12%, list=9%, signal=13%
NUTT_GBM_VS_AO_GLIOMA_UP	43	0.588	1.037	0.438	0.746	1	197	tags=5%, list=1%, signal=5%
BOYLAN_MULTIPLE_MYELOMA_C_CLUSTER_DN	31	0.594	1.036	0.447	0.747	1	2860	tags=26%, list=15%, signal=30%
LINSLEY_MIR16_TARGETS	201	0.527	1.036	0.432	0.746	1	1422	tags=14%, list=8%, signal=15%
MOHANKUMAR_HOXA1_TARGETS_UP	378	0.521	1.036	0.427	0.747	1	1795	tags=10%, list=10%, signal=11%
GUTIERREZ_CHRONIC_LYMPHOCYTIC_LEUKEMIA_DN	54	0.553	1.035	0.411	0.748	1	815	tags=7%, list=4%, signal=8%
JIANG_AGING_HYPOTHALAMUS_UP	45	0.579	1.035	0.428	0.749	1	1290	tags=24%, list=7%, signal=26%
FAELT_B_CLL_WITH_VH_REARRANGEMENTS_DN	47	0.563	1.034	0.421	0.75	1	2325	tags=21%, list=12%, signal=24%
KEGG_SELENOAMINO_ACID_METABOLISM	25	0.595	1.033	0.429	0.751	1	3479	tags=28%, list=18%, signal=34%
PID_ERBB1_INTERNALIZATION_PATHWAY	39	0.564	1.033	0.422	0.751	1	1070	tags=10%, list=6%, signal=11%
BARRIER_CANCER_RELAPSE_NORMAL_SAMPLE_UP	29	0.584	1.032	0.446	0.752	1	1807	tags=14%, list=10%, signal=15%
CARD_MIR302A_TARGETS	71	0.54	1.031	0.418	0.753	1	2148	tags=13%, list=11%, signal=14%
PID_HIV_NEF_PATHWAY	35	0.587	1.031	0.442	0.753	1	2421	tags=31%, list=13%, signal=36%
NIKOLSKY_BREAST_CANCER_20Q12_Q13_AMPLICON	113	0.538	1.031	0.432	0.754	1	2476	tags=27%, list=13%, signal=30%
REACTOME_ABERRANT_REGULATION_OF_MITOTIC_EXIT_IN_CANCER_DUE_TO_RB1_DEFECTS	20	0.594	1.03	0.442	0.755	1	2885	tags=30%, list=15%, signal=35%
REACTOME_POLYMERASE_SWITCHING_ON_THE_C_STRAND_OF_THE_TELOMERE	25	0.59	1.03	0.439	0.755	1	2822	tags=36%, list=15%, signal=42%
VERRECCHIA_DELAYED_RESPONSE_TO_TGFB1	32	0.565	1.03	0.426	0.755	1	152	tags=3%, list=1%, signal=3%
COLDREN_GEFITINIB_RESISTANCE_DN	185	0.529	1.03	0.454	0.755	1	1618	tags=6%, list=9%, signal=6%
BIOCARTA_IGF1MTOR_PATHWAY	19	0.598	1.029	0.457	0.755	1	1705	tags=21%, list=9%, signal=23%
HOLLMANN_APOPTOSIS_VIA_CD40_UP	197	0.524	1.029	0.446	0.755	1	1683	tags=14%, list=9%, signal=15%
MARTIN_VIRAL_GPCR_SIGNALING_DN	39	0.568	1.029	0.454	0.755	1	2293	tags=18%, list=12%, signal=20%
FIGUEROA_AML_METHYLATION_CLUSTER_3_UP	137	0.526	1.028	0.458	0.757	1	1781	tags=13%, list=9%, signal=14%
BOQUEST_STEM_CELL_UP	189	0.525	1.027	0.461	0.757	1	1186	tags=5%, list=6%, signal=5%
VECCHI_GASTRIC_CANCER_ADVANCED_VS_EARLY_UP	135	0.537	1.027	0.465	0.757	1	2172	tags=9%, list=12%, signal=10%
BILD_E2F3_ONCOGENIC_SIGNATURE	229	0.516	1.026	0.447	0.758	1	1084	tags=3%, list=6%, signal=4%
BURTON_ADIPOGENESIS_2	62	0.556	1.026	0.454	0.759	1	679	tags=6%, list=4%, signal=7%
GAUSSMANN_MLL_AF4_FUSION_TARGETS_E_DN	16	0.618	1.026	0.462	0.759	1	152	tags=6%, list=1%, signal=6%
REACTOME_ANTI_INFLAMMATORY_RESPONSE_FAVOURING_LEISHMANIA_PARASITE_INFECTION	147	0.525	1.025	0.439	0.76	1	1845	tags=6%, list=10%, signal=7%
WP_REGUCALCIN_IN_PROXIMAL_TUBULE_EPITHELIAL_KIDNEY_CELLS	27	0.58	1.025	0.444	0.761	1	2732	tags=41%, list=15%, signal=48%
YAGI_AML_WITH_11Q23_REARRANGED	306	0.515	1.025	0.438	0.76	1	936	tags=7%, list=5%, signal=7%
MARTINEZ_RESPONSE_TO_TRABECTEDIN_DN	265	0.518	1.025	0.475	0.76	1	1929	tags=17%, list=10%, signal=19%
STAEGE_EWING_FAMILY_TUMOR	19	0.612	1.024	0.473	0.76	1	3225	tags=26%, list=17%, signal=32%
WAMUNYOKOLI_OVARIAN_CANCER_LMP_UP	246	0.521	1.024	0.467	0.761	1	1415	tags=11%, list=8%, signal=11%
REACTOME_SIGNALING_BY_RETINOIC_ACID	34	0.572	1.023	0.438	0.761	1	411	tags=6%, list=2%, signal=6%
REACTOME_NEGATIVE_REGULATION_OF_MET_ACTIVITY	19	0.605	1.023	0.464	0.761	1	666	tags=16%, list=4%, signal=16%
REACTOME_SEROTONIN_NEUROTRANSMITTER_RELEASE_CYCLE	15	0.621	1.023	0.466	0.761	1	1125	tags=20%, list=6%, signal=21%
BOYAULT_LIVER_CANCER_SUBCLASS_G123_DN	40	0.567	1.023	0.45	0.761	1	2329	tags=20%, list=12%, signal=23%
WP_CELL_MIGRATION_AND_INVASION_THROUGH_P75NTR	27	0.582	1.022	0.463	0.762	1	2161	tags=22%, list=11%, signal=25%
BACOLOD_RESISTANCE_TO_ALKYLATING_AGENTS_UP	21	0.605	1.022	0.464	0.762	1	2772	tags=29%, list=15%, signal=33%
REACTOME_REGULATION_OF_TP53_ACTIVITY_THROUGH_ACETYLATION	29	0.58	1.021	0.452	0.764	1	325	tags=7%, list=2%, signal=7%
REACTOME_SIGNALING_BY_NUCLEAR_RECEPTORS	236	0.523	1.02	0.468	0.765	1	1549	tags=10%, list=8%, signal=10%
VALK_AML_WITH_CEBPA	30	0.583	1.02	0.442	0.766	1	1074	tags=7%, list=6%, signal=7%
IIZUKA_LIVER_CANCER_PROGRESSION_G1_G2_DN	25	0.587	1.02	0.455	0.765	1	361	tags=8%, list=2%, signal=8%
LEE_LIVER_CANCER_CIPROFIBRATE_DN	40	0.553	1.02	0.441	0.765	1	3349	tags=20%, list=18%, signal=24%
WANG_LSD1_TARGETS_DN	28	0.578	1.019	0.455	0.765	1	2735	tags=18%, list=15%, signal=21%
RIZ_ERYTHROID_DIFFERENTIATION_CCNE1	40	0.565	1.019	0.45	0.766	1	2105	tags=23%, list=11%, signal=25%
WEIGEL_OXIDATIVE_STRESS_BY_HNE_AND_H2O2	36	0.568	1.019	0.445	0.765	1	2379	tags=28%, list=13%, signal=32%
REACTOME_HSF1_ACTIVATION	25	0.585	1.019	0.455	0.766	1	1296	tags=16%, list=7%, signal=17%
PYEON_CANCER_HEAD_AND_NECK_VS_CERVICAL_DN	17	0.613	1.018	0.463	0.766	1	598	tags=6%, list=3%, signal=6%
REACTOME_TP53_REGULATES_TRANSCRIPTION_OF_CELL_DEATH_GENES	43	0.566	1.018	0.458	0.766	1	2748	tags=35%, list=15%, signal=41%
BRACHAT_RESPONSE_TO_CAMPTOTHECIN_DN	40	0.56	1.018	0.461	0.766	1	1717	tags=25%, list=9%, signal=27%
ROVERSI_GLIOMA_LOH_REGIONS	34	0.572	1.018	0.462	0.766	1	2062	tags=12%, list=11%, signal=13%
GALE_APL_WITH_FLT3_MUTATED_UP	58	0.544	1.017	0.456	0.768	1	1713	tags=16%, list=9%, signal=17%
SENGUPTA_NASOPHARYNGEAL_CARCINOMA_DN	268	0.513	1.016	0.479	0.768	1	2783	tags=15%, list=15%, signal=17%
AFFAR_YY1_TARGETS_UP	162	0.524	1.016	0.485	0.767	1	1986	tags=10%, list=11%, signal=11%
REACTOME_INSULIN_RECEPTOR_SIGNALLING_CASCADE	42	0.568	1.016	0.443	0.767	1	1385	tags=10%, list=7%, signal=10%
WP_AUTOPHAGY	28	0.583	1.016	0.46	0.767	1	2203	tags=25%, list=12%, signal=28%
YU_MYC_TARGETS_UP	43	0.555	1.016	0.466	0.766	1	1991	tags=23%, list=11%, signal=26%
STEIN_ESRRA_TARGETS_UP	370	0.51	1.016	0.477	0.766	1	1759	tags=16%, list=9%, signal=17%
UDAYAKUMAR_MED1_TARGETS_UP	131	0.527	1.016	0.471	0.766	1	1717	tags=10%, list=9%, signal=11%
SMIRNOV_RESPONSE_TO_IR_6HR_DN	113	0.529	1.015	0.461	0.767	1	1892	tags=11%, list=10%, signal=12%
AMIT_EGF_RESPONSE_480_MCF10A	38	0.565	1.014	0.461	0.769	1	1295	tags=11%, list=7%, signal=11%
GAL_LEUKEMIC_STEM_CELL_DN	197	0.507	1.014	0.467	0.769	1	2608	tags=12%, list=14%, signal=14%
WP_3Q29_COPY_NUMBER_VARIATION_SYNDROME	75	0.544	1.013	0.473	0.77	1	1621	tags=15%, list=9%, signal=16%
REACTOME_POSITIVE_EPIGENETIC_REGULATION_OF_RRNA_EXPRESSION	71	0.543	1.013	0.464	0.771	1	1876	tags=21%, list=10%, signal=23%
PANGAS_TUMOR_SUPPRESSION_BY_SMAD1_AND_SMAD5_UP	115	0.531	1.013	0.467	0.771	1	1217	tags=7%, list=6%, signal=7%
REACTOME_FOXO_MEDIATED_TRANSCRIPTION_OF_CELL_DEATH_GENES	16	0.605	1.012	0.477	0.771	1	1852	tags=31%, list=10%, signal=35%
KEGG_NOTCH_SIGNALING_PATHWAY	45	0.556	1.012	0.471	0.771	1	1818	tags=13%, list=10%, signal=15%
YANG_BREAST_CANCER_ESR1_BULK_UP	24	0.584	1.011	0.476	0.773	1	1651	tags=17%, list=9%, signal=18%
WP_RAS_AND_BRADYKININ_PATHWAYS_IN_COVID19	19	0.586	1.011	0.448	0.773	1	2560	tags=21%, list=14%, signal=24%
MEISSNER_NPC_HCP_WITH_H3K4ME2	379	0.509	1.011	0.501	0.773	1	1716	tags=8%, list=9%, signal=9%
CAIRO_LIVER_DEVELOPMENT_DN	166	0.517	1.01	0.474	0.774	1	1480	tags=7%, list=8%, signal=7%
WP_SMALL_CELL_LUNG_CANCER	86	0.536	1.01	0.478	0.774	1	2564	tags=22%, list=14%, signal=25%
REACTOME_DNA_STRAND_ELONGATION	32	0.583	1.01	0.465	0.774	1	3038	tags=28%, list=16%, signal=33%
KORKOLA_CORRELATED_WITH_POU5F1	22	0.589	1.009	0.485	0.775	1	1853	tags=18%, list=10%, signal=20%
HELLER_HDAC_TARGETS_DN	273	0.513	1.009	0.495	0.775	1	2131	tags=17%, list=11%, signal=19%
REACTOME_ACTIVATION_OF_ANTERIOR_HOX_GENES_IN_HINDBRAIN_DEVELOPMENT_DURING_EARLY_EMBRYOGENESIS	79	0.527	1.008	0.47	0.776	1	2417	tags=22%, list=13%, signal=25%
KIM_GERMINAL_CENTER_T_HELPER_UP	63	0.531	1.006	0.459	0.78	1	1070	tags=6%, list=6%, signal=7%
LI_PROSTATE_CANCER_EPIGENETIC	29	0.576	1.006	0.488	0.779	1	253	tags=3%, list=1%, signal=3%
YAO_TEMPORAL_RESPONSE_TO_PROGESTERONE_CLUSTER_1	59	0.557	1.006	0.487	0.779	1	2177	tags=19%, list=12%, signal=21%
WANG_RESPONSE_TO_ANDROGEN_UP	26	0.574	1.006	0.475	0.78	1	925	tags=12%, list=5%, signal=12%
PEPPER_CHRONIC_LYMPHOCYTIC_LEUKEMIA_DN	16	0.603	1.005	0.479	0.781	1	2178	tags=19%, list=12%, signal=21%
SA_PTEN_PATHWAY	17	0.601	1.004	0.49	0.782	1	1066	tags=12%, list=6%, signal=12%
WP_NSP1_FROM_SARSCOV2_INHIBITS_TRANSLATION_INITIATION_IN_THE_HOST_CELL	17	0.592	1.003	0.473	0.783	1	1705	tags=35%, list=9%, signal=39%
REACTOME_FLT3_SIGNALING_IN_DISEASE	27	0.584	1.003	0.473	0.783	1	666	tags=11%, list=4%, signal=12%
WU_HBX_TARGETS_3_UP	18	0.593	1.003	0.468	0.783	1	1807	tags=33%, list=10%, signal=37%
VERHAAK_GLIOBLASTOMA_NEURAL	105	0.529	1.003	0.484	0.783	1	1976	tags=19%, list=10%, signal=21%
DEURIG_T_CELL_PROLYMPHOCYTIC_LEUKEMIA_UP	307	0.507	1.003	0.506	0.783	1	1991	tags=11%, list=11%, signal=12%
BEGUM_TARGETS_OF_PAX3_FOXO1_FUSION_DN	39	0.56	1.003	0.457	0.783	1	2560	tags=21%, list=14%, signal=24%
REACTOME_GENE_SILENCING_BY_RNA	97	0.529	1.002	0.473	0.783	1	1829	tags=18%, list=10%, signal=19%
BOYLAN_MULTIPLE_MYELOMA_D_UP	83	0.53	1.002	0.468	0.784	1	1640	tags=12%, list=9%, signal=13%
REACTOME_CONVERSION_FROM_APC_C_CDC20_TO_APC_C_CDH1_IN_LATE_ANAPHASE	20	0.589	1.001	0.491	0.784	1	2885	tags=30%, list=15%, signal=35%
BROWN_MYELOID_CELL_DEVELOPMENT_UP	138	0.517	1.001	0.48	0.785	1	2031	tags=16%, list=11%, signal=18%
WATANABE_RECTAL_CANCER_RADIOTHERAPY_RESPONSIVE_DN	85	0.525	1.001	0.479	0.785	1	1471	tags=12%, list=8%, signal=13%
DURAND_STROMA_NS_UP	144	0.513	1.001	0.488	0.785	1	2074	tags=11%, list=11%, signal=12%
TSENG_IRS1_TARGETS_UP	101	0.515	1	0.476	0.784	1	883	tags=11%, list=5%, signal=11%
GROSS_HYPOXIA_VIA_ELK3_AND_HIF1A_DN	95	0.529	1	0.478	0.785	1	1963	tags=15%, list=10%, signal=16%
REACTOME_PROCESSIVE_SYNTHESIS_ON_THE_C_STRAND_OF_THE_TELOMERE	19	0.582	1	0.488	0.785	1	1317	tags=26%, list=7%, signal=28%
REACTOME_INTERACTIONS_OF_VPR_WITH_HOST_CELLULAR_PROTEINS	36	0.551	0.999	0.472	0.787	1	1768	tags=19%, list=9%, signal=21%
CREIGHTON_ENDOCRINE_THERAPY_RESISTANCE_1	463	0.506	0.999	0.526	0.786	1	1933	tags=14%, list=10%, signal=15%
ZHAN_MULTIPLE_MYELOMA_CD1_AND_CD2_UP	93	0.524	0.999	0.478	0.786	1	2611	tags=22%, list=14%, signal=25%
PID_P38_MKK3_6PATHWAY	26	0.569	0.999	0.485	0.786	1	907	tags=12%, list=5%, signal=12%
GHANDHI_DIRECT_IRRADIATION_UP	84	0.532	0.998	0.48	0.787	1	2513	tags=25%, list=13%, signal=29%
WEINMANN_ADAPTATION_TO_HYPOXIA_UP	21	0.593	0.997	0.499	0.788	1	1857	tags=14%, list=10%, signal=16%
EPPERT_HSC_R	108	0.517	0.997	0.487	0.788	1	1241	tags=6%, list=7%, signal=7%
KANNAN_TP53_TARGETS_UP	53	0.542	0.997	0.493	0.788	1	1852	tags=19%, list=10%, signal=21%
WP_DEVELOPMENT_AND_HETEROGENEITY_OF_THE_ILC_FAMILY	25	0.562	0.996	0.474	0.789	1	3872	tags=20%, list=21%, signal=25%
DELPUECH_FOXO3_TARGETS_UP	55	0.545	0.995	0.486	0.79	1	2386	tags=20%, list=13%, signal=23%
MEISSNER_NPC_ICP_WITH_H3K4ME3	18	0.588	0.995	0.498	0.791	1	1574	tags=17%, list=8%, signal=18%
SMID_BREAST_CANCER_RELAPSE_IN_LUNG_DN	25	0.585	0.994	0.497	0.791	1	2772	tags=28%, list=15%, signal=33%
GRUETZMANN_PANCREATIC_CANCER_DN	169	0.511	0.994	0.506	0.791	1	638	tags=2%, list=3%, signal=2%
DEMAGALHAES_AGING_UP	44	0.552	0.994	0.485	0.791	1	2177	tags=18%, list=12%, signal=21%
MATZUK_MALE_REPRODUCTION_SERTOLI	18	0.588	0.993	0.484	0.792	1	877	tags=11%, list=5%, signal=12%
IVANOVA_HEMATOPOIESIS_STEM_CELL_AND_PROGENITOR	493	0.499	0.993	0.515	0.793	1	1733	tags=12%, list=9%, signal=13%
SWEET_LUNG_CANCER_KRAS_UP	416	0.5	0.992	0.537	0.795	1	1605	tags=10%, list=9%, signal=10%
REACTOME_RNA_POLYMERASE_I_TRANSCRIPTION	75	0.532	0.991	0.497	0.796	1	2411	tags=28%, list=13%, signal=32%
MONNIER_POSTRADIATION_TUMOR_ESCAPE_UP	375	0.506	0.99	0.52	0.797	1	1443	tags=9%, list=8%, signal=9%
WANG_RESPONSE_TO_FORSKOLIN_UP	20	0.582	0.99	0.487	0.797	1	925	tags=15%, list=5%, signal=16%
PARK_TRETINOIN_RESPONSE_AND_PML_RARA_FUSION	28	0.565	0.99	0.496	0.797	1	1396	tags=14%, list=7%, signal=15%
ZHOU_TNF_SIGNALING_30MIN	48	0.541	0.99	0.481	0.797	1	1827	tags=17%, list=10%, signal=18%
REACTOME_POTENTIAL_THERAPEUTICS_FOR_SARS	75	0.53	0.989	0.474	0.797	1	591	tags=7%, list=3%, signal=7%
NABA_CORE_MATRISOME	168	0.511	0.989	0.509	0.798	1	756	tags=5%, list=4%, signal=5%
PURBEY_TARGETS_OF_CTBP1_AND_SATB1_UP	70	0.527	0.989	0.492	0.798	1	1396	tags=11%, list=7%, signal=12%
KAAB_HEART_ATRIUM_VS_VENTRICLE_DN	233	0.502	0.988	0.532	0.8	1	1385	tags=11%, list=7%, signal=11%
REACTOME_CELLULAR_SENESCENCE	159	0.51	0.987	0.507	0.8	1	1319	tags=13%, list=7%, signal=13%
BOYAULT_LIVER_CANCER_SUBCLASS_G3_UP	187	0.509	0.987	0.522	0.8	1	2553	tags=23%, list=14%, signal=26%
SPIELMAN_LYMPHOBLAST_EUROPEAN_VS_ASIAN_UP	474	0.5	0.987	0.536	0.801	1	1226	tags=10%, list=7%, signal=11%
WANG_RESPONSE_TO_BEXAROTENE_UP	25	0.569	0.986	0.503	0.801	1	1726	tags=12%, list=9%, signal=13%
CUI_GLUCOSE_DEPRIVATION	53	0.539	0.985	0.473	0.802	1	859	tags=8%, list=5%, signal=8%
REACTOME_ACTIVATION_OF_AMPK_DOWNSTREAM_OF_NMDARS	21	0.577	0.985	0.509	0.802	1	1725	tags=14%, list=9%, signal=16%
BALDWIN_PRKCI_TARGETS_UP	36	0.548	0.984	0.461	0.805	1	1500	tags=14%, list=8%, signal=15%
KINSEY_TARGETS_OF_EWSR1_FLII_FUSION_DN	297	0.498	0.984	0.542	0.804	1	1467	tags=7%, list=8%, signal=7%
WP_TCA_CYCLE_AKA_KREBS_OR_CITRIC_ACID_CYCLE	18	0.568	0.983	0.484	0.805	1	1370	tags=17%, list=7%, signal=18%
CROONQUIST_NRAS_SIGNALING_UP	32	0.567	0.982	0.501	0.807	1	2099	tags=16%, list=11%, signal=18%
MATSUDA_NATURAL_KILLER_DIFFERENTIATION	420	0.492	0.981	0.566	0.809	1	1892	tags=11%, list=10%, signal=12%
CHUNG_BLISTER_CYTOTOXICITY_DN	47	0.532	0.981	0.485	0.809	1	427	tags=6%, list=2%, signal=7%
CHIARADONNA_NEOPLASTIC_TRANSFORMATION_CDC25_DN	134	0.507	0.981	0.514	0.809	1	1314	tags=9%, list=7%, signal=10%
REACTOME_SIGNALING_BY_PTK6	49	0.543	0.98	0.491	0.809	1	2099	tags=14%, list=11%, signal=16%
CHENG_RESPONSE_TO_NICKEL_ACETATE	40	0.54	0.98	0.474	0.809	1	1335	tags=15%, list=7%, signal=16%
KEGG_BLADDER_CANCER	37	0.541	0.98	0.489	0.809	1	1522	tags=14%, list=8%, signal=15%
HOFFMANN_LARGE_TO_SMALL_PRE_BII_LYMPHOCYTE_UP	148	0.508	0.979	0.527	0.81	1	1991	tags=11%, list=11%, signal=12%
IKEDA_MIR30_TARGETS_UP	113	0.506	0.979	0.519	0.81	1	2632	tags=18%, list=14%, signal=20%
MATTIOLI_MULTIPLE_MYELOMA_WITH_14Q32_TRANSLOCATIONS	34	0.548	0.979	0.51	0.81	1	128	tags=3%, list=1%, signal=3%
BARRIER_COLON_CANCER_RECURRENCE_UP	39	0.554	0.978	0.494	0.811	1	1875	tags=21%, list=10%, signal=23%
PID_ERBB1_DOWNSTREAM_PATHWAY	103	0.516	0.978	0.516	0.811	1	1238	tags=7%, list=7%, signal=7%
REACTOME_DOWNSTREAM_SIGNALING_OF_ACTIVATED_FGFR3	21	0.561	0.977	0.51	0.812	1	1385	tags=10%, list=7%, signal=10%
KANG_GLIS3_TARGETS	18	0.573	0.977	0.514	0.813	1	3349	tags=50%, list=18%, signal=61%
KEGG_GRAFT_VERSUS_HOST_DISEASE	30	0.55	0.976	0.525	0.813	1	4884	tags=33%, list=26%, signal=45%
WP_GENES_RELATED_TO_PRIMARY_CILIUM_DEVELOPMENT_BASED_ON_CRISPR	103	0.516	0.976	0.53	0.813	1	2298	tags=14%, list=12%, signal=15%
ACEVEDO_LIVER_CANCER_WITH_H3K9ME3_UP	82	0.514	0.976	0.499	0.813	1	2238	tags=15%, list=12%, signal=17%
REACTOME_ESTROGEN_DEPENDENT_NUCLEAR_EVENTS_DOWNSTREAM_OF_ESR_MEMBRANE_SIGNALING	20	0.567	0.976	0.507	0.813	1	1066	tags=10%, list=6%, signal=11%
WIERENGA_STAT5A_TARGETS_GROUP1	109	0.508	0.976	0.518	0.812	1	2467	tags=15%, list=13%, signal=17%
JOHANSSON_BRAIN_CANCER_EARLY_VS_LATE_DN	37	0.551	0.975	0.5	0.813	1	1725	tags=11%, list=9%, signal=12%
MCCLUNG_CREB1_TARGETS_UP	81	0.523	0.975	0.503	0.814	1	2280	tags=14%, list=12%, signal=15%
WU_SILENCED_BY_METHYLATION_IN_BLADDER_CANCER	42	0.523	0.974	0.489	0.814	1	128	tags=2%, list=1%, signal=2%
ACEVEDO_NORMAL_TISSUE_ADJACENT_TO_LIVER_TUMOR_DN	314	0.494	0.974	0.555	0.815	1	1629	tags=12%, list=9%, signal=13%
WATANABE_ULCERATIVE_COLITIS_WITH_CANCER_DN	15	0.582	0.974	0.506	0.815	1	2037	tags=13%, list=11%, signal=15%
MATZUK_MEIOTIC_AND_DNA_REPAIR	32	0.555	0.974	0.513	0.815	1	1192	tags=13%, list=6%, signal=13%
[truncated: 2,383 more rows]
