# Supplementary material for: Single-cell genome-wide association reveals that a nonsynonymous variant in ERAP1 confers increased susceptibility to influenza virus
Source: Cell Genom. 2022 Nov 9;2(11):100207. doi: 10.1016/j.xgen.2022.100207 (PMC9718543; doi:10.1016/j.xgen.2022.100207)
Supplement: Table S3. eGenes identified in scHi-HOST using RASQUAL, related to Figure 2 — For each gene, only the lead SNP was retained, then 2-step adjusted p values were applied to all genes. eGenes were defined as genes with lead SNP 2-step p values < 0.05. Data files for eQTLs are available for download from Duke Research Data Repository https://doi.org/10.7924/r4g163n0s. [file mmc4.xlsx]

## Sheet: Info
Table S3. eGenes identified in scHi-HOST using RASQUAL.
For each gene, only the lead SNP was retained, then 2-step adjusted p values were applied to all genes.
eGenes were defined as genes with lead SNP 2-step p values < 0.05.
Data files for eQTLs are available for download from Duke Research Data Repository https://doi.org/10.7924/r4g163n0s.

## Sheet: eGenes_Uninfected
Condition	EnsembleID	GeneName	rsID	Chromosome	SNPposition	Refallele	Altallele	AlleleFreq	HWEChisquare	Log_10BHqvalue	Chisquare	EffectSize	Delta_mappingErrorRate	Phi_RefAlleleMappingbias	Overdispersion	SNPIDInRegion	NofeatureSNPs	NoTestedSNPs	Loglikelihood_Null	SquaredCorPriorPost_fSNP	SaquaredCorPriorPost_rSNP	pval	padj2step	snpgene
Uninfected	ENSG00000001036.9	FUCA2	rs9376759	6	143886959	G	A	0.453125	0.085739	-3.19967	22.9734	0.444762	0.002433	0.482968	23.4006	2373	11	4607	9.23179	0.990101	0.991548	0.000631437	0.00829593	rs9376759_ENSG00000001036.9
Uninfected	ENSG00000001630.11	CYP51A1	rs1089876	7	91368208	G	A	0.8125	0.175323	-2.71365	16.2267	0.528965	0.003754	0.474397	69.9688	1316	6	3371	5.42023	0.986969	0.98719	0.00193354	0.0209145	rs1089876_ENSG00000001630.11
Uninfected	ENSG00000003393.10	ALS2	rs10181957	2	203461532	C	G	0.109375	16.2846	-2.79824	20.6952	0.402123	2.7e-05	0.459821	24.8865	3253	11	3546	8.81263	0.994163	0.985513	0.00159131	0.017762	rs10181957_ENSG00000003393.10
Uninfected	ENSG00000003402.15	CFLAR	rs115842133	2	201351476	G	A	0.057292	1.6751	-2.73906	25.344	0.42449	0.005305	0.48378	23.018	703	30	3802	10.7643	0.992599	0.969168	0.00182363	0.0198682	rs115842133_ENSG00000003402.15
Uninfected	ENSG00000004468.8	CD38	rs2531151	4	15909533	A	T	0.088542	2.48868	-2.45531	24.87	0.359325	0.003283	0.490385	5.46869	3180	12	5715	11.2237	0.988861	0.976339	0.00350503	0.0335418	rs2531151_ENSG00000004468.8
Uninfected	ENSG00000004478.5	FKBP4	rs887364	12	3325543	C	T	0.098958	5.55936	-2.90666	25.5045	0.409616	0.001452	0.447823	36.8421	3893	2	5618	10.9064	0.908565	0.978219	0.00123976	0.0145772	rs887364_ENSG00000004478.5
Uninfected	ENSG00000004487.11	KDM1A	rs72875323	1	23319238	T	G	0.151042	0.415548	-15.9093	83.7889	0.287538	0.017651	0.432667	8.61364	2427	7	4477	40.1447	0.979323	0.945005	1.23235e-16	1.10736e-14	rs72875323_ENSG00000004487.11
Uninfected	ENSG00000005075.11	POLR2J	rs11764413	7	102102164	T	C	0.536458	6.84045	-6.915	44.3912	0.543737	0.003821	0.463073	53.6993	2516	11	4523	19.2957	0.976022	0.993052	1.2162e-07	3.47797e-06	rs11764413_ENSG00000005075.11
Uninfected	ENSG00000006015.13	C19orf60	rs6512246	19	18219792	A	T	0.057292	1.6751	-2.49117	21.5399	0.44539	0.004451	0.476518	79.5895	1625	3	4714	8.58097	0.99615	0.969235	0.00322724	0.0314207	rs6512246_ENSG00000006015.13
Uninfected	ENSG00000006075.11	CCL3	rs8068547	17	34273936	G	C	0.239583	0.075226	-4.29201	32.6039	0.392406	0.015168	0.372923	7.38305	2001	6	4518	14.5784	0.992749	0.987332	5.10488e-05	0.000904155	rs8068547_ENSG00000006075.11
Uninfected	ENSG00000006118.10	TMEM132A	rs60217568	11	59730518	C	G	0.052083	0.28982	-3.14736	25.3314	0.622035	0.002104	0.495727	25.0191	25	12	4426	11.0075	0.991852	0.936086	0.000712262	0.00916327	rs60217568_ENSG00000006118.10
Uninfected	ENSG00000006282.15	SPATA20	rs9890200	17	48624523	A	C	0.395833	8.81863	-10.7304	61.2478	0.300602	0.000846	0.546317	7.26989	2047	5	4355	28.9277	0.994309	0.992839	1.86046e-11	9.29708e-10	rs9890200_ENSG00000006282.15
Uninfected	ENSG00000006453.9	BAIAP2L1	rs7796611	7	97908223	A	G	0.380208	1.5533	-3.36303	21.9575	0.627276	0.005737	0.476808	2.8167	3233	13	5564	9.61233	0.99088	0.989792	0.000433484	0.00601809	rs7796611_ENSG00000006453.9
Uninfected	ENSG00000006625.13	GGCT	rs2952798	7	30584956	C	A	0.057292	10.1377	-8.49326	49.7707	0.408124	0.003268	0.507018	72.8907	2520	26	5345	22.7758	0.991775	0.970141	3.21177e-09	1.15441e-07	rs2952798_ENSG00000006625.13
Uninfected	ENSG00000006695.6	COX10	rs1802618	17	14111287	T	C	0.208333	5.62704	-16.0581	86.2786	0.393004	0.002584	0.42302	45.7847	4011	18	7986	41.0937	0.986049	0.974092	8.74868e-17	8.04591e-15	rs1802618_ENSG00000006695.6
Uninfected	ENSG00000007341.14	ST7L	rs351372	1	113059220	T	A	0.385417	0.012591	-2.34237	21.857	0.447012	0.00133	0.482863	68.1931	2755	24	4829	8.67629	0.989831	0.991728	0.00454605	0.0411518	rs351372_ENSG00000007341.14
Uninfected	ENSG00000007541.10	PIGQ	rs4580163	16	631752	G	A	0.442708	0.113698	-15.6913	83.3755	0.597076	0.002758	0.560294	34.6183	1699	25	5403	39.1984	0.990272	0.989569	2.03548e-16	1.78803e-14	rs4580163_ENSG00000007541.10
Uninfected	ENSG00000008394.8	MGST1	rs16912020	12	16710805	C	T	0.296875	0.050793	-2.62233	23.0596	0.346463	0.005336	0.457318	1.66801	2725	6	4630	10.4227	0.982651	0.989195	0.002386	0.0245997	rs16912020_ENSG00000008394.8
Uninfected	ENSG00000008517.12	IL32	rs34184287	16	3119167	T	C	0.333333	24	-14.618	79.4251	0.04907	0.008582	0.28843	2.70484	2202	4	4812	39.2885	0.975061	0.950914	2.41016e-15	1.90374e-13	rs34184287_ENSG00000008517.12
Uninfected	ENSG00000008710.13	PKD1	rs9930956	16	2085295	C	T	0.088542	8.07828	-3.5923	27.8038	0.608583	0.011951	0.352615	20.1099	3214	16	5650	12.1412	0.980835	0.981797	0.000255679	0.00379145	rs9930956_ENSG00000008710.13
Uninfected	ENSG00000008988.5	RPS20	rs16920272	8	56956550	T	C	0.098958	0.0047	-5.39969	35.8651	0.460699	0.002599	0.461655	175.769	2614	3	5658	14.9685	0.989149	0.94407	3.98392e-06	8.87839e-05	rs16920272_ENSG00000008988.5
Uninfected	ENSG00000010219.9	DYRK4	rs758532	12	4714557	C	T	0.3125	0.088154	-3.38173	24.353	0.555018	1.8e-05	0.464641	72.0735	2856	3	5554	9.8138	0.975313	0.990748	0.00041521	0.00580554	rs758532_ENSG00000010219.9
Uninfected	ENSG00000010292.8	NCAPD2	rs12307884	12	6073183	T	C	0.255208	0.880343	-2.2802	15.3165	0.537203	0.011033	0.43442	23.2399	1409	18	5444	5.22814	0.991447	0.990444	0.00524566	0.0462662	rs12307884_ENSG00000010292.8
Uninfected	ENSG00000010327.6	STAB1	rs11711421	3	52561779	C	T	0.364583	0.298242	-4.3482	32.2025	0.412444	0.01	0.5	32.4291	990	0	3229	14.0603	NA	0.990994	4.48542e-05	0.000802419	rs11711421_ENSG00000010327.6
Uninfected	ENSG00000010626.10	LRRC23	ss1388026881	12	7029118	C	T	0.260417	0.073159	-4.24783	31.5589	0.556428	0.00247	0.475088	40.7267	3175	27	5842	13.3963	0.992123	0.988434	5.65157e-05	0.000984951	ss1388026881_ENSG00000010626.10
Uninfected	ENSG00000011052.17	NME2	rs3515	17	49249068	A	G	0.125	0.217687	-2.81844	26.0857	0.495433	0.001837	0.472536	268.513	2301	3	4651	10.0356	0.982081	0.918337	0.00151902	0.0172001	rs3515_ENSG00000011052.17
Uninfected	ENSG00000012660.9	ELOVL5	rs529729344	6	53108641	T	A	0.09375	0.035231	-5.28069	37.4785	0.351845	0.003546	0.365541	27.9734	2735	9	5669	17.3796	0.979684	0.972326	5.23976e-06	0.000114173	rs529729344_ENSG00000012660.9
Uninfected	ENSG00000012822.11	CALCOCO1	rs7398731	12	54461325	A	G	0.46875	0.200948	-2.26857	23.5457	0.431552	0.004372	0.439741	16.9196	3241	13	4417	9.78559	0.987138	0.991481	0.00538799	0.0472238	rs7398731_ENSG00000012822.11
Uninfected	ENSG00000012963.9	UBR7	rs1263387	14	93666380	A	G	0.796875	0.429245	-2.72365	22.4232	0.448012	0.004189	0.510851	58.0568	3382	8	5839	8.89965	0.981511	0.988047	0.00188951	0.0205062	rs1263387_ENSG00000012963.9
Uninfected	ENSG00000013503.5	POLR3B	rs2649717	12	106599724	G	A	0.869792	4.57083	-2.89661	26.0335	0.423134	0.002977	0.507208	59.3323	2423	7	4968	10.96	0.993214	0.985233	0.0012688	0.0148562	rs2649717_ENSG00000013503.5
Uninfected	ENSG00000015475.14	BID	rs453841	22	18317821	C	T	0.213542	0.143069	-2.42612	25.0282	0.448073	0.002889	0.466368	52.4397	3957	6	6635	10.1115	0.981994	0.987547	0.0037487	0.0353555	rs453841_ENSG00000015475.14
Uninfected	ENSG00000015532.5	XYLT2	rs12452484	17	48464975	A	G	0.114583	0.068632	-6.44137	42.1138	0.34976	0.001547	0.498159	22.632	2120	12	4203	19.6013	0.986768	0.976926	3.61937e-07	9.739e-06	rs12452484_ENSG00000015532.5
Uninfected	ENSG00000017427.11	IGF1	rs1982910	12	103063751	G	T	0.260417	11.8263	-4.44253	31.0866	0.325413	0.004808	0.49161	2.5076	2978	13	4829	14.3957	0.991022	0.99086	3.60972e-05	0.000659616	rs1982910_ENSG00000017427.11
Uninfected	ENSG00000019995.6	ZRANB1	rs6597869	10	126672779	G	A	0.875	1.95918	-3.41845	27.7574	0.373001	0.023448	0.598385	4.91487	3209	18	5549	12.2872	0.985984	0.977722	0.000381553	0.00538878	rs6597869_ENSG00000019995.6
Uninfected	ENSG00000021355.8	SERPINB1	rs4382335	6	2741655	A	G	0.244792	5.49854	-2.85423	26.8326	0.642871	0.013279	0.316341	4.56905	2445	7	6305	11.9667	0.993751	0.990379	0.00139883	0.0161032	rs4382335_ENSG00000021355.8
Uninfected	ENSG00000022556.11	NLRP2	rs4422092	19	55474210	G	A	0.333333	4.59375	-27.6545	139.946	0.785307	0.029936	0.481601	1.40339	4463	23	8147	68.3339	0.989636	0.922879	2.21562e-28	4.71758e-26	rs4422092_ENSG00000022556.11
Uninfected	ENSG00000023191.12	RNH1	rs112273746	11	517369	T	C	0.088542	2.48868	-6.99559	41.7297	0.427435	0.001921	0.471181	105.159	1317	8	4103	18.5604	0.984053	0.978687	1.01021e-07	2.92305e-06	rs112273746_ENSG00000023191.12
Uninfected	ENSG00000023608.4	SNAPC1	rs72714597	14	62229682	C	A	0.171875	0.696729	-3.74552	30.4353	0.571088	0.001256	0.432821	66.7398	2120	9	5205	12.9718	0.981687	0.986711	0.000179674	0.00278012	rs72714597_ENSG00000023608.4
Uninfected	ENSG00000023734.6	STRAP	rs11056693	12	16040756	T	C	0.15625	12.9937	-2.91341	21.0609	0.460122	0.005918	0.50975	117.34	2301	2	4411	7.97453	0.994469	0.987418	0.00122065	0.0143673	rs11056693_ENSG00000023734.6
Uninfected	ENSG00000025708.8	TYMP	rs2782	22	50961854	T	C	0.645833	0.216038	-9.45764	52.8869	0.563813	0.008751	0.484043	19.747	3113	12	3947	23.9033	0.99364	0.990052	3.48629e-10	1.43172e-08	rs2782_ENSG00000025708.8
Uninfected	ENSG00000025800.9	KPNA6	rs6700430	1	32498202	A	G	0.052083	0.28982	-2.44655	24.056	0.412443	0.000971	0.514554	80.303	2432	10	3822	10.3579	0.970537	0.963718	0.00357642	0.0340777	rs6700430_ENSG00000025800.9
Uninfected	ENSG00000026025.9	VIM	rs12267933	10	17594396	A	G	0.088542	8.07828	-2.53962	25.2534	0.326476	0.032383	0.448339	3.90286	4632	4	5742	11.6138	0.992748	0.970054	0.00288657	0.0287907	rs12267933_ENSG00000026025.9
Uninfected	ENSG00000026297.11	RNASET2	rs533930511	6	167368879	A	G	0.505208	0.37378	-6.34734	37.204	0.565658	0.003463	0.469708	24.3974	3883	14	7181	16.2005	0.992174	0.990925	4.49433e-07	1.18964e-05	rs533930511_ENSG00000026297.11
Uninfected	ENSG00000026751.12	SLAMF7	rs2295616	1	160710157	G	A	0.177083	0.48036	-7.42143	44.6928	0.420766	0.002233	0.479547	24.1619	2259	19	4939	20.1508	0.994751	0.985476	3.78942e-08	1.17454e-06	rs2295616_ENSG00000026751.12
Uninfected	ENSG00000026950.12	BTN3A1	rs56161420	6	26405835	G	A	0.145833	0.001165	-4.59731	25.4511	0.586786	0.002204	0.510308	27.9862	2812	25	5069	10.8232	0.981601	0.984985	2.52751e-05	0.000480227	rs56161420_ENSG00000026950.12
Uninfected	ENSG00000027847.9	B4GALT7	rs28473516	5	177032050	C	G	0.34375	0.088154	-4.63417	33.1022	0.436517	0.009128	0.12188	75.5755	1757	2	4728	14.2482	0.983234	0.97019	2.32184e-05	0.000444599	rs28473516_ENSG00000027847.9
Uninfected	ENSG00000028116.12	VRK2	rs17048705	2	57389340	A	G	0.3125	1.55504	-2.40748	22.5464	0.441682	0.006407	0.415156	36.9191	841	6	5723	9.02669	0.995011	0.991453	0.00391313	0.0365194	rs17048705_ENSG00000028116.12
Uninfected	ENSG00000029639.6	TFB1M	rs9384307	6	155602002	C	T	0.588542	0.011335	-2.52615	25.1119	0.455437	0.002901	0.484298	70.4009	2671	27	5504	9.96961	0.993375	0.991235	0.0029775	0.0294726	rs9384307_ENSG00000029639.6
Uninfected	ENSG00000030110.8	BAK1	rs145004927	6	33540692	T	A	0.765625	0.024187	-4.17053	31.9441	0.422961	0.02041	0.146195	50.3499	12721	6	15754	13.7778	0.989835	0.985791	6.75257e-05	0.0011593	rs145004927_ENSG00000030110.8
Uninfected	ENSG00000031691.6	CENPQ	rs564515	6	49347535	A	G	0.505208	2.04515	-7.45108	40.4894	0.407387	0.004947	0.502547	38.3441	2512	2	4834	17.8743	0.99367	0.968428	3.53928e-08	1.10224e-06	rs564515_ENSG00000031691.6
Uninfected	ENSG00000033178.8	UBA6	rs4860262	4	68480525	C	T	0.390625	2.06507	-4.58382	28.1695	0.602205	0.005451	0.499723	3.94517	2705	48	5630	12.3734	0.986652	0.989677	2.60726e-05	0.000494421	rs4860262_ENSG00000033178.8
Uninfected	ENSG00000035115.17	SH3YL1	rs1474052	2	224192	A	C	0.4375	0.970186	-5.57253	37.0558	0.580552	0.005989	0.495587	29.0235	589	26	4662	16.3479	0.991867	0.990221	2.67591e-06	6.13705e-05	rs1474052_ENSG00000035115.17
Uninfected	ENSG00000035141.3	FAM136A	rs72841123	2	70350961	G	A	0.09375	1.02735	-3.8553	24.6622	0.447824	0.005725	0.486505	75.489	1917	5	5746	9.99126	0.995585	0.97066	0.000139539	0.00221151	rs72841123_ENSG00000035141.3
Uninfected	ENSG00000035403.12	VCL	rs16931166	10	75852022	A	G	0.083333	9.71901	-4.77886	28.5666	0.382023	0.005297	0.457645	8.70513	2321	11	3950	12.7234	0.969178	0.980993	1.66396e-05	0.000328913	rs16931166_ENSG00000035403.12
Uninfected	ENSG00000036448.5	MYOM2	rs4876220	8	2075378	C	T	0.609375	0.077299	-7.76711	50.0272	0.203847	0.002579	0.380536	2.39688	5541	10	11275	24.1663	0.980735	0.989893	1.70958e-08	5.59081e-07	rs4876220_ENSG00000036448.5
Uninfected	ENSG00000037757.9	MRI1	rs62111896	19	13875210	C	G	0.442708	0.563808	-6.02108	38.7039	0.460681	0.005254	0.498144	74.8584	2363	14	4974	16.4943	0.993723	0.990996	9.52614e-07	2.38324e-05	rs62111896_ENSG00000037757.9
Uninfected	ENSG00000038002.4	AGA	rs13133517	4	178361987	T	C	0.234375	0.964359	-6.24825	40.8935	0.417368	0.001868	0.483742	57.4547	3162	4	6486	18.2563	0.995486	0.989977	5.64606e-07	1.47468e-05	rs13133517_ENSG00000038002.4
Uninfected	ENSG00000043143.16	PHF15	rs13186030	5	133889241	C	A	0.614583	4.17049	-8.07649	49.4874	0.440939	0.004678	0.497507	84.853	2496	16	4200	21.9357	0.993196	0.993016	8.38519e-09	2.84675e-07	rs13186030_ENSG00000043143.16
Uninfected	ENSG00000044459.10	CNTLN	rs7874168	9	16476697	A	T	0.083333	3.17355	-4.97621	36.883	0.711405	0.003158	0.514295	2.63095	1247	45	8421	17.3445	0.992506	0.975109	1.0563e-05	0.00021758	rs7874168_ENSG00000044459.10
Uninfected	ENSG00000046604.8	DSG2	rs72938851	18	29073373	C	T	0.072917	0.593864	-3.31685	23.9142	0.656454	0.002119	0.520081	8.26019	2680	10	5265	10.674	0.993424	0.967979	0.000482113	0.00660427	rs72938851_ENSG00000046604.8
Uninfected	ENSG00000047365.7	ARAP2	rs34945369	4	36549940	C	A	0.078125	0.3443	-2.88006	24.7567	0.372205	5e-06	0.471859	23.3733	5345	13	8107	11.0092	0.9941	0.969798	0.00131808	0.0153325	rs34945369_ENSG00000047365.7
Uninfected	ENSG00000047579.15	DTNBP1	rs9476890	6	15667831	T	A	0.203125	1.65304	-3.3089	25.9143	0.561194	0.005388	0.500705	57.2053	2765	6	5503	10.6507	0.977948	0.989013	0.000491016	0.00669347	rs9476890_ENSG00000047579.15
Uninfected	ENSG00000047662.4	FAM184B	rs1006722	4	17618713	G	A	0.567708	11.2353	-2.66239	22.6427	0.457778	0.005323	0.421878	33.1338	2796	59	5576	8.83469	0.992375	0.993857	0.00217573	0.0228773	rs1006722_ENSG00000047662.4
Uninfected	ENSG00000048162.15	NOP16	rs73804226	5	176159929	A	G	0.255208	1.46298	-2.38186	23.8041	0.544595	0.003015	0.506093	86.2663	2791	6	3892	9.30167	0.982188	0.9861	0.00415092	0.0382467	rs73804226_ENSG00000048162.15
Uninfected	ENSG00000048342.11	CC2D2A	rs11943107	4	15574665	T	C	0.276042	0.025898	-3.48808	22.7718	0.373978	0.010933	0.463015	17.2803	3231	8	6165	10.1275	0.991057	0.989752	0.00032503	0.00467132	rs11943107_ENSG00000048342.11
Uninfected	ENSG00000048462.6	TNFRSF17	rs12929544	16	12045162	A	T	0.255208	9.52383	-3.71285	28.0644	0.566269	0.00598	0.47628	16.9365	3622	4	8254	11.8014	0.997083	0.992056	0.00019371	0.00297148	rs12929544_ENSG00000048462.6
Uninfected	ENSG00000048649.9	RSF1	rs1986277	11	77282207	T	C	0.203125	1.65304	-4.93684	29.3172	0.460191	0.003074	0.489564	168.863	2359	16	5270	11.9686	0.985443	0.989796	1.15654e-05	0.00023575	rs1986277_ENSG00000048649.9
Uninfected	ENSG00000049089.9	COL9A2	rs6664978	1	40764842	A	T	0.0625	0.426667	-2.41326	21.027	0.370247	0.002282	0.507855	20.3589	2397	10	4889	9.25753	0.981789	0.943256	0.00386134	0.0361444	rs6664978_ENSG00000049089.9
Uninfected	ENSG00000049239.8	H6PD	rs9435164	1	9331331	A	T	0.21875	0.058863	-10.7694	60.319	0.596181	0.006655	0.476481	22.4614	2301	30	4216	27.9538	0.988399	0.99357	1.70042e-11	8.58494e-10	rs9435164_ENSG00000049239.8
Uninfected	ENSG00000049247.9	UTS2	rs1776356	1	7922261	C	A	0.567708	6.35119	-2.63528	23.2122	0.286048	0.011102	0.436578	1.2951	2681	5	4789	10.7001	0.994174	0.993434	0.00231589	0.0240414	rs1776356_ENSG00000049247.9
Uninfected	ENSG00000051596.5	THOC3	rs145106554	5	175393093	A	G	0.729167	0.000464	-11.5222	65.3406	0.352427	0.004641	0.273776	24.0969	2783	1	4769	30.4444	0.994668	0.986598	3.00495e-12	1.68665e-10	rs145106554_ENSG00000051596.5
Uninfected	ENSG00000051620.6	HEBP2	rs6919872	6	138726183	A	C	0.213542	0.972133	-37.1754	182.715	0.083674	0.003064	0.420423	3.7278	2574	14	5394	90.0617	0.971175	0.990898	6.67732e-38	2.46796e-35	rs6919872_ENSG00000051620.6
Uninfected	ENSG00000054219.9	LY75	rs35605786	2	160731590	C	T	0.244792	0.936202	-2.30391	22.1264	0.534685	0.001945	0.491526	32.6346	3289	43	5837	8.38789	0.992659	0.98784	0.00496691	0.0442459	rs35605786_ENSG00000054219.9
Uninfected	ENSG00000054282.11	SDCCAG8	rs3015157	1	243324168	C	A	0.671875	1.52111	-2.54173	20.9194	0.542925	0.004619	0.478036	61.9769	3199	8	5881	7.99665	0.994461	0.991551	0.00287254	0.0287239	rs3015157_ENSG00000054282.11
Uninfected	ENSG00000054967.8	RELT	rs1107039	11	73026065	G	A	0.088542	2.48868	-2.43319	21.7254	0.582633	0.004284	0.431667	42.0999	1571	10	3517	8.96698	0.986826	0.976704	0.00368815	0.0348683	rs1107039_ENSG00000054967.8
Uninfected	ENSG00000054983.12	GALC	rs111865607	14	88422929	C	T	0.119792	0.133591	-2.79847	26.2745	0.361915	0.002984	0.473723	10.428	2985	38	5370	11.8949	0.99251	0.97906	0.00159047	0.017762	rs111865607_ENSG00000054983.12
Uninfected	ENSG00000055211.8	GINM1	rs9485299	6	148928205	G	T	0.09375	1.02735	-3.05691	24.1162	0.431507	0.001574	0.476248	47.0621	131	7	6348	10.0428	0.96724	0.971429	0.000877187	0.0109031	rs9485299_ENSG00000055211.8
Uninfected	ENSG00000055955.11	ITIH4	rs67409736	3	52551284	G	T	0.588542	5.86766	-2.83283	20.8924	0.614142	0.002057	0.534106	10.9602	732	20	3708	9.06211	0.989193	0.993378	0.00146949	0.0167456	rs67409736_ENSG00000055955.11
Uninfected	ENSG00000056050.6	C4orf27	rs11540095	4	170678993	T	C	0.786458	0.052661	-5.60008	38.6773	0.437536	0.003616	0.453973	72.96	2273	3	5023	16.7996	0.995961	0.993919	2.51141e-06	5.80826e-05	rs11540095_ENSG00000056050.6
Uninfected	ENSG00000056558.6	TRAF1	rs10985072	9	123642630	G	A	0.28125	0.504096	-2.24609	18.2755	0.452137	0.002677	0.478585	20.9189	1489	16	3859	6.8835	0.993847	0.99083	0.0056743	0.0492485	rs10985072_ENSG00000056558.6
Uninfected	ENSG00000057935.9	MTA3	rs13419021	2	42167323	G	C	0.59375	0.60861	-2.3044	24.5648	0.447729	0.003499	0.504315	51.5517	1918	16	6905	9.92076	0.99459	0.990861	0.00496131	0.0442161	rs13419021_ENSG00000057935.9
Uninfected	ENSG00000058091.12	CDK14	rs6959010	7	89879489	T	C	0.947917	0.28982	-2.80733	25.3987	0.668592	0.002861	0.497077	15.3144	2608	15	6685	11.6745	0.995409	0.94224	0.00155838	0.0175343	rs6959010_ENSG00000058091.12
Uninfected	ENSG00000058335.11	RASGRF1	rs2869029	15	78708963	A	C	0.4375	3.67918	-4.55224	34.5632	0.374406	0.005766	0.47445	5.13263	1198	20	6795	15.734	0.992112	0.992297	2.8039e-05	0.00052864	rs2869029_ENSG00000058335.11
Uninfected	ENSG00000059122.12	FLYWCH1	rs4785919	16	2977262	A	G	0.703125	0.510246	-7.44757	46.8941	0.581277	0.010849	0.5353	47.9736	2142	38	4762	21.3545	0.991785	0.989356	3.56805e-08	1.10944e-06	rs4785919_ENSG00000059122.12
Uninfected	ENSG00000060138.8	YBX3	rs75032827	12	11056377	A	G	0.052083	2.33757	-8.38271	46.8146	0.337386	0.006986	0.474373	44.5285	4306	6	6948	21.8306	0.996551	0.882263	4.14275e-09	1.4622e-07	rs75032827_ENSG00000060138.8
Uninfected	ENSG00000060237.12	WNK1	rs722097	12	714842	A	G	0.614583	1.97357	-3.87351	29.7504	0.466658	0.002354	0.475501	111.358	1842	23	5446	11.9654	0.995919	0.989955	0.000133811	0.00213455	rs722097_ENSG00000060237.12
Uninfected	ENSG00000060982.10	BCAT1	rs11047322	12	24383305	C	T	0.265625	1.35714	-2.42528	22.5375	0.582388	0.008744	0.488874	5.15552	941	48	5742	9.43964	0.994268	0.990338	0.00375594	0.0353896	rs11047322_ENSG00000060982.10
Uninfected	ENSG00000063241.3	ISOC2	rs12978796	19	56740304	C	T	0.052083	2.33757	-8.48421	52.5005	0.350225	0.004134	0.471356	51.62	7073	5	7679	24.3586	0.994124	0.880978	3.27935e-09	1.17439e-07	rs12978796_ENSG00000063241.3
Uninfected	ENSG00000063854.8	HAGH	rs7188401	16	1876949	G	C	0.302083	0.013452	-16.7457	88.2042	0.565152	0.006338	0.464029	43.2333	3716	45	6088	41.0565	0.98741	0.970166	1.79611e-17	1.74179e-15	rs7188401_ENSG00000063854.8
Uninfected	ENSG00000064199.2	SPA17	rs7944163	11	124544387	C	T	0.072917	5.05786	-4.19596	28.8478	0.323078	0.004555	0.360473	15.182	3536	5	5989	13.3696	0.987187	0.97469	6.36853e-05	0.00110109	rs7944163_ENSG00000064199.2
Uninfected	ENSG00000064489.17	MEF2BNB-MEF2B	rs3826969	19	18371394	C	T	0.260417	1.74049	-2.42065	24.3271	0.441713	0.005218	0.466371	12.6996	244	23	4670	9.99251	0.989767	0.990383	0.00379621	0.0356817	rs3826969_ENSG00000064489.17
Uninfected	ENSG00000064607.12	SUGP2	rs28498174	19	19099704	G	T	0.078125	0.3443	-4.36217	32.9469	0.434765	0.001865	0.45213	86.6657	2413	15	4586	14.2841	0.993007	0.975807	4.34336e-05	0.000779854	rs28498174_ENSG00000064607.12
Uninfected	ENSG00000064666.10	CNN2	rs192719877	19	825475	G	A	0.052083	0.28982	-8.5092	52.384	0.580645	0.002752	0.470118	142.69	2961	28	6787	23.3357	0.993826	0.65801	3.09597e-09	1.11483e-07	rs192719877_ENSG00000064666.10
Uninfected	ENSG00000064687.8	ABCA7	rs4806886	19	985207	T	C	0.442708	0.113698	-2.34145	19.1662	0.423874	0.01569	0.433303	20.4632	3612	19	6844	7.76666	0.992229	0.991404	0.00455564	0.0412005	rs4806886_ENSG00000064687.8
Uninfected	ENSG00000064787.8	BCAS1	rs115413369	20	52483578	C	T	0.052083	0.28982	-2.54311	25.4456	0.23879	0.0082	0.496338	1.75415	2473	29	6293	12.224	0.990875	0.938372	0.00286348	0.0286626	rs115413369_ENSG00000064787.8
Uninfected	ENSG00000064886.9	CHI3L2	rs3118207	1	111768576	G	A	0.276042	5.72469	-60.7781	289.769	0.102324	0.021598	0.396228	4.3563	2702	6	5974	142.665	0.991263	0.969459	1.66684e-61	1.55485e-58	rs3118207_ENSG00000064886.9
Uninfected	ENSG00000065150.14	IPO5	rs551652520	13	98652835	C	T	0.270833	13.2441	-19.6093	102.372	0.10373	0.004762	0.411624	4.00847	2209	17	5343	49.6593	0.913771	0.750949	2.45875e-20	2.99158e-18	rs551652520_ENSG00000065150.14
Uninfected	ENSG00000065268.6	WDR18	rs2240148	19	990394	T	C	0.458333	0.568047	-19.0523	98.556	0.401045	0.003204	0.491454	53.8071	3659	5	6618	46.4022	0.955012	0.99199	8.86606e-20	1.02163e-17	rs2240148_ENSG00000065268.6
Uninfected	ENSG00000065308.4	TRAM2	rs6458798	6	51719074	A	T	0.911458	0.097891	-3.13083	25.9424	0.639168	0.005859	0.419343	11.4138	1158	37	5762	11.7299	0.990154	0.976431	0.000739894	0.00944835	rs6458798_ENSG00000065308.4
Uninfected	ENSG00000066084.8	DIP2B	rs7136702	12	50880216	T	C	0.546875	1.8351	-4.66254	32.0117	0.434215	0.002395	0.665708	28.1762	1670	20	4464	13.8222	0.993176	0.992771	2.17499e-05	0.000420177	rs7136702_ENSG00000066084.8
Uninfected	ENSG00000066294.10	CD84	rs3733265	1	160516640	C	G	0.223958	0.011789	-13.2414	73.1822	0.602459	0.005761	0.478246	12.6062	2281	37	4854	34.3471	0.993699	0.990085	5.73603e-14	3.92878e-12	rs3733265_ENSG00000066294.10
Uninfected	ENSG00000066379.10	ZNRD1	rs9261131	6	29981002	T	C	0.052083	2.33757	-18.6142	98.1007	0.328445	0.005857	0.449984	36.7056	7434	12	12230	46.8168	0.986615	0.842421	2.43117e-19	2.70592e-17	rs9261131_ENSG00000066379.10
Uninfected	ENSG00000066923.13	STAG3	rs111629818	7	99796057	A	G	0.072917	0.546375	-6.0627	35.2891	0.369208	0.0086	0.439747	9.68211	1477	9	3350	16.0165	0.969455	0.913501	8.65559e-07	2.19062e-05	rs111629818_ENSG00000066923.13
Uninfected	ENSG00000067057.12	PFKP	rs7082524	10	3163053	A	T	0.052083	2.33757	-15.9957	85.1702	0.603813	0.003683	0.487672	96.7305	4041	25	7478	39.9653	0.99168	0.867794	1.01001e-16	9.24536e-15	rs7082524_ENSG00000067057.12
Uninfected	ENSG00000067182.3	TNFRSF1A	rs56330166	12	5489006	C	G	0.119792	2.46614	-2.89123	26.7287	0.283494	0.002689	0.486461	3.875	104	4	5487	12.5162	0.980995	0.977019	0.00128461	0.0150055	rs56330166_ENSG00000067182.3
Uninfected	ENSG00000067334.9	DNTTIP2	rs12029637	1	94334891	A	G	0.432292	0.19429	-2.46539	20.5168	0.471314	0.002468	0.49068	95.1168	2078	15	4635	7.4533	0.995275	0.992125	0.00342463	0.032998	rs12029637_ENSG00000067334.9
Uninfected	ENSG00000067365.10	METTL22	rs1014277	16	9676678	T	A	0.447917	0.011552	-2.37329	24.4899	0.578392	0.001719	0.551049	31.5732	9116	7	9362	10.317	0.98173	0.991824	0.0042336	0.0388987	rs1014277_ENSG00000067365.10
Uninfected	ENSG00000067601.6	PMS2P4	rs55645606	7	66759126	T	C	0.416667	1.95918	-3.81624	27.7068	0.429556	0.019627	0.374003	45.6399	2729	1	6489	11.7781	0.973922	0.992921	0.000152671	0.00238681	rs55645606_ENSG00000067601.6
Uninfected	ENSG00000068097.10	HEATR6	rs1078378	17	58156330	A	G	0.1875	0.175323	-8.51191	48.9228	0.618343	0.00012	0.487151	58.735	1668	2	3467	22.3476	0.982837	0.989135	3.07676e-09	1.10996e-07	rs1078378_ENSG00000068097.10
Uninfected	ENSG00000068793.13	CYFIP1	rs116035593	15	23209638	C	T	0.229167	2.92145	-2.82009	21.1463	0.463959	0.00204	0.502942	79.862	2347	30	3601	7.99896	0.991812	0.990385	0.00151324	0.0171644	rs116035593_ENSG00000068793.13
Uninfected	ENSG00000069966.14	GNB5	rs4776011	15	52472713	A	G	0.104167	1.298	-2.7128	22.8902	0.352724	0.004971	0.442663	12.646	2264	17	5156	10.3442	0.991612	0.973466	0.00193733	0.0209158	rs4776011_ENSG00000069966.14
Uninfected	ENSG00000069974.11	RAB27A	rs115270764	15	55103187	A	G	0.052083	0.28982	-5.26143	37.7611	0.607291	0.008638	0.45404	13.2006	2276	26	6851	17.0207	0.991499	0.942429	5.47733e-06	0.000118953	rs115270764_ENSG00000069974.11
Uninfected	ENSG00000070718.7	AP3M2	rs12543326	8	42003663	G	A	0.119792	0.133591	-3.13618	22.4955	0.425677	0.002834	0.464169	24.6904	2438	17	3729	9.37886	0.990485	0.979616	0.000730843	0.00934496	rs12543326_ENSG00000070718.7
Uninfected	ENSG00000070731.5	ST6GALNAC2	rs4647885	17	74555106	T	C	0.192708	0.081402	-14.8612	81.0204	0.413425	0.005707	0.457443	24.2959	2441	27	6185	37.7079	0.971366	0.890951	1.37656e-15	1.1189e-13	rs4647885_ENSG00000070731.5
Uninfected	ENSG00000070770.4	CSNK2A2	rs34920106	16	58189977	C	A	0.104167	1.09863	-19.4547	97.1423	0.283336	0.002975	0.408845	14.7216	2622	11	6090	46.7537	0.983443	0.975881	3.50974e-20	4.19222e-18	rs34920106_ENSG00000070770.4
Uninfected	ENSG00000070831.11	CDC42	rs2501275	1	22375065	C	T	0.786458	0.143069	-2.85484	24.3982	0.545943	0.01	0.5	104.679	2912	0	5349	9.68541	NA	0.988809	0.00139687	0.0160961	rs2501275_ENSG00000070831.11
Uninfected	ENSG00000071205.7	ARHGAP10	rs6816629	4	148276166	C	G	0.817708	1.5357	-2.47341	22.1902	0.607678	0.004271	0.514025	14.6046	1473	11	5446	9.5716	0.97839	0.987951	0.00336197	0.0325705	rs6816629_ENSG00000071205.7
Uninfected	ENSG00000071242.7	RPS6KA2	rs9459684	6	166921523	T	C	0.307292	0.260802	-2.76418	25.879	0.625018	0.005427	0.49558	7.04718	3860	16	8758	11.4092	0.994543	0.989384	0.00172115	0.0189627	rs9459684_ENSG00000071242.7
Uninfected	ENSG00000072274.8	TFRC	rs7612492	3	195908715	A	G	0.119792	0.133591	-4.12617	30.8965	0.574991	0.00292	0.495007	44.7783	4402	11	6931	13.2025	0.994064	0.962854	7.47877e-05	0.00126951	rs7612492_ENSG00000072274.8
Uninfected	ENSG00000072571.15	HMMR	rs72816271	5	163687383	G	A	0.088542	2.48868	-2.51078	24.3535	0.414102	0.001522	0.480759	36.7962	4716	9	5227	10.3923	0.991152	0.977281	0.00308472	0.030289	rs72816271_ENSG00000072571.15
Uninfected	ENSG00000072694.14	FCGR2B	rs140558259	1	161643889	G	T	0.682292	0.633225	-2.63359	24.433	0.572378	0.003417	0.444397	12.3145	2849	19	5420	10.15	0.990942	0.933149	0.00232492	0.0241095	rs140558259_ENSG00000072694.14
Uninfected	ENSG00000072858.6	SIDT1	rs7635203	3	113041705	T	C	0.135417	0.439414	-2.63565	25.3842	0.398034	0.001658	0.516515	21.4321	2387	18	4926	11.1521	0.988512	0.981105	0.00231394	0.0240338	rs7635203_ENSG00000072858.6
Uninfected	ENSG00000073536.13	NLE1	rs59168417	17	33457250	C	T	0.052083	12.9325	-6.84811	38.5528	0.657818	0.00423	0.529239	37.6371	2493	8	5124	17.5388	0.994215	0.966535	1.41871e-07	4.01606e-06	rs59168417_ENSG00000073536.13
Uninfected	ENSG00000073578.12	SDHA	rs10059907	5	205360	G	C	0.125	0.217687	-6.62714	37.0155	0.547971	0.004223	0.479	113.754	522	25	4631	15.7759	0.97468	0.983197	2.3597e-07	6.48305e-06	rs10059907_ENSG00000073578.12
Uninfected	ENSG00000073605.14	GSDMB	rs11557466	17	38024626	C	T	0.265625	1.35714	-6.16098	33.2541	0.409765	0.015363	0.481179	14.5067	1784	20	3504	14.745	0.990043	0.990576	6.90268e-07	1.77917e-05	rs11557466_ENSG00000073605.14
Uninfected	ENSG00000074219.9	TEAD2	rs66967196	19	49808894	G	A	0.260417	0.067309	-3.0554	23.0611	0.43502	0.001923	0.484697	49.0326	2889	6	5609	9.48829	0.977483	0.988895	0.000880242	0.0109133	rs66967196_ENSG00000074219.9
Uninfected	ENSG00000074416.9	MGLL	rs664954	3	127481318	T	C	0.916667	3.17355	-10.7191	59.6645	0.599773	0.00538	0.483316	23.2672	2487	19	4811	27.7255	0.994783	0.97314	1.90959e-11	9.51831e-10	rs664954_ENSG00000074416.9
Uninfected	ENSG00000074855.6	ANO8	rs12327712	19	17424947	T	G	0.401042	1.18304	-4.01729	30.3888	0.533296	0.004198	0.468124	115.163	2443	14	5436	12.3213	0.994324	0.992266	9.60974e-05	0.00158589	rs12327712_ENSG00000074855.6
Uninfected	ENSG00000075131.5	TIPIN	rs8034203	15	65703082	C	T	0.057292	1.6751	-3.86523	28.8068	0.396363	0.001926	0.473673	74.2586	137	11	4805	12.7268	0.990787	0.960202	0.000136387	0.00216681	rs8034203_ENSG00000075131.5
Uninfected	ENSG00000075142.9	SRI	rs7810426	7	87826957	G	T	0.328125	0.094513	-5.28421	36.9117	0.432258	0.004737	0.541049	34.2204	1436	4	4205	16.1833	0.990804	0.986498	5.19746e-06	0.000113378	rs7810426_ENSG00000075142.9
Uninfected	ENSG00000075234.12	TTC38	rs73886792	22	46687220	G	A	0.151042	0.415548	-3.38175	24.1831	0.60119	0.000683	0.543757	22.4247	2830	12	6510	10.2977	0.984815	0.985405	0.000415193	0.00580554	rs73886792_ENSG00000075234.12
Uninfected	ENSG00000076043.5	REXO2	rs10790006	11	114267030	T	C	0.416667	0.313469	-3.4134	22.616	0.381899	0.001964	0.481424	6.34637	2309	3	4683	9.81296	0.990713	0.992141	0.000386008	0.00544385	rs10790006_ENSG00000076043.5
Uninfected	ENSG00000076067.7	RBMS2	rs11171883	12	56924037	G	A	0.385417	4.17049	-13.408	67.4886	0.224869	0.011843	0.483792	4.05854	1634	5	3320	32.7342	0.992133	0.990202	3.9085e-14	2.73441e-12	rs11171883_ENSG00000076067.7
Uninfected	ENSG00000076554.11	TPD52	rs6987493	8	81008320	G	A	0.552083	2.38216	-2.26453	19.6905	0.462985	0.002502	0.354448	59.6059	2288	6	4771	7.26186	0.991641	0.992718	0.00543834	0.0476012	rs6987493_ENSG00000076554.11
Uninfected	ENSG00000076641.4	PAG1	rs62514264	8	82678535	C	A	0.083333	0.198347	-4.70745	31.9052	0.363254	0.004802	0.501528	7.64311	3993	22	4894	14.5414	0.988256	0.973182	1.96131e-05	0.000381531	rs62514264_ENSG00000076641.4
Uninfected	ENSG00000077097.9	TOP2B	rs73153340	3	25679076	C	T	0.114583	0.55356	-10.7352	58.3411	0.399125	0.000681	0.466709	73.4098	3300	6	5844	26.8272	0.985773	0.983521	1.83998e-11	9.21827e-10	rs73153340_ENSG00000077097.9
Uninfected	ENSG00000077420.11	APBB1IP	rs237604	10	27610483	T	C	0.255208	2.17627	-2.37983	24.0276	0.442193	0.010645	0.468484	45.188	7226	3	8042	9.79738	0.995001	0.990313	0.00417033	0.0383894	rs237604_ENSG00000077420.11
Uninfected	ENSG00000078043.11	PIAS2	rs116099168	18	44404462	T	C	0.057292	0.354568	-2.85757	21.2123	0.36605	0.001717	0.439261	22.2969	2366	14	4727	9.45307	0.983953	0.959283	0.00138814	0.0160237	rs116099168_ENSG00000078043.11
Uninfected	ENSG00000078053.12	AMPH	rs13307331	7	38385143	A	G	0.119792	1.77809	-6.13957	36.1936	0.757321	4.6e-05	0.541838	8.1533	3091	6	6900	17.0147	0.991718	0.978767	7.25147e-07	1.86172e-05	rs13307331_ENSG00000078053.12
Uninfected	ENSG00000078319.7	PMS2P1	rs28401739	7	99905684	A	G	0.161458	1.27418	-2.55294	16.7199	0.446928	0.01	0.5	73.8766	1329	0	3360	6.28474	NA	0.987023	0.00279936	0.0280959	rs28401739_ENSG00000078319.7
Uninfected	ENSG00000078687.12	TNRC6C	rs9891030	17	76397176	G	A	0.203125	0.429245	-2.6992	24.2238	0.394909	0.004269	0.495594	13.5716	4624	20	6992	10.5236	0.979504	0.987726	0.00199895	0.0214327	rs9891030_ENSG00000078687.12
Uninfected	ENSG00000078900.10	TP73	rs7410915	1	3117152	C	T	0.0625	1.18518	-2.85274	24.9953	0.297399	0.003839	0.504387	4.03635	1574	27	7327	11.6868	0.988274	0.966001	0.00140364	0.0161456	rs7410915_ENSG00000078900.10
Uninfected	ENSG00000079215.9	SLC1A3	rs201354674	5	36695444	C	T	0.630208	2.87611	-2.49121	23.3447	0.322705	6.7e-05	0.679712	4.61114	3059	5	4766	10.6066	0.990071	0.99269	0.00322697	0.0314207	rs201354674_ENSG00000079215.9
Uninfected	ENSG00000079263.14	SP140	rs10209615	2	231089943	T	C	0.057292	1.6751	-15.2748	80.137	0.298105	0.002479	0.480982	17.2923	2694	14	6081	38.4504	0.991928	0.962834	5.31081e-16	4.46496e-14	rs10209615_ENSG00000079263.14
Uninfected	ENSG00000079332.10	SAR1A	rs9971029	10	71916461	G	A	0.255208	0.161054	-17.6229	89.977	0.397413	0.001639	0.422453	57.2561	3553	15	6922	42.4247	0.990596	0.974279	2.38265e-18	2.44365e-16	rs9971029_ENSG00000079332.10
Uninfected	ENSG00000079691.15	LRRC16A	rs9467483	6	25395972	T	C	0.421875	2.68271	-4.25814	28.0849	0.336029	0.003526	0.525009	2.03308	3707	14	7130	12.8503	0.993213	0.99134	5.51895e-05	0.000967001	rs9467483_ENSG00000079691.15
Uninfected	ENSG00000079739.11	PGM1	rs6686292	1	63893428	T	C	0.671875	6.87589	-2.36939	16.7943	0.459993	0.001572	0.461622	51.6181	2060	13	5406	5.96149	0.99074	0.992858	0.00427176	0.0392125	rs6686292_ENSG00000079739.11
Uninfected	ENSG00000079931.10	MOXD1	rs9493308	6	132725606	C	T	0.34375	0.561509	-7.69647	44.5593	0.269945	0.004192	0.470697	1.87443	2839	11	5706	21.2335	0.981248	0.991734	2.01156e-08	6.50743e-07	rs9493308_ENSG00000079931.10
Uninfected	ENSG00000079974.13	RABL2B	rs113872596	22	51154458	T	C	0.479167	0.00029	-2.47231	23.2631	0.548457	0.004554	0.439808	67.1188	3085	14	3279	9.25187	0.979848	0.992128	0.00337044	0.0326204	rs113872596_ENSG00000079974.13
Uninfected	ENSG00000080802.14	CNOT4	rs6963795	7	135055491	C	G	0.072917	0.546375	-2.72009	18.4808	0.436277	0.002586	0.466485	61.0493	3051	19	5994	7.39168	0.989489	0.973065	0.00190507	0.0206293	rs6963795_ENSG00000080802.14
Uninfected	ENSG00000080824.14	HSP90AA1	rs58803878	14	102391107	T	C	0.229167	0.306576	-2.67499	25.3031	0.468262	0.002942	0.476189	89.6873	2107	8	4314	9.83553	0.997279	0.988889	0.00211354	0.0223766	rs58803878_ENSG00000080824.14
Uninfected	ENSG00000080845.13	DLGAP4	rs2057145	20	35189175	C	T	0.057292	0.354568	-13.8754	73.0992	0.199065	0.033825	0.335977	3.87187	1909	9	3242	35.5092	0.991901	0.832419	1.3324e-14	9.63117e-13	rs2057145_ENSG00000080845.13
Uninfected	ENSG00000081320.6	STK17B	rs10185850	2	197104181	T	G	0.171875	0.359302	-3.10871	27.4398	0.567243	0.004919	0.474104	15.4246	2850	14	4804	11.5391	0.992645	0.983497	0.000778556	0.00985068	rs10185850_ENSG00000081320.6
Uninfected	ENSG00000082212.7	ME2	rs630939	18	48384463	T	C	0.322917	2.4e-05	-7.69598	44.4783	0.558371	0.00764	0.594333	41.4672	2762	6	5157	19.7929	0.982161	0.99008	2.0138e-08	6.50743e-07	rs630939_ENSG00000082212.7
Uninfected	ENSG00000083123.10	BCKDHB	rs16891629	6	80983354	A	C	0.166667	1.5	-12.9305	67.4864	0.575867	0.007078	0.483688	58.7441	2842	22	7191	31.3235	0.993773	0.982548	1.17346e-13	7.73972e-12	rs16891629_ENSG00000083123.10
Uninfected	ENSG00000083635.7	NUFIP1	rs563561324	13	45523879	T	C	0.072917	0.593864	-2.30298	23.7237	0.300847	0.002261	0.410598	47.0487	2024	4	4476	11.2421	0.962278	0.627149	0.00497755	0.0443206	rs563561324_ENSG00000083635.7
Uninfected	ENSG00000083844.6	ZNF264	rs112527690	19	57701208	G	A	0.078125	0.3443	-3.68205	28.3073	0.34747	0.003902	0.416251	27.8194	3196	13	6027	12.9975	0.991873	0.974845	0.000207947	0.00316263	rs112527690_ENSG00000083844.6
Uninfected	ENSG00000083937.4	CHMP2B	rs73146571	3	87243683	C	G	0.234375	0.170773	-7.03275	41.2976	0.550159	0.003858	0.468339	109.074	2620	5	5675	17.8646	0.989492	0.989637	9.27363e-08	2.69527e-06	rs73146571_ENSG00000083937.4
Uninfected	ENSG00000084207.11	GSTP1	rs629952	11	67299893	T	C	0.916667	0.793388	-5.59088	33.7437	0.602201	0.006642	0.501524	27.2734	967	3	4097	14.7926	0.986735	0.868507	2.56519e-06	5.91172e-05	rs629952_ENSG00000084207.11
Uninfected	ENSG00000084652.11	TXLNA	rs113707886	1	32575815	A	G	0.166667	0.06	-3.76162	22.7496	0.453238	0.003941	0.607817	150.283	2181	2	3565	8.94676	0.935494	0.986536	0.000173133	0.00269167	rs113707886_ENSG00000084652.11
Uninfected	ENSG00000084754.6	HADHA	rs6717143	2	26423663	G	A	0.833333	0.96	-15.3331	79.8983	0.548806	0.004008	0.490627	109.016	1581	5	3535	36.6287	0.99607	0.94838	4.6436e-16	3.93782e-14	rs6717143_ENSG00000084754.6
Uninfected	ENSG00000085117.7	CD82	rs4755865	11	44701348	T	A	0.067708	0.819512	-2.29982	23.9415	0.398343	0.002984	0.477649	24.2573	2770	14	5049	10.4204	0.980127	0.967733	0.00501396	0.044584	rs4755865_ENSG00000085117.7
Uninfected	ENSG00000085662.9	AKR1B1	rs10216104	7	134379069	C	T	0.052083	12.9325	-3.84702	28.2237	0.414119	0.001997	0.485095	86.862	3220	2	5264	12.164	0.992355	0.967203	0.000142228	0.00224324	rs10216104_ENSG00000085662.9
Uninfected	ENSG00000085721.8	RRN3	rs7404524	16	15129158	A	G	0.427083	2.11869	-2.82597	21.1839	0.455632	0.000844	0.502294	75.531	1143	6	3390	8.13318	0.962756	0.992997	0.00149288	0.0169629	rs7404524_ENSG00000085721.8
Uninfected	ENSG00000085871.4	MGST2	rs3822045	4	140587414	A	C	0.3125	0.595923	-3.376	26.1264	0.340587	0.003001	0.489357	5.13115	2144	3	4464	11.8207	0.978271	0.987414	0.000420723	0.00587004	rs3822045_ENSG00000085871.4
Uninfected	ENSG00000085982.9	USP40	rs62192777	2	234464498	T	C	0.119792	0.362943	-4.47183	33.9627	0.382669	0.002339	0.509519	30.6564	2902	34	6006	15.266	0.9867	0.9586	3.37416e-05	0.000622964	rs62192777_ENSG00000085982.9
Uninfected	ENSG00000086062.8	B4GALT1	rs1411609	9	33137303	C	T	0.567708	0.733863	-7.92238	49.3313	0.424692	0.001866	0.491144	26.2087	2999	19	5531	22.1838	0.991427	0.992268	1.19569e-08	3.95649e-07	rs1411609_ENSG00000086062.8
Uninfected	ENSG00000086967.9	MYBPC2	rs1673033	19	50940315	A	G	0.489583	0.674214	-3.01778	27.4783	0.746622	0.001212	0.470833	1.16214	2626	8	6042	12.9744	0.989695	0.991273	0.000959895	0.0117595	rs1673033_ENSG00000086967.9
Uninfected	ENSG00000087074.7	PPP1R15A	rs35023389	19	49377873	G	A	0.078125	4.01552	-5.94671	39.2181	0.54887	0.005538	0.514855	51.0295	3308	20	5824	16.9811	0.994852	0.984899	1.13056e-06	2.79276e-05	rs35023389_ENSG00000087074.7
Uninfected	ENSG00000087086.9	FTL	rs7256160	19	48591312	A	G	0.0625	0.426667	-2.39438	19.2297	0.601002	0.436275	0.002967	86.7773	612	2	5897	7.31281	0.983168	0.740429	0.00403295	0.0374592	rs7256160_ENSG00000087086.9
Uninfected	ENSG00000087269.11	NOP14	rs10021325	4	3055688	T	C	0.135417	1.16768	-2.32475	22.3819	0.54383	0.006875	0.480864	87.4472	2566	11	6323	8.67449	0.991786	0.983833	0.00473428	0.0425802	rs10021325_ENSG00000087269.11
Uninfected	ENSG00000087460.19	GNAS	rs2865462	20	57044481	G	C	0.442708	0.563808	-4.62242	31.2447	0.548165	0.003836	0.473407	57.407	1671	7	4948	13.0113	0.993507	0.990247	2.38551e-05	0.000455901	rs2865462_ENSG00000087460.19
Uninfected	ENSG00000088205.8	DDX18	rs17047362	2	118515531	A	T	0.276042	1.39796	-2.55898	19.3537	0.475993	0.005726	0.484238	114.691	2464	11	4682	6.77423	0.963989	0.988257	0.00276068	0.0277755	rs17047362_ENSG00000088205.8
Uninfected	ENSG00000088727.8	KIF9	rs141040281	3	47006232	G	A	0.161458	1.27418	-4.20455	28.7993	0.408188	2.7e-05	0.596921	45.6069	1958	4	3111	12.5918	0.990856	0.986388	6.24388e-05	0.00108144	rs141040281_ENSG00000088727.8
Uninfected	ENSG00000089163.4	SIRT4	rs2905543	12	120743686	A	G	0.072917	0.593864	-7.07254	42.3557	0.784592	0.008378	0.53118	26.2237	1917	4	4448	20.2325	0.932073	0.974009	8.46173e-08	2.48139e-06	rs2905543_ENSG00000089163.4
Uninfected	ENSG00000089177.13	KIF16B	rs6135798	20	16545359	T	A	0.588542	1.87925	-8.95852	51.9514	0.668301	0.001776	0.526829	6.57237	4014	21	7203	24.5172	0.989688	0.987112	1.10021e-09	4.22589e-08	rs6135798_ENSG00000089177.13
Uninfected	ENSG00000089335.16	ZNF302	rs28449888	19	35165633	T	G	0.057292	0.354568	-11.8944	62.2992	0.363376	0.000868	0.528931	29.8534	2370	13	5272	29.2469	0.980657	0.948321	1.27514e-12	7.45631e-11	rs28449888_ENSG00000089335.16
Uninfected	ENSG00000089351.10	GRAMD1A	rs4346305	19	35503642	C	T	0.208333	0.265928	-2.25706	20.3669	0.456814	0.001478	0.45545	75.811	2412	13	5193	7.80203	0.987743	0.988656	0.00553271	0.0483186	rs4346305_ENSG00000089351.10
Uninfected	ENSG00000089486.12	CDIP1	rs4786494	16	4506232	G	A	0.59375	0.60861	-5.44954	38.4485	0.646069	0.001735	0.470534	3.86872	2372	9	6318	17.7254	0.992759	0.99074	3.55187e-06	7.98824e-05	rs4786494_ENSG00000089486.12
Uninfected	ENSG00000089685.10	BIRC5	rs557239445	17	76220129	G	T	0.234375	3.46643	-5.59839	39.2762	0.367004	0.0116	0.463315	15.8038	3295	12	6853	18.0071	0.967875	0.550418	2.52124e-06	5.82411e-05	rs557239445_ENSG00000089685.10
Uninfected	ENSG00000089916.13	GPATCH2L	rs74066699	14	76464865	G	A	0.057292	25.7422	-3.24834	28.2039	0.412037	0.00407	0.448735	34.5877	1561	62	5170	12.2712	0.991366	0.972495	0.000564492	0.00754286	rs74066699_ENSG00000089916.13
Uninfected	ENSG00000090266.8	NDUFB2	rs7787847	7	140046418	T	C	0.052083	0.28982	-3.08947	27.0952	0.438086	0.002174	0.476149	213.801	1370	6	4202	11.3394	0.990356	0.95531	0.000813821	0.0102323	rs7787847_ENSG00000090266.8
Uninfected	ENSG00000090661.7	CERS4	rs11669207	19	8253156	A	G	0.286458	4.23708	-4.08714	31.1182	0.547311	0.006846	0.496561	34.4985	3343	21	6740	13.0104	0.989533	0.99117	8.182e-05	0.00137459	rs11669207_ENSG00000090661.7
Uninfected	ENSG00000090686.11	USP48	rs6667223	1	22088841	G	A	0.5	4.16667	-10.1488	59.3263	0.550313	0.004943	0.492642	96.013	2539	13	5314	26.6242	0.990897	0.993633	7.0985e-11	3.24132e-09	rs6667223_ENSG00000090686.11
Uninfected	ENSG00000091106.14	NLRC4	rs160803	2	32056297	T	C	0.421875	0.206503	-3.16984	17.9369	0.625536	0.000905	0.504955	10.9702	1070	1	3605	7.73713	0.993418	0.991494	0.000676332	0.00877221	rs160803_ENSG00000091106.14
Uninfected	ENSG00000091592.11	NLRP1	rs140910173	17	5480145	C	T	0.135417	0.04362	-2.42578	22.406	0.611468	0.001429	0.511404	16.1559	3073	33	6800	9.59435	0.987531	0.98267	0.00375166	0.0353663	rs140910173_ENSG00000091592.11
Uninfected	ENSG00000091640.3	SPAG7	rs1567238	17	4847452	C	T	0.057292	0.354568	-13.3694	69.3499	0.298606	0.00357	0.422059	43.449	2902	9	6220	32.9164	0.794809	0.966612	4.27194e-14	2.96748e-12	rs1567238_ENSG00000091640.3
Uninfected	ENSG00000092020.6	PPP2R3C	rs11851907	14	35590821	C	G	0.416667	0.313469	-9.11863	50.0846	0.564357	0.00604	0.450267	79.509	3055	4	5160	22.3531	0.99331	0.992227	7.60969e-10	3.00537e-08	rs11851907_ENSG00000092020.6
Uninfected	ENSG00000092203.9	TOX4	rs12435421	14	21946535	A	G	0.557292	0.113698	-4.1105	27.0728	0.465224	0.006497	0.478066	126.628	3083	12	7123	10.5988	0.981752	0.991521	7.75363e-05	0.00131276	rs12435421_ENSG00000092203.9
Uninfected	ENSG00000092531.5	SNAP23	rs12441925	15	42834107	A	G	0.817708	0.307508	-2.31858	22.4044	0.557655	0.005003	0.430535	64.8686	2484	15	3773	9.10343	0.982445	0.985838	0.00480203	0.0430512	rs12441925_ENSG00000092531.5
Uninfected	ENSG00000092820.13	EZR	rs2011914	6	159186381	T	C	0.385417	2.59629	-17.2939	92.1701	0.66812	0.039618	0.25554	4.76015	2974	8	6390	44.0767	0.98638	0.990179	5.08254e-18	5.07969e-16	rs2011914_ENSG00000092820.13
Uninfected	ENSG00000093010.7	COMT	rs5993874	22	19913726	G	A	0.609375	0.499556	-3.67892	26.0521	0.548176	0.001249	0.461036	62.5682	2752	11	5043	10.513	0.985709	0.988917	0.000209451	0.00318057	rs5993874_ENSG00000093010.7
Uninfected	ENSG00000095539.11	SEMA4G	rs67813203	10	102738551	A	G	0.390625	0.077299	-18.905	92.9528	0.757005	0.000262	0.291208	11.8304	2076	2	3630	44.5176	0.990938	0.988768	1.24439e-19	1.41723e-17	rs67813203_ENSG00000095539.11
Uninfected	ENSG00000096060.10	FKBP5	rs1043805	6	35541432	T	A	0.854167	0.616543	-4.25533	32.456	0.62808	0.027158	0.281632	13.0451	2180	9	4556	14.7262	0.994214	0.990646	5.55481e-05	0.000971337	rs1043805_ENSG00000096060.10
Uninfected	ENSG00000096872.11	IFT74	rs6475946	9	26871835	T	C	0.442708	1.73588	-3.71757	28.5379	0.435377	0.000942	0.485993	33.7453	2301	9	6303	12.0692	0.985803	0.992696	0.000191614	0.00294625	rs6475946_ENSG00000096872.11
Uninfected	ENSG00000099308.6	MAST3	rs3736328	19	18263703	C	G	0.536458	11.8081	-3.56729	27.5592	0.440447	0.002612	0.495305	36.0615	3202	3	5333	11.4284	0.987754	0.993733	0.000270838	0.00396817	rs3736328_ENSG00000099308.6
Uninfected	ENSG00000099940.7	SNAP29	rs376032393	22	21037908	A	G	0.083333	0.793388	-2.57145	17.2612	0.542147	0.002708	0.526281	154.409	1493	17	3857	6.20844	0.990536	0.972997	0.00268258	0.0271571	rs376032393_ENSG00000099940.7
Uninfected	ENSG00000099974.7	DDTL	rs115296119	22	23941897	C	T	0.052083	2.33757	-5.09974	32.1759	0.584935	0.01	0.5	86.5076	2405	0	5994	13.8411	NA	0.966853	7.94808e-06	0.000167398	rs115296119_ENSG00000099974.7
Uninfected	ENSG00000099977.9	DDT	rs115296119	22	23941897	C	T	0.052083	2.33757	-4.98744	31.6505	0.583929	0.01	0.5	86.9769	2399	0	6023	13.5803	NA	0.967342	1.02935e-05	0.000212476	rs115296119_ENSG00000099977.9
Uninfected	ENSG00000100030.10	MAPK1	rs372339978	22	22469650	G	C	0.270833	12.9325	-2.24704	22.127	0.457228	0.000615	0.46686	69.0395	2933	18	6656	8.55469	0.983688	0.99255	0.00566192	0.0491846	rs372339978_ENSG00000100030.10
Uninfected	ENSG00000100038.15	TOP3B	rs710177	22	21984205	A	G	0.520833	4.11178	-3.71093	30.7362	0.58936	0.000978	0.483053	28.3486	1122	10	6582	13.4935	0.987779	0.99345	0.000194565	0.00298227	rs710177_ENSG00000100038.15
Uninfected	ENSG00000100058.8	CRYBB2P1	rs6004655	22	25855629	G	A	0.291667	28.642	-3.67244	29.0487	0.631041	0.009703	0.584691	4.67995	3285	19	6024	12.8241	0.988937	0.984906	0.000212598	0.00322087	rs6004655_ENSG00000100058.8
Uninfected	ENSG00000100079.5	LGALS2	rs8137504	22	37973506	A	G	0.375	1.18518	-3.83964	28.7289	0.804278	5.8e-05	0.492827	0.908891	3155	3	5213	13.8951	0.96847	0.992546	0.000144664	0.00227434	rs8137504_ENSG00000100079.5
Uninfected	ENSG00000100083.14	GGA1	rs761336	22	38009241	C	A	0.375	1.18518	-6.6026	43.2424	0.381824	0.024477	0.433027	3.7812	3178	26	5163	19.7771	0.982285	0.990762	2.49691e-07	6.85041e-06	rs761336_ENSG00000100083.14
Uninfected	ENSG00000100106.15	TRIOBP	rs3026666	22	38426138	A	G	0.052083	2.33757	-2.7471	25.9839	0.427024	0.003955	0.459333	52.5437	3594	12	5200	11.0295	0.992623	0.96317	0.0017902	0.0195584	rs3026666_ENSG00000100106.15
Uninfected	ENSG00000100116.12	GCAT	rs5995498	22	38196573	T	G	0.208333	1.28709	-9.11159	49.6343	0.621071	0.007172	0.517507	17.7499	3040	5	5012	22.7464	0.995419	0.985912	7.73418e-10	3.04227e-08	rs5995498_ENSG00000100116.12
Uninfected	ENSG00000100147.9	CCDC134	rs12168543	22	42188891	C	G	0.338542	1.86633	-4.48516	28.6134	0.583896	6e-06	0.501979	30.3797	1812	4	4700	12.2849	0.974937	0.991939	3.27218e-05	0.000605848	rs12168543_ENSG00000100147.9
Uninfected	ENSG00000100196.6	KDELR3	rs5757103	22	38874810	G	A	0.84375	1.64404	-4.66037	30.3366	0.437344	0.00663	0.487014	38.0917	2288	10	4895	12.8716	0.945319	0.985112	2.18588e-05	0.000421864	rs5757103_ENSG00000100196.6
Uninfected	ENSG00000100201.14	DDX17	rs5757103	22	38874810	G	A	0.84375	1.64404	-5.92207	35.0797	0.439484	0.008306	0.478774	35.993	2280	20	4916	15.1159	0.954865	0.985763	1.19654e-06	2.93936e-05	rs5757103_ENSG00000100201.14
Uninfected	ENSG00000100219.12	XBP1	rs77192810	22	29325361	G	A	0.078125	0.3443	-3.2488	27.4401	0.409981	0.002354	0.504349	24.8266	1573	7	3480	11.9028	0.985539	0.97431	0.000563894	0.00754002	rs77192810_ENSG00000100219.12
Uninfected	ENSG00000100221.6	JOSD1	rs2235230	22	39124467	C	T	0.270833	1.02434	-2.34582	23.9816	0.45854	0.00246	0.49894	91.4416	2032	5	4637	9.3653	0.992732	0.990846	0.00451004	0.0408447	rs2235230_ENSG00000100221.6
Uninfected	ENSG00000100266.13	PACSIN2	rs8137128	22	43385996	A	T	0.723958	0.122349	-6.35345	36.7784	0.555273	0.006402	0.478205	43.4321	3224	9	6314	15.9282	0.993361	0.990028	4.43152e-07	1.17468e-05	rs8137128_ENSG00000100266.13
Uninfected	ENSG00000100285.9	NEFH	rs2074948	22	29907850	G	T	0.244792	1.53943	-2.66887	17.4941	0.661743	0.013149	0.474143	0.697825	2156	10	4165	7.7683	0.994503	0.989201	0.00214353	0.0225872	rs2074948_ENSG00000100285.9
Uninfected	ENSG00000100288.15	CHKB	rs6009931	22	51023152	T	G	0.109375	0.024187	-9.48958	54.3295	0.612747	0.006062	0.448577	36.5419	3279	10	3821	24.8567	0.988012	0.978856	3.23908e-10	1.34145e-08	rs6009931_ENSG00000100288.15
Uninfected	ENSG00000100294.8	MCAT	rs2072855	22	43533515	A	C	0.473958	4.94983	-2.40043	24.7285	0.546646	0.002803	0.496747	47.2973	2992	11	6026	9.92446	0.992161	0.993342	0.00397717	0.0370465	rs2072855_ENSG00000100294.8
Uninfected	ENSG00000100298.11	APOBEC3H	rs113676131	22	39426393	G	A	0.083333	0.198347	-2.96374	23.3392	0.649883	0.006571	0.429272	16.1078	2224	10	4473	10.3014	0.994729	0.970946	0.00108708	0.0130884	rs113676131_ENSG00000100298.11
Uninfected	ENSG00000100300.13	TSPO	rs138934	22	43566924	A	C	0.192708	5.07801	-13.728	75.8115	0.346075	0.009123	0.551138	11.2438	3019	4	6008	35.771	0.992882	0.945051	1.87088e-14	1.34737e-12	rs138934_ENSG00000100300.13
Uninfected	ENSG00000100304.12	TTLL12	rs9612021	22	43583598	T	C	0.458333	7.89163	-4.81713	35.5379	0.448044	0.006018	0.482359	40.9008	3077	18	6091	15.2182	0.991193	0.993233	1.52359e-05	0.000303927	rs9612021_ENSG00000100304.12
Uninfected	ENSG00000100316.11	RPL3	rs137602	22	39693408	G	A	0.510417	0.674214	-8.94082	53.3534	0.545155	0.002814	0.426999	86.9727	2404	4	4113	23.6818	0.989398	0.990288	1.146e-09	4.37602e-08	rs137602_ENSG00000100316.11
Uninfected	ENSG00000100321.10	SYNGR1	rs2069235	22	39747780	G	A	0.505208	0.042111	-4.5448	33.5596	0.759016	0.002215	0.435275	1.23575	2550	2	4127	15.9709	0.996037	0.991781	2.85236e-05	0.000536742	rs2069235_ENSG00000100321.10
Uninfected	ENSG00000100354.16	TNRC6B	rs140062613	22	41595301	G	A	0.177083	5.3e-05	-2.56437	24.8097	0.439739	0.001642	0.483074	62.4744	3981	14	4309	10.1898	0.988129	0.984592	0.00272665	0.0274896	rs140062613_ENSG00000100354.16
Uninfected	ENSG00000100364.14	KIAA0930	rs4399828	22	44673816	G	A	0.109375	3.76339	-2.42981	22.3989	0.581811	0.003502	0.484889	25.8423	398	33	7376	9.37054	0.990608	0.980932	0.00371695	0.0350898	rs4399828_ENSG00000100364.14
Uninfected	ENSG00000100376.7	FAM118A	rs104664	22	45711854	G	A	0.885417	1.60775	-21.7534	110.561	0.270449	0.005202	0.510675	17.2581	4350	23	7156	53.2551	0.994092	0.981932	1.76427e-22	2.4686e-20	rs104664_ENSG00000100376.7
Uninfected	ENSG00000100422.9	CERK	rs135684	22	47096274	G	T	0.213542	0.972133	-6.02751	40.1798	0.428584	0.00555	0.480522	32.389	3155	25	6441	17.8736	0.989566	0.988611	9.38623e-07	2.35164e-05	rs135684_ENSG00000100422.9
Uninfected	ENSG00000100429.13	HDAC10	rs79823474	22	50669287	C	T	0.072917	0.593864	-6.97909	38.2427	0.321143	0.003663	0.725322	31.7773	3611	13	5375	18.0939	0.982799	0.956936	1.04931e-07	3.02725e-06	rs79823474_ENSG00000100429.13
Uninfected	ENSG00000100441.5	KHNYN	rs4982913	14	24907288	G	A	0.765625	0.964359	-10.7141	54.2275	0.557061	0.004216	0.518974	91.0833	2631	43	6057	24.5	0.994946	0.990435	1.9314e-11	9.60261e-10	rs4982913_ENSG00000100441.5
Uninfected	ENSG00000100445.12	SDR39U1	rs4982913	14	24907288	G	A	0.765625	0.964359	-13.3848	66.4454	0.566383	0.004225	0.512952	85.5056	2613	35	6041	30.6137	0.994832	0.988788	4.12263e-14	2.87396e-12	rs4982913_ENSG00000100445.12
Uninfected	ENSG00000100461.13	RBM23	rs2231811	14	23826792	G	A	0.052083	2.33757	-3.5756	29.9698	0.430173	0.004208	0.459908	77.5906	4620	21	6062	12.843	0.993546	0.955695	0.000265705	0.00391052	rs2231811_ENSG00000100461.13
Uninfected	ENSG00000100504.12	PYGL	rs7141332	14	50560402	G	T	0.895833	1.09863	-2.77414	20.7259	0.239435	0.013132	0.338154	1.13647	554	12	5396	9.7214	0.986074	0.979717	0.00168212	0.018585	rs7141332_ENSG00000100504.12
Uninfected	ENSG00000100714.11	MTHFD1	rs10136822	14	64775438	C	A	0.182292	3.70151	-3.37492	25.1684	0.534892	0.002552	0.463423	122.344	1943	15	4817	9.78088	0.992725	0.988871	0.000421772	0.00588049	rs10136822_ENSG00000100714.11
Uninfected	ENSG00000100721.6	TCL1A	rs7147463	14	96920819	C	A	0.59375	3.0927	-3.64063	30.4383	0.626492	0.014802	0.310042	6.74785	6017	4	6637	13.5399	0.942792	0.983598	0.000228752	0.00342849	rs7147463_ENSG00000100721.6
Uninfected	ENSG00000100744.10	GSKIP	rs12590189	14	96812820	A	C	0.223958	1.13613	-3.89939	28.3269	0.560911	0.001831	0.426618	104.862	3564	5	6152	11.7632	0.996347	0.987857	0.00012607	0.00202425	rs12590189_ENSG00000100744.10
Uninfected	ENSG00000100883.7	SRP54	rs4982231	14	35423779	A	G	0.484375	0.037926	-7.94831	47.1899	0.466418	0.003586	0.509282	174.725	2938	4	5238	20.3944	0.995267	0.992151	1.12639e-08	3.74617e-07	rs4982231_ENSG00000100883.7
Uninfected	ENSG00000100890.11	KIAA0391	rs11851907	14	35590821	C	G	0.416667	0.313469	-2.95638	22.5862	0.53656	0.003629	0.479463	97.1963	2963	7	5452	8.6065	0.993056	0.992065	0.00110566	0.0132957	rs11851907_ENSG00000100890.11
Uninfected	ENSG00000100906.6	NFKBIA	rs141696250	14	36405837	C	T	0.057292	1.6751	-2.67458	21.0514	0.420213	0.005259	0.495856	40.2586	3537	4	4678	8.75767	0.995876	0.964898	0.00211555	0.0223766	rs141696250_ENSG00000100906.6
Uninfected	ENSG00000100908.9	EMC9	rs2236352	14	24610733	T	C	0.46875	0.200948	-6.08089	41.0656	0.430005	0.00253	0.568365	62.1396	2568	2	5639	17.9986	0.969277	0.991893	8.30065e-07	2.10624e-05	rs2236352_ENSG00000100908.9
Uninfected	ENSG00000101057.11	MYBL2	rs826944	20	42294719	T	C	0.807292	0.137443	-8.27981	50.6385	0.399681	0.001256	0.487459	42.0497	2243	5	4728	22.9167	0.972814	0.987296	5.25032e-09	1.84647e-07	rs826944_ENSG00000101057.11
Uninfected	ENSG00000101109.7	STK4	rs78834606	20	43607857	C	T	0.078125	0.689457	-3.57485	21.0064	0.538828	0.002155	0.477603	84.8515	2189	18	5175	7.98294	0.988594	0.969971	0.000266167	0.00391438	rs78834606_ENSG00000101109.7
Uninfected	ENSG00000101158.8	NELFCD	rs6070694	20	57591126	G	A	0.078125	0.689457	-5.38333	37.4434	0.419266	0.001255	0.496109	111.395	2336	17	4396	16.6795	0.992512	0.971106	4.13689e-06	9.16713e-05	rs6070694_ENSG00000101158.8
Uninfected	ENSG00000101161.6	PRPF6	rs28680252	20	62663048	C	A	0.177083	17.5977	-8.95354	53.3753	0.604164	0.002448	0.503088	56.603	3406	6	4052	23.8042	0.974141	0.9039	1.11291e-09	4.26629e-08	rs28680252_ENSG00000101161.6
Uninfected	ENSG00000101166.11	SLMO2	rs6026692	20	57661598	C	A	0.057292	1.6751	-2.85576	26.1441	0.401536	0.003891	0.483568	74.9947	2357	4	4400	11.1255	0.982107	0.89409	0.00139391	0.0160714	rs6026692_ENSG00000101166.11
Uninfected	ENSG00000101181.13	MTG2	rs2184161	20	60776275	A	G	0.5625	1.18518	-9.47038	54.0224	0.57864	0.005021	0.475818	39.7611	3720	24	6832	24.4361	0.991162	0.992106	3.38547e-10	1.39617e-08	rs2184161_ENSG00000101181.13
Uninfected	ENSG00000101342.5	TLDC2	rs1291128	20	35510689	T	C	0.416667	3.31102	-2.49382	19.1676	0.425249	0.016114	0.491391	11.8848	995	5	2955	7.70212	0.977656	0.992817	0.00320757	0.0312913	rs1291128_ENSG00000101342.5
Uninfected	ENSG00000101347.7	SAMHD1	rs58664618	20	35529975	C	T	0.348958	0.019382	-2.26414	22.8234	0.437688	0.012378	0.498143	36.6343	998	4	3065	9.22315	0.960273	0.990389	0.00544321	0.0476226	rs58664618_ENSG00000101347.7
Uninfected	ENSG00000101361.10	NOP56	rs8958	20	2637071	T	C	0.71875	0.504096	-4.33382	33.2533	0.529661	0.002435	0.472507	80.3437	3228	10	5731	13.5942	0.996254	0.995383	4.63641e-05	0.000827165	rs8958_ENSG00000101361.10
Uninfected	ENSG00000101439.4	CST3	rs2424584	20	23625334	C	T	0.661458	5.18785	-2.28119	20.0808	0.608919	0.003142	0.607749	5.84283	3118	4	6224	8.58792	0.994858	0.992585	0.00523369	0.0462005	rs2424584_ENSG00000101439.4
Uninfected	ENSG00000101546.8	RBFA	rs7235319	18	77747542	T	C	0.755208	0.018655	-5.57209	33.175	0.451534	0.002968	0.566573	77.4117	3094	7	3892	14.0003	0.988953	0.989335	2.67863e-06	6.13705e-05	rs7235319_ENSG00000101546.8
Uninfected	ENSG00000101574.10	METTL4	rs17534687	18	2537639	G	A	0.119792	0.133591	-4.12889	29.7251	0.559165	0.002531	0.451932	105.804	3834	24	7370	12.554	0.995207	0.985603	7.43209e-05	0.00126268	rs17534687_ENSG00000101574.10
Uninfected	ENSG00000101745.11	ANKRD12	rs74740078	18	9704392	C	T	0.067708	6.3611	-2.51934	25.1853	0.432104	0.003669	0.479722	63.2246	4788	40	6593	10.5134	0.988691	0.976294	0.00302457	0.029803	rs74740078_ENSG00000101745.11
Uninfected	ENSG00000102445.14	KIAA0226L	rs1087	13	46627439	A	T	0.291667	0.006779	-2.60268	17.5079	0.388116	0.002219	0.472527	2.99522	1845	16	5372	7.40207	0.988932	0.990129	0.00249645	0.0255769	rs1087_ENSG00000102445.14
Uninfected	ENSG00000102699.5	PARP4	rs3809333	13	25861770	G	A	0.052083	2.33757	-5.89425	40.785	0.296016	0.003232	0.484892	36.8941	6984	30	7507	18.9685	0.992846	0.759423	1.27571e-06	3.11595e-05	rs3809333_ENSG00000102699.5
Uninfected	ENSG00000102780.12	DGKH	rs73459497	13	42093664	C	T	0.078125	0.689457	-2.36829	21.304	0.397656	0.003791	0.486923	18.9174	874	55	5266	9.16876	0.99304	0.966717	0.00428263	0.039264	rs73459497_ENSG00000102780.12
Uninfected	ENSG00000102870.4	ZNF629	rs9940626	16	31066528	G	A	0.114583	3.06253	-2.36013	18.136	0.270773	7.9e-05	0.446254	2.36793	1155	3	2678	8.60125	0.995676	0.982644	0.00436386	0.0398711	rs9940626_ENSG00000102870.4
Uninfected	ENSG00000102882.7	MAPK3	rs55732507	16	30141985	T	C	0.625	2.32296	-2.76216	24.8303	0.575569	0.001487	0.522586	35.0504	1897	3	2762	10.4303	0.99324	0.992487	0.0017292	0.0190406	rs55732507_ENSG00000102882.7
Uninfected	ENSG00000102962.4	CCL22	rs4359426	16	57392733	A	C	0.901042	0.0047	-15.9201	85.6479	0.648661	0.008056	0.465206	11.9471	2745	10	5599	40.8432	0.99584	0.899866	1.20207e-16	1.08514e-14	rs4359426_ENSG00000102962.4
Uninfected	ENSG00000103024.3	NME3	rs17135666	16	1942405	C	T	0.0625	0.426667	-2.35023	24.5211	0.593687	0.002199	0.477128	75.2536	4336	3	6074	10.2229	0.995932	0.946943	0.00446452	0.0405449	rs17135666_ENSG00000103024.3
Uninfected	ENSG00000103043.10	VAC14	rs1551528	16	70804743	A	G	0.296875	1.54122	-2.24725	19.9183	0.547265	0.002826	0.442536	74.4121	2270	11	4201	7.62106	0.972369	0.991306	0.00565909	0.0491819	rs1551528_ENSG00000103043.10
Uninfected	ENSG00000103187.6	COTL1	rs3743651	16	84449161	C	T	0.072917	0.546375	-10.3166	61.2387	0.334307	0.00582	0.485001	20.7967	4277	15	9545	28.6657	0.992482	0.762496	4.82426e-11	2.28267e-09	rs3743651_ENSG00000103187.6
Uninfected	ENSG00000103197.12	TSC2	rs57793087	16	1146094	A	C	0.052083	2.33757	-2.57831	21.9053	0.380556	0.009392	0.40978	17.0379	201	15	5720	9.57027	0.979668	0.966542	0.0026405	0.0267865	rs57793087_ENSG00000103197.12
Uninfected	ENSG00000103202.8	NME4	rs62030821	16	443996	G	A	0.234375	4.49253	-2.67744	21.9949	0.573957	0.004988	0.491628	14.2281	1200	3	4772	8.99337	0.995267	0.990728	0.00210166	0.0222899	rs62030821_ENSG00000103202.8
Uninfected	ENSG00000103226.13	NOMO3	rs200097908	16	16315332	C	A	0.171875	2.40797	-3.75604	28.8732	0.224184	0.068177	0.167686	4.34378	2319	3	4539	14.0384	0.992216	0.98673	0.000175371	0.00271783	rs200097908_ENSG00000103226.13
Uninfected	ENSG00000103245.9	NARFL	rs4374177	16	306243	A	G	0.296875	1.54122	-3.06747	27.5763	0.450438	0.001978	0.519157	74.8847	599	26	5669	11.371	0.992747	0.991666	0.00085611	0.0106818	rs4374177_ENSG00000103245.9
Uninfected	ENSG00000103260.4	METRN	rs75710653	16	689711	T	G	0.067708	0.819512	-4.67552	31.6212	0.664034	0.011274	0.445778	10.0969	1889	8	5633	14.3542	0.993178	0.948908	2.11098e-05	0.000408617	rs75710653_ENSG00000103260.4
Uninfected	ENSG00000103335.15	PIEZO1	rs35159887	16	88787673	G	A	0.098958	1.15794	-3.6668	28.874	0.453966	0.003107	0.485629	84.2797	4296	48	8288	11.9426	0.993615	0.982149	0.000215379	0.00325696	rs35159887_ENSG00000103335.15
Uninfected	ENSG00000103342.8	GSPT1	rs9940488	16	12038991	C	T	0.057292	1.6751	-4.57965	33.7391	0.443561	0.002198	0.493672	123.895	3873	9	8354	14.4559	0.993351	0.969458	2.63239e-05	0.000498704	rs9940488_ENSG00000103342.8
Uninfected	ENSG00000103353.11	UBFD1	rs9936146	16	23500729	T	A	0.130208	0.319884	-3.06081	20.688	0.43262	0.004088	0.534917	75.1705	2098	12	4991	8.50118	0.975769	0.981546	0.000869336	0.0108261	rs9936146_ENSG00000103353.11
Uninfected	ENSG00000103415.7	HMOX2	rs80031922	16	4538185	C	T	0.098958	0.0047	-5.89716	35.4297	0.410408	0.001713	0.386466	96.0253	2561	6	6230	15.9239	0.981807	0.97758	1.26718e-06	3.09897e-05	rs80031922_ENSG00000103415.7
Uninfected	ENSG00000103512.10	NOMO1	rs9635502	16	14913106	A	G	0.645833	1.74248	-4.49451	30.4205	0.407803	0.01	0.5	24.4615	1700	0	3550	13.212	NA	0.992512	3.20253e-05	0.000594075	rs9635502_ENSG00000103512.10
Uninfected	ENSG00000103522.11	IL21R	rs79503766	16	27759828	C	T	0.072917	0.546375	-2.97651	25.6771	0.560908	0.002369	0.502594	47.4556	3701	20	5231	10.5991	0.987171	0.971146	0.00105557	0.0127718	rs79503766_ENSG00000103522.11
Uninfected	ENSG00000103540.12	CCP110	rs2521794	16	19511493	A	G	0.802083	0.239017	-2.67895	23.7782	0.447012	0.002506	0.489676	61.599	2562	23	5525	9.51296	0.987621	0.985385	0.00209433	0.0222483	rs2521794_ENSG00000103540.12
Uninfected	ENSG00000103811.11	CTSH	rs11638844	15	79231518	A	G	0.458333	2.48345	-52.167	250.448	0.60635	0.002757	0.47995	52.824	3166	12	6644	121.783	0.987353	0.968428	6.80818e-53	4.93946e-50	rs11638844_ENSG00000103811.11
Uninfected	ENSG00000103876.7	FAH	rs4779152	15	80049256	A	G	0.140625	3.15009	-8.53613	50.9813	0.395342	0.004874	0.41078	28.1289	2202	13	6242	23.464	0.988788	0.974666	2.90983e-09	1.05557e-07	rs4779152_ENSG00000103876.7
Uninfected	ENSG00000103966.5	EHD4	rs7165078	15	41896861	A	T	0.067708	6.3611	-2.75744	22.991	0.413556	0.004754	0.467485	54.6225	1493	14	4296	9.72054	0.993347	0.965508	0.00174807	0.0191535	rs7165078_ENSG00000103966.5
Uninfected	ENSG00000104055.10	TGM5	rs526292	15	43544609	G	A	0.46875	5.85965	-2.60455	18.6123	0.662045	0.015972	0.446359	2.47294	1614	6	2944	8.27441	0.988986	0.99346	0.00248574	0.0254804	rs526292_ENSG00000104055.10
Uninfected	ENSG00000104341.12	LAPTM4B	rs2853286	8	98388568	G	T	0.161458	3.54432	-4.20355	28.9296	0.301784	0.015782	0.466264	1.22609	1023	6	4169	13.509	0.993991	0.980874	6.25819e-05	0.00108297	rs2853286_ENSG00000104341.12
Uninfected	ENSG00000104356.6	POP1	rs679766	8	98543181	C	A	0.083333	0.793388	-2.32028	17.8931	0.56959	0.001419	0.443945	45.1196	1041	12	4094	7.00197	0.955813	0.971574	0.00478325	0.0429039	rs679766_ENSG00000104356.6
Uninfected	ENSG00000104361.5	NIPAL2	rs4288343	8	99305539	A	T	0.114583	3.06253	-16.1485	86.0711	0.179589	0.00345	0.462594	7.55342	3050	15	4102	41.957	0.992869	0.980744	7.10456e-17	6.5958e-15	rs4288343_ENSG00000104361.5
Uninfected	ENSG00000104375.11	STK3	rs7350127	8	98875756	T	C	0.822917	0.500798	-3.71704	29.9318	0.372831	8e-06	0.470175	15.1923	1292	6	4287	13.2161	0.990129	0.982729	0.00019185	0.00294757	rs7350127_ENSG00000104375.11
Uninfected	ENSG00000104427.7	ZC2HC1A	rs900567	8	79559622	C	T	0.692708	0.000974	-12.5801	70.1063	0.797843	0.001446	0.194302	3.52974	2442	6	4680	33.9183	0.988569	0.990706	2.62985e-13	1.67692e-11	rs900567_ENSG00000104427.7
Uninfected	ENSG00000104442.5	ARMC1	rs4397444	8	66512887	T	C	0.40625	0.60861	-3.6666	21.6757	0.530504	0.004759	0.502179	132.887	2059	14	4138	8.04697	0.994799	0.990538	0.000215479	0.00325696	rs4397444_ENSG00000104442.5
Uninfected	ENSG00000104518.6	GSDMD	rs1545536	8	144643169	C	T	0.239583	3.82172	-4.81522	35.0848	0.565189	0.00132	0.561482	60.3273	3800	3	5572	15.0424	0.981672	0.990626	1.53031e-05	0.000304957	rs1545536_ENSG00000104518.6
Uninfected	ENSG00000104714.9	ERICH1	rs336418	8	587474	A	G	0.375	0.047407	-4.45335	30.1526	0.457904	0.001182	0.467063	100.536	2146	23	7354	12.3899	0.992862	0.991391	3.52088e-05	0.000644585	rs336418_ENSG00000104714.9
Uninfected	ENSG00000104731.9	KLHDC4	rs2290019	16	87741662	C	A	0.125	1.95918	-3.28936	29.3588	0.438748	0.002226	0.489024	70.7419	3989	42	8540	12.4468	0.986031	0.99176	0.000513613	0.00695793	rs2290019_ENSG00000104731.9
Uninfected	ENSG00000104915.10	STX10	rs4926138	19	13261085	C	G	0.072917	0.593864	-2.43531	21.2903	0.560941	0.03218	0.41236	120.685	2009	1	4649	8.41828	0.993972	0.972023	0.0036702	0.0347657	rs4926138_ENSG00000104915.10
Uninfected	ENSG00000104972.10	LILRB1	rs35136655	19	55118817	C	T	0.447917	0.270616	-11.5517	62.4666	0.557808	0.001345	0.501391	45.9525	4392	29	8468	28.4586	0.9846	0.989821	2.80706e-12	1.58923e-10	rs35136655_ENSG00000104972.10
Uninfected	ENSG00000105053.6	VRK3	rs34785289	19	50467260	A	G	0.28125	0.04207	-4.35905	25.3819	0.459541	0.003075	0.495276	55.0208	2373	56	5973	10.0272	0.977486	0.989963	4.37467e-05	0.000783322	rs34785289_ENSG00000105053.6
Uninfected	ENSG00000105136.15	ZNF419	rs77870638	19	57969289	C	T	0.401042	0.056594	-3.45002	23.693	0.425991	0.024893	0.341537	28.5729	3168	26	5966	9.94586	0.993938	0.991897	0.000354798	0.00504731	rs77870638_ENSG00000105136.15
Uninfected	ENSG00000105193.4	RPS16	rs481421	19	39925417	T	C	0.526042	1.1026	-33.5707	162.672	0.54875	0.009185	0.481519	219.521	2614	3	5206	77.4452	0.996207	0.989974	2.68698e-34	8.48956e-32	rs481421_ENSG00000105193.4
Uninfected	ENSG00000105246.5	EBI3	rs8112370	19	3724184	T	A	0.088542	2.48868	-2.29055	24.2834	0.42696	0.012326	0.457667	26.3224	1520	3	6160	10.198	0.994949	0.977901	0.00512217	0.0453199	rs8112370_ENSG00000105246.5
Uninfected	ENSG00000105341.14	ATP5SL	rs7259208	19	41894678	G	A	0.052083	0.28982	-3.21439	21.9345	0.567784	0.002311	0.462602	103.805	2588	14	4111	8.92531	0.991374	0.960361	0.000610397	0.00806276	rs7259208_ENSG00000105341.14
Uninfected	ENSG00000105373.14	GLTSCR2	rs112883342	19	49040313	C	G	0.052083	2.33757	-18.8245	98.7914	0.220693	0.002364	0.467166	59.4003	4591	10	5363	47.742	0.988249	0.380904	1.49812e-19	1.68659e-17	rs112883342_ENSG00000105373.14
Uninfected	ENSG00000105483.12	CARD8	rs2043210	19	48702449	G	A	0.296875	0.050793	-4.00674	27.4413	0.45845	0.005614	0.477332	13.593	2945	84	6229	11.1558	0.990186	0.98924	9.84599e-05	0.00161942	rs2043210_ENSG00000105483.12
Uninfected	ENSG00000105486.9	LIG1	rs12608844	19	48482751	A	G	0.104167	10.4691	-2.31151	20.8797	0.43761	0.002681	0.487617	52.791	1986	17	5988	8.38609	0.990776	0.983484	0.00488084	0.0436379	rs12608844_ENSG00000105486.9
Uninfected	ENSG00000105499.9	PLA2G4C	rs7246229	19	48650731	C	T	0.338542	3.31936	-8.52711	49.4837	0.660576	0.005406	0.534734	5.13696	2917	29	5941	23.0918	0.993644	0.990145	2.97092e-09	1.07574e-07	rs7246229_ENSG00000105499.9
Uninfected	ENSG00000105619.9	TFPT	rs1671209	19	55551002	C	G	0.807292	2.55169	-3.12178	28.7783	0.555939	0.003071	0.478127	80.1636	9039	3	9314	11.744	0.971897	0.962412	0.000755472	0.0096097	rs1671209_ENSG00000105619.9
Uninfected	ENSG00000105640.8	RPL18A	rs10406314	19	17970979	G	A	0.145833	0.728429	-5.16989	33.7831	0.45934	0.002431	0.472886	244.464	3050	1	5488	14.0237	0.952165	0.975023	6.76249e-06	0.000144461	rs10406314_ENSG00000105640.8
Uninfected	ENSG00000105750.10	ZNF85	rs2545225	19	21042460	A	G	0.098958	1.15794	-7.15348	42.2107	0.668543	0.003962	0.384012	8.69712	4324	35	8569	19.4685	0.982566	0.900695	7.02292e-08	2.09713e-06	rs2545225_ENSG00000105750.10
Uninfected	ENSG00000105771.9	SMG9	rs9612	19	44235517	A	G	0.28125	1.47594	-2.33754	22.4222	0.551815	0.005502	0.504132	60.2116	4130	6	7280	8.86954	0.991944	0.995431	0.00459686	0.0414967	rs9612_ENSG00000105771.9
Uninfected	ENSG00000105793.11	GTPBP10	rs17870026	7	89963444	A	T	0.052083	0.28982	-11.738	66.5734	0.363923	0.003139	0.490466	67.9575	3014	38	5423	31.3589	0.984006	0.964468	1.82814e-12	1.04407e-10	rs17870026_ENSG00000105793.11
Uninfected	ENSG00000105855.5	ITGB8	rs7784571	7	19868190	A	G	0.161458	1.28306	-4.2728	33.3024	0.350937	0.002857	0.484947	3.11283	1925	47	6767	15.3001	0.992002	0.981472	5.33582e-05	0.000939114	rs7784571_ENSG00000105855.5
Uninfected	ENSG00000105866.9	SP4	rs58145995	7	21237862	A	G	0.072917	0.593864	-4.15611	29.3449	0.627072	0.001388	0.521055	20.7073	2220	8	6914	12.9878	0.989	0.963974	6.98051e-05	0.00119113	rs58145995_ENSG00000105866.9
Uninfected	ENSG00000105887.10	MTPN	rs73164989	7	135690482	A	G	0.104167	4.58765	-2.89498	23.9482	0.444052	0.002111	0.462359	64.9945	2742	3	5055	9.67689	0.966539	0.981618	0.00127355	0.014903	rs73164989_ENSG00000105887.10
Uninfected	ENSG00000105928.9	DFNA5	rs754554	7	24758818	G	T	0.260417	0.623084	-19.1494	99.2753	0.335859	0.003747	0.482531	8.32607	3417	32	6453	47.6851	0.989527	0.992306	7.08948e-20	8.26642e-18	rs754554_ENSG00000105928.9
Uninfected	ENSG00000105939.8	ZC3HAV1	rs34061940	7	138736407	T	C	0.078125	11.7031	-8.03053	46.5146	0.722426	0.012627	0.288633	7.78292	2933	27	5125	20.835	0.994137	0.660809	9.32126e-09	3.14193e-07	rs34061940_ENSG00000105939.8
Uninfected	ENSG00000105971.10	CAV2	rs73206052	7	116117056	G	T	0.067708	0.506351	-7.22676	41.8099	0.953572	0.000209	0.522427	3.61581	2285	2	3930	20.166	0.990092	0.97824	5.93249e-08	1.79894e-06	rs73206052_ENSG00000105971.10
Uninfected	ENSG00000105993.10	DNAJB6	rs1882484	7	157124615	A	G	0.59375	0.60861	-3.11836	27.9606	0.457826	0.002168	0.331176	87.3364	2997	25	7467	11.5083	0.98586	0.99002	0.000761442	0.00966681	rs1882484_ENSG00000105993.10
Uninfected	ENSG00000106049.4	HIBADH	rs42105	7	27721129	T	C	0.515625	2.01836	-3.87944	28.9326	0.547873	0.003965	0.475314	49.2072	2916	5	5284	11.9495	0.99684	0.99281	0.000131996	0.00210903	rs42105_ENSG00000106049.4
Uninfected	ENSG00000106153.12	CHCHD2	rs59193297	7	56096213	C	A	0.130208	0.319884	-7.71276	44.3699	0.455284	0.004292	0.515005	243.245	2570	1	5702	19.1944	0.991478	0.979869	1.93748e-08	6.3041e-07	rs59193297_ENSG00000106153.12
Uninfected	ENSG00000106211.8	HSPB1	rs3095471	7	76841972	T	C	0.515625	3.34647	-2.39164	24.0409	0.40712	0.003559	0.480954	11.9209	4842	2	5242	10.2055	0.978226	0.992784	0.00405842	0.0376422	rs3095471_ENSG00000106211.8
Uninfected	ENSG00000106367.9	AP1S1	rs11980280	7	100803178	T	C	0.333333	0.375	-11.7962	64.6001	0.539814	0.010289	0.479899	102.743	1828	4	4897	29.0135	0.996207	0.989048	1.59891e-12	9.23922e-11	rs11980280_ENSG00000106367.9
Uninfected	ENSG00000106460.14	TMEM106B	rs6460902	7	12255511	G	A	0.625	2.32296	-2.46654	23.4421	0.415492	0.003137	0.542858	15.1148	4363	28	8728	9.83262	0.993936	0.991912	0.00341551	0.0329901	rs6460902_ENSG00000106460.14
Uninfected	ENSG00000106477.14	CEP41	rs7784361	7	130080540	T	C	0.083333	9.71901	-2.4657	23.0087	0.585664	0.005333	0.51427	34.4318	2215	9	4244	9.58501	0.987	0.984581	0.00342214	0.0329932	rs7784361_ENSG00000106477.14
Uninfected	ENSG00000106484.10	MEST	rs1558915	7	130116588	A	G	0.59375	6.78527	-5.30154	36.977	0.283539	0.011774	0.390326	1.91165	2148	10	4178	17.3714	0.993222	0.993461	4.99408e-06	0.000109063	rs1558915_ENSG00000106484.10
Uninfected	ENSG00000106538.5	RARRES2	rs57367026	7	150037816	T	G	0.390625	0.335824	-5.62742	39.3667	0.295549	0.036335	0.283488	1.27786	3263	4	6714	18.5522	0.992229	0.990227	2.3582e-06	5.47332e-05	rs57367026_ENSG00000106538.5
Uninfected	ENSG00000106603.13	COA1	rs17530917	7	43682493	T	C	0.067708	6.3611	-3.64127	27.1304	0.438732	0.004079	0.452716	93.2422	2613	23	4804	11.2927	0.99413	0.96242	0.000228416	0.00342607	rs17530917_ENSG00000106603.13
Uninfected	ENSG00000106733.16	NMRK1	rs10869500	9	77707695	A	T	0.385417	0.012591	-8.57502	52.1714	0.390182	0.002976	0.492858	15.1379	2059	13	5231	24.0349	0.991561	0.991062	2.6606e-09	9.70551e-08	rs10869500_ENSG00000106733.16
Uninfected	ENSG00000106771.8	TMEM245	rs874864	9	111728718	C	T	0.255208	0.018397	-2.96895	25.9433	0.545301	0.003298	0.474169	83.2528	2913	22	6110	10.4266	0.984532	0.989698	0.0010741	0.0129481	rs874864_ENSG00000106771.8
Uninfected	ENSG00000106948.12	AKNA	rs113229705	9	117094854	C	T	0.114583	3.06253	-2.97318	20.913	0.53914	0.00183	0.429295	56.437	2540	57	5536	7.97017	0.99108	0.982718	0.0010637	0.0128544	rs113229705_ENSG00000106948.12
Uninfected	ENSG00000107020.5	PLGRKT	rs10815185	9	5347343	T	C	0.677083	0.222466	-3.01801	27.4962	0.448199	0.001085	0.464665	82.9999	3415	2	6095	11.2307	0.964001	0.990446	0.000959381	0.0117595	rs10815185_ENSG00000107020.5
Uninfected	ENSG00000107104.14	KANK1	rs55680746	9	674789	C	T	0.239583	6.32593	-2.49402	25.7156	0.275852	0.000892	0.535916	1.79541	2895	23	8104	12.2132	0.989458	0.991086	0.00320615	0.0312913	rs55680746_ENSG00000107104.14
Uninfected	ENSG00000107201.5	DDX58	rs2889200	9	32066352	C	T	0.708333	1.14568	-2.28758	19.7551	0.444754	0.000578	0.599544	27.3894	2212	18	6478	7.71851	0.986129	0.988737	0.00515725	0.0456097	rs2889200_ENSG00000107201.5
Uninfected	ENSG00000107249.17	GLIS3	rs76828855	9	4100665	A	G	0.114583	3.06253	-3.31269	29.423	0.252657	0.003973	0.452729	1.35137	3720	27	8366	14.101	0.994398	0.983435	0.000486752	0.00665387	rs76828855_ENSG00000107249.17
Uninfected	ENSG00000107438.4	PDLIM1	rs61856986	10	97990028	G	A	0.072917	5.05786	-8.23642	50.2657	0.373236	0.006256	0.48636	50.4689	4171	8	4328	22.9563	0.994739	0.804757	5.80202e-09	2.0332e-07	rs61856986_ENSG00000107438.4
Uninfected	ENSG00000107521.14	HPS1	rs7091564	10	100167518	G	A	0.213542	7.07758	-3.87047	29.5141	0.537649	0.005702	0.496838	62.3916	2166	23	4855	12.0376	0.994605	0.982882	0.000134751	0.00214604	rs7091564_ENSG00000107521.14
Uninfected	ENSG00000107554.11	DNMBP	rs12778372	10	101742698	G	A	0.416667	1.95918	-2.44335	19.8251	0.411253	0.006617	0.510142	5.77287	2427	25	4521	8.25036	0.990524	0.992565	0.00360288	0.0342796	rs12778372_ENSG00000107554.11
Uninfected	ENSG00000107672.10	NSMCE4A	rs10887019	10	123660333	T	C	0.270833	1.11337	-3.84449	31.2192	0.454807	0.002722	0.515344	152.646	2817	7	6207	13.0775	0.974536	0.988939	0.000143057	0.00225268	rs10887019_ENSG00000107672.10
Uninfected	ENSG00000107771.11	CCSER2	rs2065844	10	86192917	T	C	0.640625	1.33013	-4.97875	35.1671	0.416057	0.00334	0.46109	28.6839	3639	12	6941	15.355	0.99255	0.992173	1.05015e-05	0.00021654	rs2065844_ENSG00000107771.11
Uninfected	ENSG00000107890.12	ANKRD26	rs59162492	10	27371380	T	C	0.052083	0.28982	-3.6861	24.3253	0.566265	0.001387	0.491229	116.756	4166	17	7596	9.96257	0.989034	0.962913	0.000206016	0.00314058	rs59162492_ENSG00000107890.12
Uninfected	ENSG00000107959.11	PITRM1	rs7072286	10	3162944	C	T	0.385417	1.97357	-2.81193	21.5427	0.542034	0.003679	0.512241	39.4158	3792	36	7289	8.28267	0.992912	0.989909	0.00154196	0.017399	rs7072286_ENSG00000107959.11
Uninfected	ENSG00000108272.9	DHRS11	rs34675748	17	34844756	A	C	0.239583	1.94521	-2.35307	17.2586	0.439909	0.0065	0.50715	38.2861	1510	4	3807	6.6776	0.990752	0.990306	0.00443539	0.0403178	rs34675748_ENSG00000108272.9
Uninfected	ENSG00000108278.7	ZNHIT3	rs4796224	17	34842521	A	G	0.46875	0.200948	-11.2477	63.7147	0.552788	0.001231	0.450065	161.519	1780	12	3931	28.784	0.98278	0.993211	5.65313e-12	3.05067e-10	rs4796224_ENSG00000108278.7
Uninfected	ENSG00000108556.7	CHRNE	rs7774	17	4801163	C	A	0.463542	0.066352	-7.09333	45.792	0.658232	0.089954	0.411521	3.54589	3012	11	6134	20.8558	0.972282	0.946176	8.06623e-08	2.37966e-06	rs7774_ENSG00000108556.7
Uninfected	ENSG00000108592.12	FTSJ3	rs4968664	17	61851366	C	G	0.776042	1.64621	-6.48639	32.8838	0.552003	0.0029	0.467205	88.7742	1199	7	2788	13.8893	0.995169	0.989567	3.26297e-07	8.85294e-06	rs4968664_ENSG00000108592.12
Uninfected	ENSG00000108622.6	ICAM2	rs112378791	17	62700598	G	A	0.052083	2.33757	-3.05562	25.2541	0.334442	2.2e-05	0.499529	25.2681	2273	1	2669	11.5604	0.93813	0.964595	0.000879788	0.0109133	rs112378791_ENSG00000108622.6
Uninfected	ENSG00000108825.13	PTGES3L-AARSD1	rs542286842	17	41103848	G	C	0.1875	5.11243	-6.11998	40.4059	0.077828	0.001084	0.408296	28.6824	1383	7	3677	20.2833	0.950641	0.18344	7.58612e-07	1.93495e-05	rs542286842_ENSG00000108825.13
Uninfected	ENSG00000108839.7	ALOX12	rs2070589	17	6900362	C	T	0.604167	0.000316	-14.5219	76.5291	0.646825	0.005711	0.549003	9.16731	3223	12	5542	36.3297	0.993183	0.973042	3.0065e-15	2.32784e-13	rs2070589_ENSG00000108839.7
Uninfected	ENSG00000109133.8	TMEM33	rs571471458	4	41928661	T	A	0.072917	0.593864	-3.34552	27.5294	0.562815	0.001795	0.487381	95.2084	2715	25	5834	11.5167	0.978782	0.969023	0.00045132	0.00623918	rs571471458_ENSG00000109133.8
Uninfected	ENSG00000109163.6	GNRHR	rs72642349	4	68481813	T	C	0.161458	1.28306	-3.384	22.4369	0.678402	0.000182	0.354526	9.952	2470	6	5706	10.1278	0.990078	0.983366	0.000413052	0.00578361	rs72642349_ENSG00000109163.6
Uninfected	ENSG00000109536.7	FRG1	rs13115163	4	190818847	T	C	0.302083	0.13551	-11.49	65.0426	0.526235	0.004572	0.472666	174.367	3858	11	4417	28.9969	0.992011	0.98976	3.23607e-12	1.80089e-10	rs13115163_ENSG00000109536.7
Uninfected	ENSG00000109667.7	SLC2A9	rs13112015	4	9933796	C	T	0.59375	1.78352	-4.36357	26.5579	0.665711	0.003764	0.492734	5.81813	4886	10	8940	12.2876	0.993798	0.992658	4.32942e-05	0.000778065	rs13112015_ENSG00000109667.7
Uninfected	ENSG00000109684.10	CLNK	rs7695329	4	10800846	A	G	0.411458	0.099226	-22.3181	113.429	0.331506	0.010012	0.51738	2.57029	5406	40	8302	54.703	0.993337	0.961144	4.8071e-23	7.1338e-21	rs7695329_ENSG00000109684.10
Uninfected	ENSG00000109689.10	STIM2	rs11737218	4	26885773	G	T	0.302083	0.13551	-19.2066	99.5244	0.347459	0.00371	0.477601	23.6737	2068	7	5112	47.4597	0.990606	0.981047	6.21469e-20	7.33371e-18	rs11737218_ENSG00000109689.10
Uninfected	ENSG00000109814.7	UGDH	rs7669821	4	39522223	C	T	0.411458	4.00344	-4.14704	31.1536	0.543282	0.004444	0.475853	37.1267	3267	18	5980	12.9538	0.994012	0.992302	7.12791e-05	0.00121311	rs7669821_ENSG00000109814.7
Uninfected	ENSG00000109854.9	HTATIP2	rs12274343	11	21056066	C	T	0.052083	2.33757	-5.40557	38.222	0.353993	0.005411	0.484858	33.2074	5291	3	6225	17.5266	0.996716	0.90595	3.93031e-06	8.76889e-05	rs12274343_ENSG00000109854.9
Uninfected	ENSG00000109861.11	CTSC	rs631110	11	87600227	C	A	0.390625	3.48121	-2.84701	26.6731	0.577995	0.001651	0.463577	13.4557	1694	12	5903	11.3045	0.995827	0.992627	0.00142231	0.016322	rs631110_ENSG00000109861.11
Uninfected	ENSG00000110013.8	SIAE	rs74763342	11	124551637	C	T	0.083333	9.71901	-2.46471	21.9639	0.418827	0.004467	0.44054	40.9576	3735	29	6173	9.18827	0.989277	0.980667	0.00343	0.0330336	rs74763342_ENSG00000110013.8
Uninfected	ENSG00000110057.3	UNC93B1	rs4014575	11	67736720	C	G	0.140625	0.007357	-2.28323	16.1464	0.460819	0.001678	0.489718	68.2471	2682	8	4798	5.66943	0.976105	0.982682	0.00520924	0.0460279	rs4014575_ENSG00000110057.3
Uninfected	ENSG00000110060.4	PUS3	rs10717222	11	125763567	C	T	0.354167	9.87242	-37.4102	183.873	0.705721	0.007518	0.670862	6.33407	2566	13	5624	90.9041	0.964265	0.450715	3.88854e-38	1.46486e-35	rs10717222_ENSG00000110060.4
Uninfected	ENSG00000110092.3	CCND1	rs7358524	11	68786065	T	C	0.770833	0.306576	-2.32278	24.2711	0.656609	0.011635	0.407317	2.88072	755	8	5683	10.9938	0.992952	0.988226	0.00475578	0.0427344	rs7358524_ENSG00000110092.3
Uninfected	ENSG00000110107.4	PRPF19	rs549547187	11	60658566	A	C	0.317708	3.01862	-7.54816	47.1891	0.324301	0.011782	0.225642	14.8787	2650	4	4391	21.7473	0.939714	0.828109	2.83035e-08	8.89946e-07	rs549547187_ENSG00000110107.4
Uninfected	ENSG00000110455.9	ACCS	rs2074038	11	44087989	G	T	0.151042	0.022895	-15.2502	82.4892	0.793302	1.9e-05	0.511208	10.5322	2513	11	5290	39.6863	0.993305	0.985273	5.6205e-16	4.70512e-14	rs2074038_ENSG00000110455.9
Uninfected	ENSG00000110619.12	CARS	rs11023583	11	2660603	C	T	0.078125	0.3443	-2.28359	18.5246	0.587916	0.004674	0.517356	39.7837	2413	21	7320	7.50802	0.994308	0.974236	0.00520484	0.0460097	rs11023583_ENSG00000110619.12
Uninfected	ENSG00000110651.7	CD81	rs3741205	11	2169884	C	A	0.619792	0.00281	-5.84933	40.3589	0.537134	0.003588	0.446747	108.381	2594	8	6696	17.2125	0.988509	0.991206	1.41473e-06	3.44263e-05	rs3741205_ENSG00000110651.7
Uninfected	ENSG00000110660.10	SLC35F2	rs71488272	11	107654420	A	C	0.072917	0.546375	-25.842	123.779	0.640039	0.002734	0.485234	49.4318	2984	15	5196	59.2126	0.989791	0.93093	1.4389e-26	2.71024e-24	rs71488272_ENSG00000110660.10
Uninfected	ENSG00000110665.7	C11orf21	rs756921	11	2322415	G	T	0.640625	4.16137	-3.31285	27.0363	0.231297	0.000108	0.495527	1.16654	3520	6	6688	12.9078	0.992847	0.992736	0.000486572	0.00665387	rs756921_ENSG00000110665.7
Uninfected	ENSG00000110700.2	RPS13	rs1059640	11	17096715	T	C	0.057292	1.6751	-10.4038	60.1032	0.556352	0.003538	0.401233	228.313	2173	2	4390	26.7709	0.98273	0.614911	3.94607e-11	1.89925e-09	rs1059640_ENSG00000110700.2
Uninfected	ENSG00000110777.7	POU2AF1	rs7126039	11	111210792	A	T	0.348958	0.096115	-4.96996	32.119	0.539289	0.009053	0.475878	45.4566	2595	11	4434	13.3457	0.986707	0.990538	1.07162e-05	0.00022013	rs7126039_ENSG00000110777.7
Uninfected	ENSG00000110871.10	COQ5	rs118070634	12	120230709	T	C	0.067708	0.819512	-2.70363	25.4861	0.423297	0.0049	0.528624	105.16	632	9	4585	10.8078	0.99029	0.969654	0.00197867	0.0212385	rs118070634_ENSG00000110871.10
Uninfected	ENSG00000110906.8	KCTD10	rs73194266	12	109887525	C	T	0.052083	2.33757	-2.83867	25.8465	0.554805	0.001417	0.506143	87.1559	2220	25	3922	10.499	0.966848	0.796178	0.00144986	0.0165692	rs73194266_ENSG00000110906.8
Uninfected	ENSG00000111144.5	LTA4H	rs74457637	12	96428778	G	T	0.203125	0.429245	-3.49412	28.0952	0.562307	0.001959	0.631105	59.9199	3378	8	5551	11.7802	0.981583	0.988396	0.00032054	0.00461356	rs74457637_ENSG00000111144.5
Uninfected	ENSG00000111215.7	PRR4	rs2900553	12	11131212	G	T	0.40625	9.16866	-2.61665	16.7826	0.536472	0.004819	0.483458	18.0965	3985	15	7655	5.8682	0.994612	0.993265	0.0024174	0.0248841	rs2900553_ENSG00000111215.7
Uninfected	ENSG00000111252.6	SH2B3	rs12320499	12	111848834	C	G	0.135417	7.97534	-5.09874	26.1068	0.432431	0.003674	0.458993	35.3674	1519	16	2688	10.9417	0.992218	0.985551	7.96635e-06	0.000167439	rs12320499_ENSG00000111252.6
Uninfected	ENSG00000111325.12	OGFOD2	rs10219462	12	123438347	G	A	0.057292	0.354568	-2.95418	21.7386	0.43138	0.002908	0.473053	53.4616	2087	8	4268	8.94225	0.990586	0.963135	0.00111127	0.0133298	rs10219462_ENSG00000111325.12
Uninfected	ENSG00000111348.4	ARHGDIB	rs7305674	12	15663968	G	A	0.583333	1.25388	-3.18852	24.6261	0.537117	0.00231	0.502116	87.3306	3944	3	4654	9.58174	0.994441	0.990497	0.000647865	0.00846634	rs7305674_ENSG00000111348.4
Uninfected	ENSG00000111361.8	EIF2B1	rs35064645	12	124065152	C	T	0.130208	1.52961	-3.73431	25.7442	0.541624	0.004914	0.488907	116.03	1954	19	4730	10.3021	0.980995	0.983956	0.000184369	0.00284603	rs35064645_ENSG00000111361.8
Uninfected	ENSG00000111640.10	GAPDH	rs1803622	12	6647453	G	T	0.458333	0.117365	-9.84389	57.9595	0.459948	0.00939	0.501533	142.653	3279	5	5354	25.7439	0.988583	0.975651	1.43256e-10	6.23611e-09	rs1803622_ENSG00000111640.10
Uninfected	ENSG00000111666.6	CHPT1	rs10128996	12	102081498	G	A	0.484375	0.037926	-16.3981	82.513	0.662238	0.002316	0.428619	17.6366	2716	19	4951	39.0414	0.993236	0.965938	3.99811e-17	3.80189e-15	rs10128996_ENSG00000111666.6
Uninfected	ENSG00000111671.5	SPSB2	ss1388025320	12	6977069	T	C	0.447917	0.093175	-7.19523	45.6325	0.545654	0.004567	0.434338	115.101	3007	13	5771	19.8807	0.985539	0.976458	6.37921e-08	1.92087e-06	ss1388025320_ENSG00000111671.5
Uninfected	ENSG00000111679.12	PTPN6	rs76604165	12	6356915	C	T	0.052083	2.33757	-2.35642	23.1244	0.398104	0.002066	0.494031	53.2838	1102	4	5797	9.91897	0.99692	0.949762	0.00440134	0.0400826	rs76604165_ENSG00000111679.12
Uninfected	ENSG00000111711.5	GOLT1B	rs80115468	12	21671107	A	G	0.109375	0.024187	-6.98324	45.3047	0.421416	0.006767	0.474968	75.8151	3726	17	6163	20.5118	0.994403	0.983395	1.03936e-07	3.00294e-06	rs80115468_ENSG00000111711.5
Uninfected	ENSG00000111788.9	RP11-22B23.1	ss1388099683	12	9432903	G	A	0.447917	0.270616	-16.5538	84.3117	0.283409	0.015932	0.488935	12.5022	3153	10	6539	40.7423	0.992114	0.990336	2.79373e-17	2.68267e-15	ss1388099683_ENSG00000111788.9
Uninfected	ENSG00000111796.3	KLRB1	ss1388104296	12	9566302	G	A	0.489583	1.4909	-10.2087	58.3517	0.16407	0.061383	0.456371	3.66131	2223	4	6424	28.5349	0.992872	0.993436	6.18422e-11	2.85042e-09	ss1388104296_ENSG00000111796.3
Uninfected	ENSG00000111816.6	FRK	rs12201275	6	116314563	C	G	0.260417	0.623084	-3.08612	20.2997	0.367944	0.006412	0.497672	2.83114	2469	20	4583	8.95838	0.993015	0.990367	0.000820132	0.0102984	rs12201275_ENSG00000111816.6
Uninfected	ENSG00000111817.12	DSE	rs1204856	6	116584176	A	G	0.291667	0.16948	-11.5367	63.2539	0.424138	0.00394	0.488919	23.4063	2056	38	4739	29.039	0.992824	0.989327	2.90634e-12	1.6407e-10	rs1204856_ENSG00000111817.12
Uninfected	ENSG00000111843.9	TMEM14C	rs1045911	6	10723449	A	C	0.223958	0.484155	-17.2619	91.9122	0.572305	0.008344	0.498337	123.843	3071	3	6039	42.8276	0.994905	0.992377	5.47191e-18	5.44107e-16	rs1045911_ENSG00000111843.9
Uninfected	ENSG00000111859.12	NEDD9	rs7452838	6	10223858	G	A	0.40625	6.78527	-2.58743	24.3786	0.446899	0.004811	0.479317	12.4283	149	28	6534	9.92332	0.994567	0.992625	0.00258565	0.0263255	rs7452838_ENSG00000111859.12
Uninfected	ENSG00000111875.7	ASF1A	rs3951094	6	119131030	T	A	0.197917	11.348	-2.49812	23.0823	0.548444	0.005745	0.470566	71.4924	1894	4	4533	9.04742	0.987256	0.989928	0.00317597	0.0310294	rs3951094_ENSG00000111875.7
Uninfected	ENSG00000111877.13	MCM9	rs9401099	6	119250991	A	G	0.598958	0.056594	-6.45472	33.6944	0.555943	0.001661	0.531445	70.3477	2274	28	4730	14.4361	0.99243	0.992002	3.50975e-07	9.47005e-06	rs9401099_ENSG00000111877.13
Uninfected	ENSG00000111879.14	FAM184A	rs7743045	6	119102271	A	G	0.5625	0.454187	-2.91564	21.3172	0.272078	0.000257	0.412916	1.2117	1715	1	5177	9.91044	0.91496	0.992514	0.00121439	0.0143046	rs7743045_ENSG00000111879.14
Uninfected	ENSG00000111906.13	HDDC2	rs987168	6	125620878	T	C	0.354167	3.11959	-3.70212	26.4989	0.463037	0.002321	0.378818	93.4989	2816	7	4518	10.5463	0.992578	0.992417	0.000198557	0.00303159	rs987168_ENSG00000111906.13
Uninfected	ENSG00000112031.11	MTRF1L	rs9384062	6	153313148	C	T	0.661458	0.828758	-3.22549	25.0792	0.460967	0.004372	0.467523	69.2805	3109	12	6488	9.87185	0.833656	0.991868	0.000594989	0.0078965	rs9384062_ENSG00000112031.11
Uninfected	ENSG00000112139.10	MDGA1	rs11966019	6	37665938	T	C	0.614583	0.10155	-48.311	233.765	0.085414	1.2e-05	0.522717	6.88148	3253	16	5429	114.995	0.9925	0.97621	4.88628e-49	3.19058e-46	rs11966019_ENSG00000112139.10
Uninfected	ENSG00000112294.8	ALDH5A1	rs2744570	6	24487434	C	T	0.15625	0.070818	-5.342	33.9766	0.347128	0.007913	0.480105	14.4813	3600	9	6988	15.6592	0.983185	0.983747	4.54989e-06	9.96954e-05	rs2744570_ENSG00000112294.8
Uninfected	ENSG00000112297.10	AIM1	rs3747787	6	106967778	T	C	0.208333	0.265928	-15.9454	84.334	0.615417	0.003667	0.498073	24.7912	2657	24	5429	39.8064	0.992637	0.9877	1.13408e-16	1.0285e-14	rs3747787_ENSG00000112297.10
Uninfected	ENSG00000112486.10	CCR6	rs151213404	6	167368677	G	A	0.583333	3.31102	-4.24155	26.3839	0.620262	0.005222	0.37602	4.04506	3357	13	7513	11.689	0.993965	0.992654	5.7339e-05	0.00099702	rs151213404_ENSG00000112486.10
Uninfected	ENSG00000112667.8	DNPH1	rs76695876	6	43122119	C	G	0.072917	0.546375	-2.38704	22.5597	0.420798	0.004291	0.388158	63.6025	1690	1	3917	9.39644	0.975935	0.971096	0.00410166	0.0379637	rs76695876_ENSG00000112667.8
Uninfected	ENSG00000112799.4	LY86	rs9378472	6	6582862	G	A	0.713542	2.06457	-3.94914	28.7289	0.605261	0.001171	0.527124	21.1995	3245	3	6752	12.6322	0.942933	0.987756	0.000112424	0.00182762	rs9378472_ENSG00000112799.4
Uninfected	ENSG00000112874.5	NUDT12	rs7707836	5	102899416	G	A	0.078125	4.01552	-11.1763	63.1511	0.12696	0.000585	0.5288	1.89809	1917	14	4308	31.2102	0.988957	0.960959	6.66322e-12	3.5469e-10	rs7707836_ENSG00000112874.5
Uninfected	ENSG00000113272.9	THG1L	rs113058102	5	157139094	C	T	0.09375	1.02735	-4.03206	27.9612	0.443287	0.004219	0.476181	74.5995	2508	14	5253	11.7627	0.992812	0.972231	9.28845e-05	0.00153805	rs113058102_ENSG00000113272.9
Uninfected	ENSG00000113318.9	MSH3	rs557874766	5	79950745	C	G	0.197917	0.023727	-27.5009	138.5	0.219776	0.014332	0.482036	1.74914	2797	17	5570	67.7633	0.978764	0.832655	3.15551e-28	6.50665e-26	rs557874766_ENSG00000113318.9
Uninfected	ENSG00000113441.11	LNPEP	rs2548225	5	96273033	A	T	0.40625	0.004371	-4.70997	26.8761	0.46443	0.002319	0.47798	25.1127	2300	37	5279	10.6765	0.991184	0.994023	1.94997e-05	0.000380079	rs2548225_ENSG00000113441.11
Uninfected	ENSG00000113456.14	RAD1	rs76122487	5	35822253	A	T	0.072917	0.546375	-2.80915	22.5962	0.390297	0.001196	0.451357	75.9983	5522	5	5848	9.83812	0.994162	0.969749	0.00155185	0.0174809	rs76122487_ENSG00000113456.14
Uninfected	ENSG00000113558.14	SKP1	rs2110585	5	133512621	C	A	0.151042	0.415548	-3.69627	26.7188	0.46984	0.0016	0.485076	196.17	2743	17	4222	10.4326	0.984019	0.992712	0.000201249	0.0030703	rs2110585_ENSG00000113558.14
Uninfected	ENSG00000113812.9	ACTR8	rs2304575	3	53926110	C	G	0.359375	2.26978	-3.96339	28.5787	0.445849	0.002526	0.482001	46.6601	2367	9	4837	11.901	0.99313	0.98973	0.000108794	0.0017745	rs2304575_ENSG00000113812.9
Uninfected	ENSG00000114354.8	TFG	rs6806786	3	100426986	T	C	0.286458	4.23708	-2.60065	20.4286	0.53176	0.005154	0.470536	120.836	1666	10	4052	7.44879	0.994472	0.992002	0.00250814	0.0256564	rs6806786_ENSG00000114354.8
Uninfected	ENSG00000114439.14	BBX	rs73212055	3	107524977	A	G	0.161458	3.55912	-6.54448	42.9904	0.329831	0.017366	0.32527	22.1665	2786	13	5189	20.7707	0.986326	0.798269	2.85445e-07	7.79858e-06	rs73212055_ENSG00000114439.14
Uninfected	ENSG00000114446.4	IFT57	rs61224082	3	107828418	C	A	0.098958	1.47184	-3.8461	25.9228	0.298349	0.004609	0.482602	6.84479	1934	7	4813	12.1814	0.992934	0.978047	0.000142527	0.00224614	rs61224082_ENSG00000114446.4
Uninfected	ENSG00000114648.7	KLHL18	rs12631730	3	47129903	C	T	0.807292	0.081402	-12.3647	68.3373	0.608804	0.005786	0.244039	60.0082	1964	5	3134	32.0253	0.994126	0.988695	4.31833e-13	2.66851e-11	rs12631730_ENSG00000114648.7
Uninfected	ENSG00000114735.5	HEMK1	rs77567985	3	49943200	G	A	0.078125	4.01552	-4.64278	25.5121	0.392492	5.9e-05	0.501818	42.0172	345	4	2796	11.2328	0.995041	0.976168	2.27627e-05	0.000437156	rs77567985_ENSG00000114735.5
Uninfected	ENSG00000114739.9	ACVR2B	rs197766	3	37516206	G	A	0.661458	1e-06	-4.00276	31.4329	0.647396	0.007177	0.47777	11.6292	34	17	4813	14.4442	0.992345	0.990795	9.9367e-05	0.00163023	rs197766_ENSG00000114739.9
Uninfected	ENSG00000114850.2	SSR3	rs13083246	3	156248263	C	T	0.098958	12.2673	-4.46946	29.8726	0.448637	0.005036	0.449116	35.5359	2185	15	4412	12.5467	0.997014	0.984551	3.39267e-05	0.000625791	rs13083246_ENSG00000114850.2
Uninfected	ENSG00000114904.8	NEK4	rs112833562	3	52493438	G	A	0.052083	0.28982	-2.66912	17.2513	0.360674	0.010509	0.485645	39.3497	820	8	3683	7.67109	0.987703	0.961899	0.00214229	0.0225863	rs112833562_ENSG00000114904.8
Uninfected	ENSG00000114956.15	DGUOK	rs2243800	2	74160315	A	G	0.541667	0.117365	-2.44326	21.7179	0.525504	0.008083	0.489467	193.637	1972	2	3844	7.82655	0.996008	0.992478	0.00360364	0.0342796	rs2243800_ENSG00000114956.15
Uninfected	ENSG00000114978.13	MOB1A	rs7596510	2	74377420	A	G	0.333333	0.375	-9.94191	56.4291	0.552045	0.003293	0.476171	98.9741	1998	12	3924	25.3707	0.988962	0.991459	1.14312e-10	5.04337e-09	rs7596510_ENSG00000114978.13
Uninfected	ENSG00000115129.9	TP53I3	rs74326069	2	24278544	C	T	0.052083	0.28982	-3.16964	23.9281	0.328558	0.001324	0.466319	18.5523	2365	1	4428	11.011	0.986041	0.950983	0.000676645	0.00877221	rs74326069_ENSG00000115129.9
Uninfected	ENSG00000115183.9	TANC1	rs4254463	2	159645941	A	G	0.505208	1.03972	-2.63997	21.2657	0.360402	0.002986	0.555601	1.43208	2581	35	6838	9.42641	0.992388	0.991998	0.00229104	0.0238465	rs4254463_ENSG00000115183.9
Uninfected	ENSG00000115350.7	POLE4	rs12366	2	75185856	G	T	0.354167	0.000346	-22.6071	115.792	0.57304	0.003625	0.478618	95.3235	1814	3	4682	54.6621	0.994288	0.994808	2.47106e-23	3.72351e-21	rs12366_ENSG00000115350.7
Uninfected	ENSG00000115392.7	FANCL	rs17048705	2	57389340	A	G	0.3125	1.55504	-2.39289	22.2237	0.460615	0.012537	0.485382	81.4983	10	5	5003	8.51561	0.995595	0.99174	0.00404681	0.0375523	rs17048705_ENSG00000115392.7
Uninfected	ENSG00000115525.12	ST3GAL5	rs12478916	2	86086396	G	C	0.557292	0.563808	-2.97102	24.0178	0.676745	0.009341	0.469558	3.97748	2388	4	4768	10.9919	0.989808	0.991157	0.00106901	0.0128946	rs12478916_ENSG00000115525.12
Uninfected	ENSG00000115526.6	CHST10	rs6755791	2	100895872	G	A	0.703125	0.566277	-2.27774	18.1129	0.595759	0.002404	0.451964	11.5757	1635	16	5068	7.5235	0.993274	0.990763	0.00527545	0.0464453	rs6755791_ENSG00000115526.6
Uninfected	ENSG00000115541.6	HSPE1	rs8539	2	198362018	T	C	0.661458	1e-06	-3.24148	26	0.455706	0.00698	0.444088	56.755	1816	1	3430	10.3617	0.965329	0.990613	0.000573487	0.0076474	rs8539_ENSG00000115541.6
Uninfected	ENSG00000115657.8	ABCB6	rs7591106	2	220869186	G	A	0.182292	0.307508	-2.5697	22.2997	0.422256	0.002404	0.486723	33.0297	4010	8	4619	9.3056	0.994802	0.986189	0.00269339	0.0272244	rs7591106_ENSG00000115657.8
Uninfected	ENSG00000115687.9	PASK	rs10190912	2	242042520	G	T	0.354167	1.74248	-4.59927	30.0842	0.425272	0.006307	0.448246	12.2693	3525	46	7150	12.9992	0.988412	0.991006	2.51611e-05	0.000478526	rs10190912_ENSG00000115687.9
Uninfected	ENSG00000115750.12	TAF1B	rs2303914	2	9983686	G	T	0.557292	1.73588	-28.233	142.221	0.585128	0.005891	0.503479	66.5629	2509	15	6720	68.1293	0.995611	0.996417	5.84797e-29	1.27284e-26	rs2303914_ENSG00000115750.12
Uninfected	ENSG00000115825.5	PRKD3	rs888096	2	37603801	G	A	0.6875	13.1209	-6.04379	41.1887	0.415899	0.003888	0.444064	12.4627	3212	39	6541	18.4466	0.991334	0.992428	9.04084e-07	2.27636e-05	rs888096_ENSG00000115825.5
Uninfected	ENSG00000115902.6	SLC1A4	rs12994978	2	65144134	G	A	0.354167	7.06842	-2.38672	21.7568	0.430093	0.00336	0.489703	20.0587	2149	13	5305	8.87367	0.972586	0.992601	0.0041047	0.0379637	rs12994978_ENSG00000115902.6
Uninfected	ENSG00000115944.10	COX7A2L	rs201220930	2	42577803	T	C	0.364583	26.845	-24.769	126.335	0.125263	0.035996	0.400682	1.73273	3819	5	6553	62.0773	0.9651	0.762729	1.70203e-25	3.05881e-23	rs201220930_ENSG00000115944.10
Uninfected	ENSG00000115946.3	PNO1	rs12991777	2	68351332	T	C	0.697917	0.013452	-2.38114	19.395	0.527605	0.004608	0.47436	96.6595	2709	12	5799	6.91619	0.993674	0.99057	0.0041578	0.038292	rs12991777_ENSG00000115946.3
Uninfected	ENSG00000115956.9	PLEK	rs2165920	2	68622239	T	C	0.401042	0.034968	-45.2856	213.149	0.416549	0.006551	0.456849	30.0322	2918	13	5837	103.325	0.996638	0.9912	5.18055e-46	2.81894e-43	rs2165920_ENSG00000115956.9
Uninfected	ENSG00000115977.14	AAK1	rs3849390	2	69867684	A	T	0.296875	1.54122	-3.13007	23.1952	0.547451	0.004428	0.448836	25.4565	3301	54	6077	9.22135	0.990209	0.99129	0.000741185	0.00945868	rs3849390_ENSG00000115977.14
Uninfected	ENSG00000116017.6	ARID3A	rs349308	19	951973	A	G	0.822917	5.3e-05	-5.10684	36.9876	0.554055	0.004171	0.468735	45.9082	3481	16	6577	16.0027	0.988823	0.986738	7.8191e-06	0.000164874	rs349308_ENSG00000116017.6
Uninfected	ENSG00000116127.13	ALMS1	rs11126399	2	73613341	G	A	0.223958	3.49796	-6.70429	42.9737	0.578774	0.002756	0.457547	45.9673	1453	28	3561	19.123	0.992031	0.989935	1.97566e-07	5.48953e-06	rs11126399_ENSG00000116127.13
Uninfected	ENSG00000116138.8	DNAJC16	rs4646100	1	15820041	C	T	0.395833	6.46607	-4.42258	27.0361	0.556947	0.002876	0.471822	46.4	3176	8	5886	11.0997	0.990182	0.993295	3.77935e-05	0.000688045	rs4646100_ENSG00000116138.8
Uninfected	ENSG00000116288.8	PARK7	rs72854860	1	8002644	C	G	0.072917	0.593864	-5.99624	40.4746	0.545597	0.003767	0.487335	151.182	2800	5	5064	17.4432	0.995661	0.97212	1.0087e-06	2.51072e-05	rs72854860_ENSG00000116288.8
Uninfected	ENSG00000116459.6	ATP5F1	rs17027556	1	111924309	G	A	0.052083	12.9325	-14.4412	78.3001	0.347358	0.001092	0.40305	80.5592	2847	4	5847	36.7639	0.993814	0.910542	3.62084e-15	2.78152e-13	rs17027556_ENSG00000116459.6
Uninfected	ENSG00000116489.8	CAPZA1	rs7537789	1	113086449	C	T	0.192708	0.081402	-14.6991	72.5873	0.433678	0.004228	0.441251	165.201	2503	3	4629	33.3651	0.996948	0.964924	1.99923e-15	1.59199e-13	rs7537789_ENSG00000116489.8
Uninfected	ENSG00000116670.10	MAD2L2	rs515331	1	10909593	C	T	0.791667	0.265928	-2.49087	24.7916	0.559078	3.7e-05	0.537699	84.4508	458	1	5056	10.1696	0.913586	0.988539	0.00322947	0.0314268	rs515331_ENSG00000116670.10
Uninfected	ENSG00000116691.6	MIIP	rs3010938	1	12717861	G	A	0.0625	1.18518	-3.79005	28.6655	0.436634	0.001005	0.514739	91.8667	3904	9	4898	12.1285	0.990823	0.968236	0.000162162	0.00252712	rs3010938_ENSG00000116691.6
Uninfected	ENSG00000116701.10	NCF2	rs10911523	1	184169426	T	G	0.208333	5.62704	-2.38391	24.272	0.383332	0.005433	0.469696	9.53246	4031	6	4939	10.6953	0.995932	0.990009	0.00413137	0.0381382	rs10911523_ENSG00000116701.10
Uninfected	ENSG00000116771.5	AGMAT	rs10803394	1	15909480	G	C	0.380208	7.03132	-8.2123	46.0381	0.613298	0.002042	0.525405	17.2128	3308	9	5767	21.0233	0.99358	0.993149	6.13344e-09	2.14167e-07	rs10803394_ENSG00000116771.5
Uninfected	ENSG00000116791.9	CRYZ	rs2345436	1	75198740	A	C	0.6875	1.27295	-24.9421	123.541	0.378218	0.006178	0.458205	26.8243	2020	19	4305	59.2407	0.989842	0.992212	1.14273e-25	2.07267e-23	rs2345436_ENSG00000116791.9
Uninfected	ENSG00000116922.10	C1orf109	rs539585	1	38148123	T	G	0.213542	0.143069	-4.06628	26.7228	0.559745	0.014846	0.490717	53.8102	2133	12	4504	10.9904	0.968104	0.992329	8.58466e-05	0.00143119	rs539585_ENSG00000116922.10
Uninfected	ENSG00000116962.10	NID1	rs12094567	1	236619258	C	T	0.265625	0.014052	-3.00469	27.5526	0.36448	0.009331	0.493339	3.27416	4104	14	6471	12.4056	0.991691	0.986461	0.000989262	0.0120664	rs12094567_ENSG00000116962.10
Uninfected	ENSG00000116984.8	MTR	rs2789352	1	237003997	A	C	0.776042	6.0394	-4.96559	30.5745	0.542558	0.002142	0.481371	91.4073	3949	35	7412	12.7066	0.991409	0.990866	1.08245e-05	0.000221801	rs2789352_ENSG00000116984.8
Uninfected	ENSG00000116985.6	BMP8B	rs77780275	1	40243056	A	C	0.072917	0.546375	-3.16591	26.3655	0.296197	0.009993	0.534282	11.8714	2256	4	4831	12.3119	0.989473	0.948038	0.000682479	0.00883614	rs77780275_ENSG00000116985.6
Uninfected	ENSG00000117010.11	ZNF684	rs72950081	1	40941705	T	G	0.078125	0.689457	-10.3969	52.3133	0.220862	0.000856	0.492443	20.8118	2421	12	5084	25.589	0.985897	0.974955	4.0093e-11	1.92025e-09	rs72950081_ENSG00000117010.11
Uninfected	ENSG00000117054.9	ACADM	rs12134854	1	76137606	T	C	0.229167	2.92145	-3.83322	29.0906	0.544715	0.003616	0.478729	58.9873	2093	15	5383	11.9461	0.992605	0.989988	0.000146819	0.00230267	rs12134854_ENSG00000117054.9
Uninfected	ENSG00000117174.6	ZNHIT6	rs1539444	1	86173298	C	T	0.505208	5.03799	-6.63823	43.5081	0.545707	0.00417	0.465158	101.636	2740	11	5448	18.8872	0.988413	0.993354	2.30024e-07	6.32858e-06	rs1539444_ENSG00000117174.6
Uninfected	ENSG00000117226.7	GBP3	rs2390677	1	89475842	A	G	0.244792	0.018655	-20.3477	105.314	0.28069	0.001937	0.479407	9.76511	2155	16	4307	50.9678	0.989846	0.987236	4.4901e-21	5.67462e-19	rs2390677_ENSG00000117226.7
Uninfected	ENSG00000117228.9	GBP1	rs12125301	1	89508501	G	A	0.291667	0.33218	-8.48834	48.6585	0.443248	0.005587	0.462536	33.3547	2204	15	4265	21.6765	0.996312	0.98203	3.24833e-09	1.16541e-07	rs12125301_ENSG00000117228.9
Uninfected	ENSG00000117242.7	PINK1-AS	rs879089	1	20968516	C	T	0.53125	0.200948	-3.81715	30.6955	0.572221	0.021295	0.488907	11.2692	2648	11	5047	13.0887	0.966171	0.991907	0.000152354	0.00238376	rs879089_ENSG00000117242.7
Uninfected	ENSG00000117280.8	RAB7L1	rs4369284	1	205605543	G	A	0.125	5.44218	-2.48527	24.2477	0.417222	0.003486	0.487848	19.6648	2307	25	3862	10.2628	0.995613	0.978843	0.00327137	0.0317872	rs4369284_ENSG00000117280.8
Uninfected	ENSG00000117305.10	HMGCL	rs9424368	1	24804792	C	T	0.057292	1.6751	-2.63167	23.857	0.352842	0.004431	0.479697	22.0763	3618	5	4501	10.7979	0.996772	0.962049	0.00233522	0.0241806	rs9424368_ENSG00000117305.10
Uninfected	ENSG00000117318.8	ID3	rs7546748	1	24703521	T	C	0.348958	0.576489	-2.99767	21.511	0.565162	0.006858	0.489322	14.9099	3956	4	4507	8.66634	0.995432	0.989479	0.00100539	0.0122402	rs7546748_ENSG00000117318.8
Uninfected	ENSG00000117322.12	CR2	rs11119018	1	206724237	C	G	0.666667	0.375	-2.68484	24.0708	0.400432	0.002879	0.489682	6.65769	215	9	4450	10.3479	0.994451	0.991532	0.00206612	0.0219859	rs11119018_ENSG00000117322.12
Uninfected	ENSG00000117394.15	SLC2A1	rs841849	1	43402205	G	A	0.197917	0.239017	-5.15807	32.2956	0.599861	0.004672	0.464095	36.8339	2002	8	4266	14.1694	0.982618	0.985363	6.94908e-06	0.000147802	rs841849_ENSG00000117394.15
Uninfected	ENSG00000117448.9	AKR1A1	rs7518867	1	46982743	G	A	0.067708	0.506351	-2.4637	24.1481	0.455191	0.005313	0.45957	107.618	3699	5	3854	9.61245	0.991821	0.966266	0.00343794	0.0330709	rs7518867_ENSG00000117448.9
Uninfected	ENSG00000117533.10	VAMP4	rs6669263	1	171692311	C	T	0.15625	0.070818	-2.52078	21.7694	0.588226	0.005903	0.531569	31.2714	3087	11	5352	9.04878	0.982317	0.982384	0.00301451	0.0297188	rs6669263_ENSG00000117533.10
Uninfected	ENSG00000117791.11	2022-03-02	rs425437	1	220868508	A	G	0.322917	0.862557	-9.94276	56.8673	0.765389	0.002988	0.491739	2.51561	2330	8	4894	27.1554	0.959132	0.99064	1.14088e-10	5.04337e-09	rs425437_ENSG00000117791.11
Uninfected	ENSG00000117868.11	ESYT2	rs10949740	7	158507561	G	A	0.625	0.047407	-7.94174	45.2963	0.446881	0.004906	0.52957	63.1501	3762	43	5830	20.0107	0.99234	0.991499	1.14356e-08	3.7904e-07	rs10949740_ENSG00000117868.11
Uninfected	ENSG00000118181.6	RPS25	rs11607569	11	118880668	T	C	0.171875	0.359302	-3.43143	28.1892	0.529314	0.001428	0.47514	341.216	2497	5	4992	11.1044	0.996815	0.985326	0.000370315	0.00524519	rs11607569_ENSG00000118181.6
Uninfected	ENSG00000118197.9	DDX59	rs6686605	1	200508568	C	T	0.791667	0.265928	-3.7091	27.0643	0.586443	0.00742	0.492286	20.7015	2184	11	5452	11.6078	0.979898	0.986771	0.000195389	0.00299022	rs6686605_ENSG00000118197.9
Uninfected	ENSG00000118308.10	LRMP	rs4963924	12	25975647	A	T	0.473958	0.993502	-2.38244	23.2651	0.549781	0.004344	0.471636	15.3823	4848	13	5874	9.29531	0.992077	0.991655	0.00414531	0.0382352	rs4963924_ENSG00000118308.10
Uninfected	ENSG00000118496.4	FBXO30	rs13195749	6	145223626	G	A	0.333333	2.34375	-2.25273	22.2284	0.434384	0.002654	0.466986	43.6094	415	14	4617	9.09023	0.989873	0.99226	0.00558818	0.0486736	rs13195749_ENSG00000118496.4
Uninfected	ENSG00000118922.12	KLF12	rs7992569	13	74508954	T	A	0.083333	3.17355	-3.41989	29.2367	0.277158	0.001051	0.451282	4.86021	3148	17	5937	13.8338	0.992586	0.976984	0.000380284	0.00537473	rs7992569_ENSG00000118922.12
Uninfected	ENSG00000118939.13	UCHL3	rs112091502	13	76834102	C	G	0.083333	0.793388	-3.24992	28.2516	0.420225	0.001419	0.526596	95.107	4351	6	5280	12.2397	0.988407	0.968331	0.000562449	0.00752583	rs112091502_ENSG00000118939.13
Uninfected	ENSG00000118961.10	C2orf43	rs2289082	2	20881958	A	T	0.552083	0.515484	-2.87675	24.4812	0.462364	0.003333	0.504832	88.1637	2833	10	5310	9.56893	0.988933	0.992489	0.00132816	0.0154225	rs2289082_ENSG00000118961.10
Uninfected	ENSG00000118971.3	CCND2	rs7302376	12	4582710	C	T	0.067708	6.3611	-2.38428	21.4702	0.383209	0.005477	0.492242	17.198	3289	10	5536	8.96668	0.997097	0.821543	0.00412784	0.0381382	rs7302376_ENSG00000118971.3
Uninfected	ENSG00000119139.12	TJP2	rs13301644	9	71789156	C	T	0.432292	0.00062	-3.45062	24.1122	0.571494	0.002205	0.503626	13.2316	2060	18	4989	10.0215	0.989983	0.99133	0.000354306	0.00504726	rs13301644_ENSG00000119139.12
Uninfected	ENSG00000119231.6	SENP5	rs4916571	3	196601064	G	A	0.239583	1.9779	-2.71339	22.083	0.546507	0.004146	0.305355	80.4176	3052	9	5854	8.791	0.982957	0.985812	0.00193467	0.0209151	rs4916571_ENSG00000119231.6
Uninfected	ENSG00000119408.12	NEK6	rs13467	9	127114489	A	G	0.203125	1.65304	-2.69627	22.7077	0.535989	0.005207	0.453794	47.6257	2709	11	4268	8.66809	0.994819	0.994489	0.00201246	0.0215539	rs13467_ENSG00000119408.12
Uninfected	ENSG00000119421.5	NDUFA8	rs6822	9	124906456	C	T	0.28125	0.504096	-4.39184	32.9833	0.460696	0.005792	0.471569	153.944	2467	1	4364	13.597	0.971905	0.971903	4.05653e-05	0.000733058	rs6822_ENSG00000119421.5
Uninfected	ENSG00000119431.5	HDHD3	rs1040990	9	116137348	G	A	0.296875	0.566277	-10.8069	60.772	0.322615	0.000273	0.710273	11.6441	2504	8	4964	28.7509	0.987865	0.981649	1.55977e-11	7.93619e-10	rs1040990_ENSG00000119431.5
Uninfected	ENSG00000119471.10	HSDL2	rs3813856	9	115141974	G	T	0.3125	0.426667	-5.19488	37.0461	0.429265	0.00738	0.460923	45.8041	2912	4	5534	16.1761	0.991958	0.990006	6.38441e-06	0.000136682	rs3813856_ENSG00000119471.10
Uninfected	ENSG00000119632.3	IFI27L2	rs2273514	14	94595989	T	C	0.161458	0.140593	-2.55704	24.3346	0.406068	0.01	0.5	27.2748	2535	0	6168	10.4306	NA	0.984165	0.00277304	0.0278856	rs2273514_ENSG00000119632.3
Uninfected	ENSG00000119636.11	CCDC176	rs74574602	14	74808202	A	G	0.067708	0.506351	-2.77927	25.8573	0.657629	0.004679	0.48021	13.822	3300	35	4522	11.6635	0.984263	0.967809	0.00166237	0.0184186	rs74574602_ENSG00000119636.11
Uninfected	ENSG00000119684.11	MLH3	rs108621	14	75480637	T	C	0.302083	2.4595	-3.99354	24.9859	0.457447	0.002961	0.541448	98.342	2103	17	3926	10.0096	0.989453	0.9895	0.000101498	0.00166102	rs108621_ENSG00000119684.11
Uninfected	ENSG00000119688.16	ABCD4	rs7144157	14	74761724	G	A	0.072917	5.05786	-7.43104	46.713	0.38699	0.001413	0.493972	54.5377	2791	53	4513	21.1725	0.983149	0.912505	3.7065e-08	1.15066e-06	rs7144157_ENSG00000119688.16
Uninfected	ENSG00000119698.7	PPP4R4	rs11629326	14	94808831	A	C	0.322917	0.880716	-3.01612	27.0976	0.807998	4.9e-05	0.540659	0.642652	2953	5	6495	12.9685	0.980189	0.990455	0.000963568	0.0117897	rs11629326_ENSG00000119698.7
Uninfected	ENSG00000119718.6	EIF2B2	rs175015	14	75457075	A	C	0.333333	2.34375	-5.14113	30.6176	0.459555	0.004651	0.508363	118.419	2124	5	3909	12.5417	0.995598	0.989512	7.22555e-06	0.000153018	rs175015_ENSG00000119718.6
Uninfected	ENSG00000119866.16	BCL11A	rs13409858	2	59993115	A	G	0.114583	7.59556	-2.43887	24.2967	0.260529	0.00228	0.48435	3.03819	891	4	4408	11.5361	0.947756	0.984034	0.00364021	0.0345485	rs13409858_ENSG00000119866.16
Uninfected	ENSG00000119917.9	IFIT3	rs11203078	10	91097554	C	T	0.416667	5.01551	-5.63144	38.1324	0.55993	0.006162	0.450714	21.6893	2250	10	5292	16.6271	0.995343	0.9928	2.33645e-06	5.43572e-05	rs11203078_ENSG00000119917.9
Uninfected	ENSG00000119979.11	FAM45A	rs1500986	10	120788547	G	A	0.458333	0.004695	-3.60842	22.9489	0.456069	0.005748	0.454175	50.219	2402	16	5183	9.04093	0.994517	0.991666	0.000246367	0.00367002	rs1500986_ENSG00000119979.11
Uninfected	ENSG00000120071.8	KANSL1	rs62064594	17	43460181	G	A	0.067708	6.3611	-25.428	114.599	0.204815	0.003923	0.389922	26.8601	689	28	6127	55.8796	0.982571	0.921104	3.73213e-26	6.96274e-24	rs62064594_ENSG00000120071.8
Uninfected	ENSG00000120162.9	MOB3B	rs1926754	9	26574698	C	T	0.770833	1.2802	-3.25629	28.5737	0.340905	0.003095	0.48641	3.5614	583	26	7011	12.9821	0.99218	0.989267	0.000554259	0.00743147	rs1926754_ENSG00000120162.9
Uninfected	ENSG00000120438.7	TCP1	rs3798202	6	160403556	T	A	0.291667	0.33218	-2.56145	24.0349	0.471725	0.012602	0.468152	138.542	3709	3	5803	9.06642	0.996359	0.989821	0.00274503	0.0276323	rs3798202_ENSG00000120438.7
Uninfected	ENSG00000120539.10	MASTL	rs11015532	10	27394873	A	G	0.34375	1.12442	-5.91678	33.3044	0.459743	0.004703	0.508366	86.5637	3471	14	7070	13.9256	0.994452	0.990117	1.21121e-06	2.9658e-05	rs11015532_ENSG00000120539.10
Uninfected	ENSG00000120555.9	SEPT7P9	rs10827866	10	38655628	G	T	0.1875	0.848565	-3.25745	21.0064	0.661517	2.2e-05	0.594173	11.7798	2337	3	4178	9.36741	0.990152	0.985859	0.000552779	0.0074167	rs10827866_ENSG00000120555.9
Uninfected	ENSG00000120594.12	PLXDC2	rs12217898	10	20236731	A	G	0.390625	0.077299	-2.52805	25.9779	0.288321	0.003635	0.417144	0.604725	4222	28	8584	12.2478	0.993074	0.991014	0.00296448	0.0293777	rs12217898_ENSG00000120594.12
Uninfected	ENSG00000120659.10	TNFSF11	rs7986443	13	42201326	T	C	0.078125	0.3443	-2.76032	25.2815	0.281432	0.008883	0.40112	5.02051	152	8	5087	11.66	0.995096	0.920492	0.00173653	0.0190918	rs7986443_ENSG00000120659.10
Uninfected	ENSG00000120675.4	DNAJC15	rs17553284	13	43597706	C	T	0.104167	0.002077	-39.8839	195.163	0.269155	0.004943	0.460732	38.8057	2694	7	5504	95.3666	0.984796	0.987	1.30639e-40	5.56325e-38	rs17553284_ENSG00000120675.4
Uninfected	ENSG00000120899.13	PTK2B	rs6557994	8	27232018	T	C	0.442708	0.00585	-2.65805	26.0632	0.561664	0.004218	0.474116	16.902	3427	17	6651	10.8977	0.992124	0.991736	0.00219758	0.0230576	rs6557994_ENSG00000120899.13
Uninfected	ENSG00000120915.9	EPHX2	rs1346726	8	27335219	A	C	0.135417	13.6589	-4.38779	33.7116	0.280377	0.001375	0.617226	3.1558	3342	11	6406	15.9536	0.990858	0.986297	4.09454e-05	0.000739244	rs1346726_ENSG00000120915.9
Uninfected	ENSG00000121310.12	ECHDC2	rs1242318	1	53414089	A	G	0.942708	0.354568	-5.20627	36.6586	0.741527	0.004522	0.419787	6.07069	1613	21	4419	17.2269	0.991444	0.845993	6.21914e-06	0.000133582	rs1242318_ENSG00000121310.12
Uninfected	ENSG00000121417.9	ZNF211	rs9749218	19	58142891	C	T	0.255208	2.17627	-3.8726	23.5402	0.586818	0.005222	0.491109	44.233	3176	17	5685	9.93595	0.989045	0.991062	0.000134091	0.00213728	rs9749218_ENSG00000121417.9
Uninfected	ENSG00000121691.4	CAT	rs378517	11	35100877	G	A	0.4375	0.024187	-2.48276	25.0206	0.43859	0.001154	0.464761	36.5929	4682	9	5801	10.328	0.993012	0.991536	0.00329033	0.0319555	rs378517_ENSG00000121691.4
Uninfected	ENSG00000121716.14	PILRB	rs142473518	7	99894971	A	G	0.072917	0.593864	-7.81568	45.645	0.613219	0.002739	0.523781	87.6748	1291	17	3425	20.5938	0.963251	0.974511	1.52869e-08	5.02441e-07	rs142473518_ENSG00000121716.14
Uninfected	ENSG00000121858.6	TNFSF10	rs1523324	3	172197772	T	C	0.119792	2.46614	-6.39478	40.9648	0.378471	0.010082	0.439772	7.62655	2405	12	5207	18.7932	0.996049	0.979352	4.0292e-07	1.07252e-05	rs1523324_ENSG00000121858.6
Uninfected	ENSG00000122008.11	POLK	rs77987663	5	74936330	G	A	0.052083	0.28982	-3.36573	24.9747	0.428054	0.001141	0.510339	63.2346	2378	28	5385	10.5146	0.986255	0.944424	0.000430794	0.00599348	rs77987663_ENSG00000122008.11
Uninfected	ENSG00000122034.8	GTF3A	rs1049302	13	27998769	T	C	0.5625	7.54917	-5.92861	40.4612	0.54278	0.004783	0.472603	60.6696	2971	7	5877	17.3514	0.993582	0.994111	1.17868e-06	2.90429e-05	rs1049302_ENSG00000122034.8
Uninfected	ENSG00000122085.12	MTERFD2	rs74804606	2	242157184	A	C	0.057292	1.6751	-2.41067	24.5756	0.406044	0.003046	0.475864	39.8836	4152	39	7209	10.1756	0.989072	0.835139	0.00388447	0.0363211	rs74804606_ENSG00000122085.12
Uninfected	ENSG00000122299.7	ZC3H7A	rs113179583	16	12215727	C	G	0.0625	1.18518	-2.45922	22.8882	0.444427	0.002948	0.484303	92.8692	4759	11	8092	9.24337	0.994247	0.967517	0.00347358	0.0333059	rs113179583_ENSG00000122299.7
Uninfected	ENSG00000122376.7	FAM35A	rs11202391	10	88966575	C	A	0.229167	0.306576	-4.00619	31.2727	0.555811	0.00667	0.404514	64.1982	2641	11	4397	13.307	0.995668	0.988765	9.85847e-05	0.00162011	rs11202391_ENSG00000122376.7
Uninfected	ENSG00000122483.13	CCDC18	rs2783490	1	93627529	C	T	0.151042	0.415548	-4.08529	24.3885	0.456367	0.001803	0.506794	111.329	1699	6	4255	9.71356	0.995358	0.985226	8.21687e-05	0.0013769	rs2783490_ENSG00000122483.13
Uninfected	ENSG00000122565.14	CBX3	rs12532361	7	26252204	G	T	0.260417	8.5268	-21.2739	109.867	0.2324	0.007242	0.337082	6.16978	2709	15	5078	53.2529	0.933933	0.882012	5.32198e-22	7.18982e-20	rs12532361_ENSG00000122565.14
Uninfected	ENSG00000122674.8	CCZ1	rs4476910	7	6884764	A	C	0.588542	2.49449	-15.5025	84.0771	0.627427	0.009669	0.240282	36.381	5964	6	6608	39.4902	0.977518	0.992992	3.14439e-16	2.71346e-14	rs4476910_ENSG00000122674.8
Uninfected	ENSG00000122692.7	SMU1	rs10971246	9	32954680	G	A	0.104167	1.09863	-3.45949	27.9204	0.411403	0.001986	0.376847	28.7589	2973	9	5799	11.9482	0.976163	0.978951	0.000347148	0.00495286	rs10971246_ENSG00000122692.7
Uninfected	ENSG00000122783.12	C7orf49	rs4573214	7	134685814	G	T	0.395833	0.197628	-3.52262	20.5053	0.467138	0.003334	0.496389	62.1919	2914	17	6108	7.57011	0.995391	0.990642	0.000300177	0.00434924	rs4573214_ENSG00000122783.12
Uninfected	ENSG00000122862.4	SRGN	rs5030929	10	70825604	C	T	0.125	0.217687	-5.21946	37.4189	0.57571	0.004605	0.458206	40.6688	2689	5	6331	16.3851	0.995299	0.970143	6.03314e-06	0.000130015	rs5030929_ENSG00000122862.4
Uninfected	ENSG00000122863.5	CHST3	rs2394847	10	73744470	C	T	0.609375	3.48121	-3.59525	27.7682	0.220786	0.000136	0.51055	0.694727	3213	5	5204	13.3164	0.99373	0.992663	0.00025395	0.00377151	rs2394847_ENSG00000122863.5
Uninfected	ENSG00000122912.10	SLC25A16	rs10823075	10	69428043	T	C	0.09375	0.035231	-2.34192	21.7521	0.412053	0.007331	0.508962	66.5509	552	40	5867	9.24467	0.981901	0.97898	0.00455067	0.0411747	rs10823075_ENSG00000122912.10
Uninfected	ENSG00000122965.6	RBM19	rs11066769	12	114256513	G	A	0.223958	0.484155	-3.87736	28.704	0.546473	0.002377	0.473331	68.0995	2704	25	6291	11.7914	0.989542	0.988897	0.000132631	0.00211745	rs11066769_ENSG00000122965.6
Uninfected	ENSG00000122971.4	ACADS	rs7295827	12	121734607	C	T	0.09375	1.92927	-2.29499	21.3891	0.410749	0.009053	0.445911	29.7935	3538	9	4436	9.03474	0.990133	0.975334	0.00507008	0.0450147	rs7295827_ENSG00000122971.4
Uninfected	ENSG00000123064.8	DDX54	rs12810059	12	113894480	T	C	0.052083	0.28982	-3.54366	29.34	0.37357	0.00078	0.504307	63.0047	2186	7	4709	13.2414	0.97819	0.950453	0.00028598	0.004162	rs12810059_ENSG00000123064.8
Uninfected	ENSG00000123136.10	DDX39A	rs55885992	19	15156213	C	T	0.088542	2.48868	-2.64366	23.4854	0.416119	0.001038	0.473155	51.8312	5003	4	5850	9.90195	0.860541	0.975695	0.00227163	0.0236696	rs55885992_ENSG00000123136.10
Uninfected	ENSG00000123146.15	CD97	rs10403301	19	13542899	G	C	0.317708	4.1178	-2.92284	23.7411	0.553122	0.0011	0.490477	38.52	160	11	5904	9.46047	0.979291	0.99185	0.00119444	0.0141291	rs10403301_ENSG00000123146.15
Uninfected	ENSG00000123179.9	EBPL	rs1407636	13	50333882	G	T	0.182292	0.307508	-5.03899	35.8121	0.413889	0.01	0.5	48.3153	2392	0	4207	15.8102	NA	0.986923	9.14142e-06	0.000190097	rs1407636_ENSG00000123179.9
Uninfected	ENSG00000123213.18	NLN	rs62359473	5	65739098	T	C	0.411458	0.011335	-3.06814	24.0627	0.555524	0.001489	0.549874	44.6929	4064	20	5236	9.71694	0.989359	0.991529	0.000854796	0.0106721	rs62359473_ENSG00000123213.18
Uninfected	ENSG00000123219.8	CENPK	rs62369011	5	64845427	C	T	0.223958	1.13613	-4.66841	30.7944	0.566607	0.001872	0.509597	50.6799	2271	10	4898	12.9925	0.99529	0.986549	2.14582e-05	0.00041495	rs62369011_ENSG00000123219.8
Uninfected	ENSG00000123395.10	C12orf44	rs1283163	12	52471038	T	A	0.052083	0.28982	-5.65898	37.1777	0.566752	0.002366	0.469047	134.452	2078	4	5717	16.165	0.98857	0.978955	2.19291e-06	5.13839e-05	rs1283163_ENSG00000123395.10
Uninfected	ENSG00000123600.14	METTL8	rs57425717	2	172189538	T	A	0.270833	1.02434	-3.17677	25.361	0.438664	0.001133	0.467826	22.1732	2843	23	5600	10.5133	0.992036	0.990518	0.000665618	0.0086579	rs57425717_ENSG00000123600.14
Uninfected	ENSG00000123965.12	PMS2P5	rs2529273	7	74289929	T	C	0.229167	0.362212	-7.16033	42.2666	0.316107	0.084905	0.370311	13.7588	1537	4	2604	19.946	0.974749	0.987455	6.91299e-08	2.06746e-06	rs2529273_ENSG00000123965.12
Uninfected	ENSG00000124201.10	ZNFX1	rs6019774	20	47992178	T	C	0.0625	1.18518	-8.11274	50.0917	0.430639	0.002747	0.518032	52.1246	3080	24	5259	22.5766	0.99394	0.962324	7.71357e-09	2.63242e-07	rs6019774_ENSG00000124201.10
Uninfected	ENSG00000124243.13	BCAS4	rs12185794	20	49445446	C	T	0.182292	0.307508	-7.6867	46.1179	0.5633	0.003343	0.473625	49.0002	2572	11	5547	20.4754	0.988379	0.981177	2.05733e-08	6.61756e-07	rs12185794_ENSG00000124243.13
Uninfected	ENSG00000124279.7	FASTKD3	rs162029	5	7865527	G	A	0.401042	2.28787	-4.2877	33.4101	0.449501	0.003342	0.466741	72.5154	2961	8	6908	14.1484	0.994905	0.992728	5.15579e-05	0.00090988	rs162029_ENSG00000124279.7
Uninfected	ENSG00000124299.9	PEPD	rs17569	19	33882222	G	A	0.09375	1.92927	-2.29352	22.8786	0.452387	0.006327	0.501343	131.801	3256	4	5896	9.08604	0.993685	0.980867	0.00508719	0.0451327	rs17569_ENSG00000124299.9
Uninfected	ENSG00000124357.8	NAGK	rs74903116	2	71699185	G	A	0.072917	0.593864	-6.03509	40.923	0.323621	0.002108	0.446496	13.7585	4386	20	5826	18.8352	0.99088	0.855943	9.22386e-07	2.31649e-05	rs74903116_ENSG00000124357.8
Uninfected	ENSG00000124422.7	USP22	rs1127815	17	20904231	T	C	0.661458	1e-06	-13.1424	64.5351	0.588017	0.005944	0.48816	15.5435	2164	24	3884	29.9587	0.994187	0.995267	7.20413e-14	4.86627e-12	rs1127815_ENSG00000124422.7
Uninfected	ENSG00000124575.5	HIST1H1D	rs2393591	6	26212870	A	G	0.177083	0.48036	-13.9321	71.1652	0.596905	0.006831	0.432675	54.1129	2833	4	5356	33.104	0.812955	0.986625	1.16919e-14	8.48266e-13	rs2393591_ENSG00000124575.5
Uninfected	ENSG00000124587.9	PEX6	rs9986447	6	42942779	A	G	0.265625	0.411846	-15.7031	84.0401	0.665838	0.000665	0.498738	25.164	2343	7	4086	39.8671	0.986577	0.990151	1.98108e-16	1.74808e-14	rs9986447_ENSG00000124587.9
Uninfected	ENSG00000124588.15	NQO2	rs2326111	6	3027532	G	A	0.682292	1.18281	-8.89549	54.0742	0.356817	0.002476	0.412233	8.12176	3194	16	6589	25.1529	0.992325	0.990362	1.27208e-09	4.848e-08	rs2326111_ENSG00000124588.15
Uninfected	ENSG00000124608.4	AARS2	rs75580632	6	43666642	G	A	0.171875	0.696729	-2.7044	23.3994	0.422024	0.005399	0.528889	59.7587	529	12	4502	9.91989	0.994082	0.987497	0.00197513	0.0212121	rs75580632_ENSG00000124608.4
Uninfected	ENSG00000124614.9	RPS10	rs9461981	6	34359796	G	A	0.572917	5.24324	-8.5375	46.8455	0.452448	0.000721	0.462704	105.829	3173	1	5287	20.2643	0.937848	0.993142	2.90067e-09	1.0542e-07	rs9461981_ENSG00000124614.9
Uninfected	ENSG00000124787.9	RPP40	rs1749147	6	5002737	G	A	0.223958	0.484155	-2.86428	24.7384	0.5848	0.000996	0.46861	33.8141	3382	6	6245	10.3847	0.934219	0.989063	0.00136686	0.015813	rs1749147_ENSG00000124787.9
Uninfected	ENSG00000124831.14	LRRFIP1	rs62194228	2	238674555	G	A	0.109375	0.024187	-2.60704	23.3874	0.430152	0.007512	0.453171	9.15	3775	41	7128	9.67514	0.975928	0.926929	0.00247148	0.0253608	rs62194228_ENSG00000124831.14
Uninfected	ENSG00000125089.12	SH3TC1	rs1281152	4	8230456	T	G	0.494792	0.041243	-10.0345	59.8308	0.638076	0.012179	0.471316	15.5231	4778	17	8934	27.8266	0.993181	0.991579	9.23528e-11	4.14931e-09	rs1281152_ENSG00000125089.12
Uninfected	ENSG00000125124.7	BBS2	rs17355357	16	56400976	C	T	0.119792	0.133591	-2.53118	20.3871	0.427668	0.002165	0.56049	72.4975	2694	7	5723	8.3621	0.979068	0.98155	0.00294323	0.0292071	rs17355357_ENSG00000125124.7
Uninfected	ENSG00000125247.11	TMTC4	rs1625099	13	101300679	T	G	0.447917	0.515484	-4.46735	28.4739	0.580628	0.00383	0.477639	26.824	2326	12	5665	12.2686	0.994498	0.992427	3.40915e-05	0.000627649	rs1625099_ENSG00000125247.11
Uninfected	ENSG00000125347.9	IRF1	rs62374533	5	132588047	C	T	0.703125	0.566277	-3.3803	28.1528	0.541527	0.004814	0.460217	35.9205	3206	22	3717	11.4834	0.991746	0.990655	0.000416586	0.00582061	rs62374533_ENSG00000125347.9
Uninfected	ENSG00000125445.6	MRPS7	rs2242231	17	73242935	A	G	0.604167	2.85375	-4.73881	33.5261	0.527255	0.00219	0.510535	176.063	2593	8	5190	13.5756	0.995981	0.993188	1.82469e-05	0.000357082	rs2242231_ENSG00000125445.6
Uninfected	ENSG00000125454.7	SLC25A19	rs112925740	17	73129030	G	A	0.166667	2.94	-2.34771	18.642	0.457606	0.004699	0.477739	50.9831	2357	15	5230	6.97732	0.99561	0.98732	0.0044904	0.0407045	rs112925740_ENSG00000125454.7
Uninfected	ENSG00000125618.12	PAX8	rs7589901	2	113993344	A	C	0.3125	0.426667	-21.2828	109.193	0.09848	0.014366	0.32445	0.718461	2516	11	5340	54.0757	0.991712	0.987826	5.21387e-22	7.09267e-20	rs7589901_ENSG00000125618.12
Uninfected	ENSG00000125648.10	SLC25A23	rs348338	19	6437226	C	T	0.348958	1.07683	-7.17585	46.2376	0.407328	0.002319	0.484755	22.1421	2742	32	6369	20.7182	0.989281	0.94557	6.67037e-08	1.99795e-06	rs348338_ENSG00000125648.10
Uninfected	ENSG00000125651.9	GTF2F1	rs8106856	19	6371798	G	T	0.515625	11.9988	-3.72228	25.9464	0.476008	0.003989	0.447653	188.463	2857	7	6350	9.79202	0.993093	0.99418	0.00018955	0.0029168	rs8106856_ENSG00000125651.9
Uninfected	ENSG00000125733.13	TRIP10	rs555591251	19	5912179	T	C	0.083333	0.793388	-3.00578	27.6368	0.440028	0.007018	0.493515	46.7538	610	5	6743	11.5731	0.97373	0.967799	0.000986789	0.0120438	rs555591251_ENSG00000125733.13
Uninfected	ENSG00000125734.9	GPR108	rs340135	19	6737239	T	C	0.3125	0.031736	-3.63029	29.0785	0.439589	0.002887	0.406283	65.6562	3108	8	6741	12.2508	0.995975	0.991093	0.000234266	0.00350576	rs340135_ENSG00000125734.9
Uninfected	ENSG00000125735.6	TNFSF14	rs449481	19	6622131	G	T	0.666667	1.14844	-2.31305	20.0263	0.570691	0.0017	0.475077	22.038	2684	4	6654	8.02858	0.996035	0.991604	0.0048635	0.0435028	rs449481_ENSG00000125735.6
Uninfected	ENSG00000125821.7	DTD1	rs6136420	20	18562842	C	T	0.140625	0.865479	-10.7672	56.2387	0.401289	0.00257	0.481186	81.4891	2969	3	6125	25.785	0.981442	0.969191	1.70926e-11	8.60739e-10	rs6136420_ENSG00000125821.7
Uninfected	ENSG00000125826.15	RBCK1	rs6139109	20	391025	T	C	0.182292	0.664	-9.6804	55.5332	0.439783	0.002161	0.510012	140.809	1314	6	4543	25.0553	0.987711	0.985202	2.08739e-10	8.85061e-09	rs6139109_ENSG00000125826.15
Uninfected	ENSG00000125877.8	ITPA	rs6076494	20	3195627	A	G	0.557292	1.35618	-10.8429	62.7063	0.571635	0.003399	0.530745	93.5426	2939	2	5984	28.5235	0.993142	0.991467	1.43581e-11	7.38216e-10	rs6076494_ENSG00000125877.8
Uninfected	ENSG00000125912.6	NCLN	rs60781577	19	3207865	G	T	0.078125	0.3443	-17.8195	93.4533	0.636191	0.003943	0.387699	34.256	4058	13	7060	44.302	0.993448	0.986995	1.51537e-18	1.59594e-16	rs60781577_ENSG00000125912.6
Uninfected	ENSG00000125954.8	CHURC1-FNTB	rs10143017	14	65379618	C	A	0.213542	0.700908	-12.6184	63.4896	0.359603	0.001586	0.776736	69.8913	2236	7	4928	29.3972	0.97423	0.961223	2.40745e-13	1.5513e-11	rs10143017_ENSG00000125954.8
Uninfected	ENSG00000125991.14	ERGIC3	rs4911506	20	34075532	G	A	0.1875	0.063116	-2.32784	21.4206	0.456172	0.002503	0.590716	87.3519	1726	10	3293	8.32716	0.972646	0.98706	0.00470064	0.0422971	rs4911506_ENSG00000125991.14
Uninfected	ENSG00000126067.7	PSMB2	rs512161	1	35269895	A	G	0.526042	0.053514	-2.66708	21.1705	0.48076	0.002232	0.484049	235.203	659	4	3599	7.32064	0.975085	0.99126	0.0021524	0.0226563	rs512161_ENSG00000126067.7
Uninfected	ENSG00000126246.5	IGFLR1	rs12459634	19	36230174	T	C	0.067708	6.3611	-16.6498	88.7188	0.232399	0.005952	0.411708	6.9146	2809	7	4922	42.908	0.986029	0.981136	2.23969e-17	2.16125e-15	rs12459634_ENSG00000126246.5
Uninfected	ENSG00000126264.5	HCST	rs60092221	19	36358923	C	G	0.083333	0.198347	-2.82964	22.7742	0.599296	0.003206	0.389399	20.2391	2763	3	4875	9.60443	0.990755	0.974664	0.00148032	0.0168495	rs60092221_ENSG00000126264.5
Uninfected	ENSG00000126353.3	CCR7	rs803127	17	38738664	T	C	0.171875	13.7118	-2.4132	24.2409	0.306021	0.000753	0.531146	3.13792	1465	2	4543	11.2256	0.969788	0.989943	0.00386188	0.0361444	rs803127_ENSG00000126353.3
Uninfected	ENSG00000126432.9	PRDX5	rs28395878	11	64027468	T	C	0.072917	0.546375	-7.07406	41.4003	0.414109	0.00322	0.475104	114.536	1596	2	3399	18.3451	0.976934	0.900845	8.43228e-08	2.47646e-06	rs28395878_ENSG00000126432.9
Uninfected	ENSG00000126456.11	IRF3	rs73575955	19	49442543	A	C	0.098958	0.0047	-2.46068	22.7112	0.432851	0.003221	0.487494	70.4357	957	10	5643	9.38405	0.99467	0.979383	0.0034619	0.0332102	rs73575955_ENSG00000126456.11
Uninfected	ENSG00000126522.12	ASL	rs620524	7	64736186	T	C	0.088542	0.905927	-6.7114	38.0975	0.353913	0.001546	0.487091	14.0253	473	7	3815	17.4008	0.991041	0.900376	1.94355e-07	5.40799e-06	rs620524_ENSG00000126522.12
Uninfected	ENSG00000126870.11	WDR60	rs112352077	7	158645181	T	C	0.072917	0.593864	-6.09247	35.2718	0.390842	0.003088	0.465333	67.8472	3849	17	5355	15.9409	0.995508	0.952362	8.08213e-07	2.05345e-05	rs112352077_ENSG00000126870.11
Uninfected	ENSG00000127328.17	RAB3IP	rs1602956	12	70133142	G	C	0.151042	0.022895	-17.8073	91.5705	0.635305	0.002312	0.45073	40.1411	2595	36	5789	43.3578	0.985368	0.981947	1.55845e-18	1.63254e-16	rs1602956_ENSG00000127328.17
Uninfected	ENSG00000127399.10	LRRC61	rs3800781	7	150027324	T	A	0.265625	0.163759	-3.53104	29.1106	0.564348	0.002786	0.498214	43.5457	3332	7	6802	12.2571	0.990554	0.987746	0.000294415	0.00427523	rs3800781_ENSG00000127399.10
Uninfected	ENSG00000127507.13	EMR2	rs1108016	19	14886876	C	A	0.65625	0.024187	-10.8242	60.6646	0.310566	0.004209	0.446894	5.18315	2726	44	6480	28.771	0.991892	0.977266	1.49908e-11	7.66721e-10	rs1108016_ENSG00000127507.13
Uninfected	ENSG00000127586.12	CHTF18	rs3765264	16	840409	T	C	0.161458	1.27418	-2.92846	24.3502	0.564608	0.002446	0.488231	50.0609	2385	24	5872	10.0048	0.980654	0.986829	0.00117908	0.0139812	rs3765264_ENSG00000127586.12
Uninfected	ENSG00000127616.13	SMARCA4	rs11085752	19	11065409	A	C	0.416667	0.313469	-3.39381	26.7021	0.53024	0.00371	0.483558	132.42	2180	10	5104	10.3679	0.986966	0.991833	0.000403827	0.00567643	rs11085752_ENSG00000127616.13
Uninfected	ENSG00000127952.12	STYXL1	rs73139382	7	75227256	A	C	0.0625	1.18518	-3.3091	28.1577	0.590109	0.003094	0.457779	58.412	375	9	4389	12.1699	0.993668	0.970905	0.000490794	0.00669347	rs73139382_ENSG00000127952.12
Uninfected	ENSG00000128059.4	PPAT	rs61032900	4	57191367	G	A	0.177083	5.3e-05	-2.88472	20.3988	0.547721	0.003388	0.501854	90.8248	2442	22	6340	7.85121	0.982858	0.986411	0.001304	0.0151777	rs61032900_ENSG00000128059.4
Uninfected	ENSG00000128228.4	SDF2L1	rs62238626	22	21479757	A	G	0.786458	0.052661	-3.00149	21.9505	0.432335	0.006317	0.419187	28.2334	1403	2	5954	8.86046	0.987282	0.986634	0.000996586	0.0121482	rs62238626_ENSG00000128228.4
Uninfected	ENSG00000128335.9	APOL2	rs5756482	22	37409226	G	A	0.447917	0.093175	-4.63454	32.5288	0.446887	0.006053	0.503845	28.1216	5233	10	5926	13.7951	0.992153	0.991752	2.31985e-05	0.000444599	rs5756482_ENSG00000128335.9
Uninfected	ENSG00000128408.7	RIBC2	rs8136881	22	45808985	G	A	0.484375	0.037926	-11.3285	64.1341	0.226771	0.009382	0.346003	3.10074	4155	8	7008	30.9963	0.993851	0.990848	4.6932e-12	2.54668e-10	rs8136881_ENSG00000128408.7
Uninfected	ENSG00000128510.6	CPA4	rs10954267	7	129933481	C	A	0.578125	0.146308	-6.89088	42.7713	0.826181	0.000146	0.474324	0.757875	2027	7	4179	20.8658	0.994772	0.992672	1.28564e-07	3.66585e-06	rs10954267_ENSG00000128510.6
Uninfected	ENSG00000128534.3	NAA38	rs62466463	7	117820998	G	A	0.078125	0.689457	-5.36869	28.0515	0.462429	0.005655	0.469742	174.312	1588	27	4048	11.4092	0.988504	0.972687	4.27867e-06	9.44926e-05	rs62466463_ENSG00000128534.3
Uninfected	ENSG00000128739.16	SNRPN	rs113207879	15	25917451	A	G	0.0625	0.426667	-4.78231	34.7761	0.180424	0.002791	0.380865	16.5437	7585	5	8926	16.6753	0.948004	0.690984	1.65077e-05	0.000326635	rs113207879_ENSG00000128739.16
Uninfected	ENSG00000128791.7	TWSG1	rs73942299	18	10162986	A	T	0.098958	5.55936	-2.58944	24.6189	0.38788	0.002532	0.552846	13.9159	5572	16	6560	10.8313	0.994584	0.982076	0.0025737	0.0262343	rs73942299_ENSG00000128791.7
Uninfected	ENSG00000128805.10	ARHGAP22	rs1838570	10	49763618	C	T	0.098958	1.47184	-2.82314	19.6144	0.732916	0.007706	0.562581	3.04523	1142	18	4282	9.08675	0.993642	0.980542	0.00150267	0.0170543	rs1838570_ENSG00000128805.10
Uninfected	ENSG00000128891.11	C15orf57	rs7162749	15	40848984	C	T	0.229167	8.20685	-8.16403	47.0088	0.567789	0.006755	0.447326	29.5979	2594	25	4808	21.0224	0.993284	0.993523	6.85435e-09	2.36807e-07	rs7162749_ENSG00000128891.11
Uninfected	ENSG00000128915.7	NARG2	rs8031979	15	60721744	T	C	0.21875	0.705306	-2.33776	21.6505	0.535613	0.004509	0.476187	120.395	2895	34	5618	8.1299	0.994413	0.989563	0.00459451	0.0414947	rs8031979_ENSG00000128915.7
Uninfected	ENSG00000128928.4	IVD	rs17671250	15	40673124	T	C	0.0625	0.426667	-5.15564	33.9089	0.372704	0.003076	0.502431	57.6623	2494	20	4849	15.3051	0.991877	0.876934	6.98817e-06	0.000148323	rs17671250_ENSG00000128928.4
Uninfected	ENSG00000129003.11	VPS13C	rs4587915	15	62241962	C	T	0.65625	0.024187	-2.52349	25.2662	0.465336	0.001966	0.492216	69.2736	3160	35	5999	9.84701	0.985751	0.990261	0.00299575	0.0295785	rs4587915_ENSG00000129003.11
Uninfected	ENSG00000129048.6	ACKR4	rs113395545	3	132271991	G	T	0.052083	0.28982	-2.64527	20.866	0.666143	0.000342	0.583508	13.7292	3468	8	6424	9.2723	0.943119	0.953524	0.00226325	0.0236021	rs113395545_ENSG00000129048.6
Uninfected	ENSG00000129055.8	ANAPC13	rs3846055	3	134203973	T	A	0.677083	1.94753	-9.39575	47.2221	0.565594	0.035888	0.169491	93.4418	2495	3	4884	20.9337	0.981506	0.992335	4.02019e-10	1.63385e-08	rs3846055_ENSG00000129055.8
Uninfected	ENSG00000129071.5	MBD4	rs75607040	3	128823122	C	A	0.0625	0.426667	-2.27466	21.7973	0.410903	0.003484	0.468795	79.4296	1507	7	5260	9.21607	0.989194	0.959866	0.00531296	0.0466946	rs75607040_ENSG00000129071.5
Uninfected	ENSG00000129128.8	SPCS3	rs78016478	4	177238852	G	A	0.208333	3.07413	-21.0768	109.194	0.386206	0.002649	0.451091	32.7013	2506	19	5693	52.0148	0.989598	0.989155	8.37905e-22	1.11658e-19	rs78016478_ENSG00000129128.8
Uninfected	ENSG00000129195.11	FAM64A	rs73345083	17	5961769	G	C	0.244792	0.018655	-3.04769	26.4416	0.362263	0.005355	0.502219	5.3471	2171	13	6286	11.8834	0.990139	0.988886	0.00089601	0.0110808	rs73345083_ENSG00000129195.11
Uninfected	ENSG00000129347.15	KRI1	rs10412541	19	10674558	G	A	0.364583	0.298242	-2.80374	26.0439	0.53616	0.001077	0.487237	111.587	2451	13	4708	10.2586	0.992625	0.991802	0.00157129	0.017639	rs10412541_ENSG00000129347.15
Uninfected	ENSG00000129484.9	PARP2	rs374481570	14	20550995	G	A	0.119792	0.133591	-3.33782	28.9338	0.406062	0.004253	0.462366	40.2566	1856	17	6135	12.6429	0.982855	0.98028	0.000459393	0.00631956	rs374481570_ENSG00000129484.9
Uninfected	ENSG00000129562.6	DAD1	rs5742732	14	23057667	G	C	0.34375	6.5488	-16.2775	87.5763	0.544676	0.0041	0.487518	120.549	4141	5	6512	40.4706	0.996157	0.992735	5.2789e-17	4.97156e-15	rs5742732_ENSG00000129562.6
Uninfected	ENSG00000129696.8	TTI2	rs6651146	8	32990093	G	A	0.067708	0.506351	-2.46566	20.6092	0.424391	0.002221	0.496088	93.6258	1501	19	4861	8.53237	0.993787	0.968838	0.00342244	0.0329932	rs6651146_ENSG00000129696.8
Uninfected	ENSG00000129925.6	TMEM8A	rs11646097	16	425605	T	C	0.458333	3.94816	-4.25241	32.5239	0.444017	0.007656	0.48065	46.0663	1094	14	4750	13.7966	0.992141	0.993421	5.59233e-05	0.000975495	rs11646097_ENSG00000129925.6
Uninfected	ENSG00000129993.10	CBFA2T3	rs12930980	16	89016735	A	T	0.088542	0.905927	-2.56857	26.0859	0.350284	0.001272	0.470518	14.7842	4409	14	8269	11.7318	0.940056	0.95156	0.00270038	0.0272669	rs12930980_ENSG00000129993.10
Uninfected	ENSG00000130164.7	LDLR	rs1433099	19	11242658	T	C	0.572917	0.386056	-3.58406	29.4987	0.436602	0.00936	0.408506	14.7608	2026	38	4657	12.4443	0.98963	0.991928	0.000260579	0.00384374	rs1433099_ENSG00000130164.7
Uninfected	ENSG00000130303.8	BST2	rs8105656	19	17506340	C	T	0.854167	0.001165	-11.3718	63.5761	0.542752	0.002625	0.496537	184.904	2531	3	5507	28.5577	0.997094	0.958943	4.24845e-12	2.31819e-10	rs8105656_ENSG00000130303.8
Uninfected	ENSG00000130309.6	COLGALT1	rs1824152	19	17088299	T	C	0.578125	20.8589	-2.95475	24.9865	0.450934	0.002988	0.471167	32.2666	1014	14	5590	10.0665	0.986947	0.994167	0.00110981	0.0133293	rs1824152_ENSG00000130309.6
Uninfected	ENSG00000130311.6	DDA1	rs35061212	19	17410768	G	A	0.255208	6.49801	-5.27977	32.5774	0.473413	0.004153	0.48665	143.967	2461	11	5476	13.1411	0.992663	0.99159	5.25085e-06	0.000114288	rs35061212_ENSG00000130311.6
Uninfected	ENSG00000130312.2	MRPL34	rs35061212	19	17410768	G	A	0.255208	6.49801	-5.41626	32.2084	0.534346	0.009706	0.505086	96.4186	2549	4	5538	13.1415	0.993243	0.991379	3.8348e-06	8.58514e-05	rs35061212_ENSG00000130312.2
Uninfected	ENSG00000130348.7	QRSL1	rs3117412	6	107251236	T	C	0.421875	0.001293	-2.27777	23.6303	0.466341	0.003384	0.473792	83.544	3358	15	5440	9.10278	0.98629	0.991858	0.00527504	0.0464453	rs3117412_ENSG00000130348.7
Uninfected	ENSG00000130413.11	STK33	rs11041993	11	8596554	T	C	0.520833	0.181474	-6.80523	39.9054	0.571497	0.004685	0.485189	18.4063	4359	15	6462	17.6899	0.99103	0.990926	1.56591e-07	4.40095e-06	rs11041993_ENSG00000130413.11
Uninfected	ENSG00000130414.7	NDUFA10	rs75279924	2	240869343	G	C	0.09375	1.92927	-4.24086	31.2235	0.458924	0.001993	0.487601	193.251	3521	22	7492	12.9222	0.987087	0.981556	5.74303e-05	0.000997343	rs75279924_ENSG00000130414.7
Uninfected	ENSG00000130429.8	ARPC1B	rs2395021	7	98711231	A	C	0.322917	1.94753	-2.30468	21.912	0.524922	0.008415	0.466458	175.3	1564	2	3474	7.85959	0.996275	0.991763	0.00495813	0.0442079	rs2395021_ENSG00000130429.8
Uninfected	ENSG00000130489.8	SCO2	rs2073605	22	51008850	A	G	0.203125	0.000607	-4.7908	30.2208	0.459775	0.004672	0.470769	73.0164	3356	4	3963	12.3831	0.995165	0.984645	1.61882e-05	0.000321287	rs2073605_ENSG00000130489.8
Uninfected	ENSG00000130517.9	PGPEP1	rs113540008	19	18112361	C	T	0.052083	12.9325	-2.94699	26.8317	0.399904	0.00937	0.4582	30.9624	1965	27	5090	11.7287	0.990444	0.966805	0.00112983	0.0135035	rs113540008_ENSG00000130517.9
Uninfected	ENSG00000130522.4	JUND	rs7249	19	18391171	C	T	0.395833	4.47777	-3.06265	25.9981	0.42098	0.037502	0.249723	16.4435	2988	1	5122	10.8705	0.995352	0.993319	0.00086567	0.0107873	rs7249_ENSG00000130522.4
Uninfected	ENSG00000130725.3	UBE2M	rs3816329	19	59058693	G	A	0.203125	0.429245	-9.36058	54.3813	0.546154	0.001382	0.477286	231.213	2521	4	2640	24.0384	0.982815	0.987721	4.35933e-10	1.7571e-08	rs3816329_ENSG00000130725.3
Uninfected	ENSG00000130731.11	C16orf13	rs117667029	16	686337	G	A	0.052083	0.28982	-3.0461	27.4265	0.595377	0.01	0.5	94.7512	1881	0	5511	11.6315	NA	0.940698	0.000899297	0.0111074	rs117667029_ENSG00000130731.11
Uninfected	ENSG00000130758.3	MAP3K10	rs3730051	19	40744697	T	C	0.244792	0.172638	-4.47872	33.3093	0.605368	0.05028	0.539718	35.8325	2750	2	5340	14.73	0.989239	0.988736	3.32111e-05	0.000613748	rs3730051_ENSG00000130758.3
Uninfected	ENSG00000130775.11	THEMIS2	rs11247697	1	28197454	A	G	0.260417	0.623084	-2.45263	23.2849	0.433857	0.00773	0.468657	15.2655	1320	11	3274	9.57764	0.994104	0.990266	0.0035267	0.0336799	rs11247697_ENSG00000130775.11
Uninfected	ENSG00000131153.4	GINS2	rs1424017	16	86627262	C	T	0.760417	0.696373	-3.33884	27.4437	0.463093	0.004334	0.476301	48.9644	8104	21	8501	10.9735	0.993136	0.989369	0.000458314	0.00630914	rs1424017_ENSG00000131153.4
Uninfected	ENSG00000131370.11	SH3BP5	rs6442520	3	15427338	C	T	0.161458	0.143552	-5.05813	32.0931	0.615373	0.003633	0.478774	7.77246	3121	11	5357	14.2933	0.991563	0.983653	8.74714e-06	0.000182091	rs6442520_ENSG00000131370.11
Uninfected	ENSG00000131378.9	RFTN1	rs505209	3	16413520	T	C	0.609375	7.41653	-5.43008	38.0277	0.538102	0.004616	0.494085	70.8963	2484	9	5326	16.0994	0.99466	0.992829	3.71468e-06	8.34483e-05	rs505209_ENSG00000131378.9
Uninfected	ENSG00000131435.8	PDLIM4	rs3900945	5	131592870	T	C	0.557292	0.816939	-3.17489	25.0224	0.3214	0.019298	0.497665	1.33745	1365	5	3539	11.4443	0.991587	0.992174	0.000668511	0.00868976	rs3900945_ENSG00000131435.8
Uninfected	ENSG00000131495.4	NDUFA2	rs753280	5	140024042	T	C	0.411458	2.49449	-2.81814	21.9293	0.476245	0.023405	0.477282	231.123	1161	1	2794	7.84295	0.993244	0.993132	0.00152007	0.017202	rs753280_ENSG00000131495.4
Uninfected	ENSG00000131711.10	MAP1B	rs1217817	5	71389751	G	A	0.734375	0.411846	-2.41691	23.9347	0.301965	0.004723	0.510912	1.75896	1880	15	3842	10.8271	0.992261	0.989388	0.003829	0.0358882	rs1217817_ENSG00000131711.10
Uninfected	ENSG00000131778.13	CHD1L	rs6704497	1	146694247	G	T	0.567708	0.19429	-5.16431	35.7957	0.538703	0.003013	0.5064	110.059	1041	11	3126	15.0684	0.996855	0.992302	6.85001e-06	0.000146171	rs6704497_ENSG00000131778.13
Uninfected	ENSG00000131849.10	ZNF132	rs11666928	19	58914231	A	G	0.171875	0.359302	-4.78772	30.5963	0.317161	3.5e-05	0.432484	17.5709	2635	8	3079	14.4203	0.994153	0.984901	1.63035e-05	0.000323248	rs11666928_ENSG00000131849.10
Uninfected	ENSG00000131876.12	SNRPA1	rs73485932	15	100850862	A	G	0.088542	0.097891	-2.63193	22.8713	0.428749	0.001887	0.490713	50.4839	117	8	5666	9.48465	0.97963	0.97207	0.00233382	0.0241806	rs73485932_ENSG00000131876.12
Uninfected	ENSG00000131943.13	C19orf12	rs11878422	19	30175821	A	G	0.5	13.5	-3.55003	27.1711	0.53768	0.003092	0.533674	81.1789	3805	10	6041	10.8896	0.994558	0.993945	0.000281816	0.00411977	rs11878422_ENSG00000131943.13
Uninfected	ENSG00000132141.9	CCT6B	rs1564562	17	33163260	T	C	0.302083	0.360097	-2.24285	16.9713	0.589423	1.9e-05	0.441244	12.0304	2762	5	5122	6.8782	0.992725	0.991166	0.0057168	0.0495318	rs1564562_ENSG00000132141.9
Uninfected	ENSG00000132170.15	PPARG	rs67654715	3	12352374	T	C	0.25	0.296296	-3.49634	24.2838	0.71856	0.003127	0.544133	1.27687	2676	3	5754	11.2343	0.986493	0.988854	0.000318903	0.00459338	rs67654715_ENSG00000132170.15
Uninfected	ENSG00000132185.12	FCRLA	rs1340978	1	161676970	A	G	0.734375	4.89023	-21.3339	110.17	0.674106	0.00395	0.470497	15.5988	2596	8	5155	52.8699	0.992808	0.988245	4.6358e-22	6.35039e-20	rs1340978_ENSG00000132185.12
Uninfected	ENSG00000132196.9	HSD17B7	rs1780001	1	162736690	C	T	0.526042	9.26313	-4.76743	31.3489	0.443443	0.003267	0.482884	46.2576	2413	9	5547	13.2132	0.975184	0.99371	1.70834e-05	0.000335653	rs1780001_ENSG00000132196.9
Uninfected	ENSG00000132199.14	ENOSF1	rs111589280	18	938530	G	A	0.057292	10.1377	-2.53548	25.1667	0.44693	0.004045	0.480787	76.4678	3321	52	5542	10.3018	0.992335	0.966648	0.00291418	0.0290218	rs111589280_ENSG00000132199.14
Uninfected	ENSG00000132256.14	TRIM5	rs11821656	11	5689144	G	C	0.1875	5.11243	-8.39178	48.4398	0.415792	0.003196	0.473333	61.958	4958	25	9530	22.0241	0.994826	0.977249	4.05718e-09	1.43459e-07	rs11821656_ENSG00000132256.14
Uninfected	ENSG00000132286.7	TIMM10B	rs4758422	11	6531995	G	T	0.348958	0.019382	-3.5296	27.4371	0.4429	0.001912	0.524298	43.1902	3916	18	7171	11.2636	0.975309	0.980966	0.000295392	0.00428625	rs4758422_ENSG00000132286.7
Uninfected	ENSG00000132294.9	EFR3A	rs10095944	8	132922820	T	C	0.197917	7.4297	-3.24461	23.9038	0.548839	0.002636	0.457854	70.2828	2898	10	5622	9.51458	0.995405	0.989978	0.000569363	0.00759759	rs10095944_ENSG00000132294.9
Uninfected	ENSG00000132305.16	IMMT	rs6547660	2	86383171	C	A	0.322917	3.46832	-6.4081	38.8996	0.465547	0.002914	0.473457	147.507	2461	11	4379	16.3699	0.984519	0.992512	3.90755e-07	1.04856e-05	rs6547660_ENSG00000132305.16
Uninfected	ENSG00000132329.6	RAMP1	rs7578855	2	238801297	C	T	0.734375	1.35714	-3.58707	30.1914	0.191228	0.009104	0.492906	0.784756	3365	1	6611	14.3365	0.915181	0.990646	0.000258777	0.00382962	rs7578855_ENSG00000132329.6
Uninfected	ENSG00000132330.12	SCLY	rs2248837	2	238992783	C	T	0.296875	1.44783	-7.02383	43.4654	0.435607	0.006018	0.444114	27.4281	3226	45	6581	19.4239	0.984612	0.989067	9.46605e-08	2.74712e-06	rs2248837_ENSG00000132330.12
Uninfected	ENSG00000132383.7	RPA1	rs28709861	17	1145205	G	A	0.260417	0.067309	-2.54079	19.476	0.520402	0.004565	0.483515	148.274	1852	25	6648	6.61006	0.991872	0.989477	0.00287877	0.028769	rs28709861_ENSG00000132383.7
Uninfected	ENSG00000132406.7	TMEM128	rs13434890	4	4349084	A	C	0.484375	0.045754	-3.36418	28.429	0.45504	0.002546	0.430121	79.8048	5799	11	8896	11.7445	0.989115	0.991853	0.00043233	0.00600741	rs13434890_ENSG00000132406.7
Uninfected	ENSG00000132481.2	TRIM47	rs1105917	17	73873656	C	T	0.223958	3.49796	-18.8335	98.1211	0.843539	0.001951	0.457185	3.93825	2569	6	5383	47.4301	0.990625	0.988376	1.46721e-19	1.66134e-17	rs1105917_ENSG00000132481.2
Uninfected	ENSG00000132522.11	GPS2	rs554236502	17	7215990	T	G	0.239583	9.52974	-3.64348	29.9755	0.275736	0.001518	0.438117	103.593	2945	9	5194	14.2617	0.867596	0.097364	0.000227259	0.00341625	rs554236502_ENSG00000132522.11
Uninfected	ENSG00000132600.12	PRMT7	rs1965308	16	68355181	A	T	0.71875	1.47594	-4.50677	28.641	0.45227	0.001257	0.473139	87.2019	1096	18	2859	11.7348	0.994264	0.991365	3.11336e-05	0.00057918	rs1965308_ENSG00000132600.12
Uninfected	ENSG00000132842.9	AP3B1	rs572880838	5	77590422	T	G	0.104167	1.298	-6.46215	42.8767	0.161922	0.002024	0.508205	41.688	3342	10	5918	21.3197	0.933453	0.490705	3.45024e-07	9.3352e-06	rs572880838_ENSG00000132842.9
Uninfected	ENSG00000133103.12	COG6	rs7995647	13	40216240	T	C	0.244792	0.018655	-2.74887	26.1008	0.564265	0.001545	0.505277	49.7814	2808	11	5502	10.8607	0.992218	0.989305	0.0017829	0.0194895	rs7995647_ENSG00000133103.12
Uninfected	ENSG00000133104.8	SPG20	rs275965	13	36286229	G	T	0.223958	1.64621	-3.57021	27.5529	0.709579	0.012876	0.293237	1.35472	1000	8	5280	12.7213	0.994542	0.989138	0.000269024	0.00395046	rs275965_ENSG00000133104.8
Uninfected	ENSG00000133106.10	EPSTI1	rs77639979	13	43416048	T	C	0.083333	0.793388	-3.81571	30.8622	0.351921	0.012822	0.454049	10.4946	2398	9	5518	14.1115	0.994377	0.967199	0.00015286	0.00238786	rs77639979_ENSG00000133106.10
Uninfected	ENSG00000133195.7	SLC39A11	rs372012434	17	71132463	G	A	0.145833	0.616543	-2.4286	22.0476	0.431204	0.000545	0.558842	60.2534	4092	24	7007	9.08024	0.990007	0.985896	0.00372731	0.0351707	rs372012434_ENSG00000133195.7
Uninfected	ENSG00000133313.10	CNDP2	rs747176	18	72154931	G	A	0.265625	0.411846	-7.12007	45.7544	0.457897	0.004189	0.482321	80.32	3477	27	5660	19.9456	0.991283	0.99005	7.58458e-08	2.25113e-06	rs747176_ENSG00000133313.10
Uninfected	ENSG00000133706.13	LARS	rs56338521	5	145453340	G	C	0.21875	0.058863	-3.85474	24.1845	0.53403	0.003454	0.474506	109.385	2258	20	4514	9.31443	0.992473	0.988585	0.00013972	0.00221259	rs56338521_ENSG00000133706.13
Uninfected	ENSG00000133739.11	LRRCC1	rs7015758	8	86057407	G	C	0.651042	2.21102	-3.19177	21.4548	0.560536	0.002907	0.403552	38.7682	2322	8	3135	8.59698	0.991288	0.992411	0.000643031	0.0084237	rs7015758_ENSG00000133739.11
Uninfected	ENSG00000133789.10	SWAP70	rs10840269	11	9628802	G	A	0.5625	1.95918	-39.2136	189.492	0.417138	0.005925	0.472716	58.9683	1960	12	5180	91.4493	0.995697	0.94199	6.1153e-40	2.49568e-37	rs10840269_ENSG00000133789.10
Uninfected	ENSG00000133812.10	SBF2	rs111570131	11	10294629	T	A	0.057292	1.6751	-11.3895	65.4488	0.79093	0.005303	0.495379	17.2258	3738	27	6838	31.3505	0.990625	0.888371	4.07842e-12	2.23787e-10	rs111570131_ENSG00000133812.10
Uninfected	ENSG00000134056.7	MRPS36	rs163444	5	68464544	A	G	0.645833	0.763564	-6.44576	35.8021	0.45865	0.003917	0.428988	131.9	2010	2	2763	14.9064	0.992827	0.992109	3.58295e-07	9.65425e-06	rs163444_ENSG00000134056.7
Uninfected	ENSG00000134061.4	CD180	rs74936455	5	65655315	T	C	0.052083	12.9325	-2.77046	23.467	0.239335	0.001652	0.473395	2.95834	397	9	5340	11.1435	0.985103	0.921494	0.00169645	0.0187121	rs74936455_ENSG00000134061.4
Uninfected	ENSG00000134109.6	EDEM1	rs409152	3	5262463	T	C	0.880208	0.133591	-43.4086	211.925	0.65697	0.003102	0.501892	27.2646	3225	26	7476	103.026	0.991063	0.934754	3.90305e-44	1.91142e-41	rs409152_ENSG00000134109.6
Uninfected	ENSG00000134121.5	CHL1	rs3913283	3	294630	G	A	0.270833	2.33757	-2.39376	22.9277	0.666248	0.007123	0.473482	1.4391	906	29	4802	10.3347	0.992935	0.990557	0.00403868	0.0374947	rs3913283_ENSG00000134121.5
Uninfected	ENSG00000134184.8	GSTM1	rs182902643	1	110225432	G	A	0.28125	2.95761	-19.5026	101.523	0.9317	0.016156	0.553663	2.33302	1952	5	4450	49.716	0.99526	0.98857	3.14316e-20	3.77738e-18	rs182902643_ENSG00000134184.8
Uninfected	ENSG00000134202.6	GSTM3	rs10735234	1	110281941	G	A	0.770833	16.1628	-9.40782	55.4263	0.810574	0.023298	0.520143	1.2794	2015	3	4439	26.9228	0.992059	0.99173	3.91001e-10	1.59902e-08	rs10735234_ENSG00000134202.6
Uninfected	ENSG00000134324.7	LPIN1	rs17603197	2	11922987	C	T	0.09375	0.035231	-4.4687	30.8225	0.270395	0.002627	0.441914	5.20101	3363	22	6010	14.7412	0.985348	0.973857	3.39859e-05	0.000626292	rs17603197_ENSG00000134324.7
Uninfected	ENSG00000134452.15	FBXO18	rs2387091	10	5979497	A	T	0.859375	0.007357	-5.78569	40.3873	0.632784	0.03936	0.255524	23.7668	4221	14	7864	18.5692	0.991988	0.933916	1.63797e-06	3.95637e-05	rs2387091_ENSG00000134452.15
Uninfected	ENSG00000134460.11	IL2RA	rs7897142	10	6166400	C	T	0.807292	0.886151	-2.57161	25.9982	0.672386	0.000659	0.480788	3.54865	4274	13	7847	11.9598	0.985453	0.988162	0.00268157	0.0271571	rs7897142_ENSG00000134460.11
Uninfected	ENSG00000134516.11	DOCK2	rs259900	5	169361830	G	A	0.171875	2.40797	-4.76275	32.7762	0.427681	0.00309	0.452046	38.4134	3524	22	6680	14.522	0.992587	0.991157	1.72682e-05	0.000338945	rs259900_ENSG00000134516.11
Uninfected	ENSG00000134627.7	PIWIL4	rs7946385	11	94290449	C	A	0.421875	1.6676	-3.17729	27.8563	0.663115	0.007428	0.449726	2.31371	2738	20	5088	12.7294	0.989402	0.989971	0.000664829	0.00865337	rs7946385_ENSG00000134627.7
Uninfected	ENSG00000134686.12	PHC2	rs6682438	1	33784146	T	C	0.786458	0.972133	-5.34732	31.1534	0.568398	0.005357	0.50664	53.3663	1364	8	4149	13.4273	0.994972	0.988027	4.49449e-06	9.87992e-05	rs6682438_ENSG00000134686.12
Uninfected	ENSG00000134697.8	GNL2	rs4653300	1	38024054	T	C	0.458333	0.568047	-2.67794	21.6876	0.531869	6.1e-05	0.536603	129.145	2207	1	4537	8.01607	0.940634	0.992632	0.00209921	0.022276	rs4653300_ENSG00000134697.8
Uninfected	ENSG00000134709.6	HOOK1	rs79928389	1	61138194	C	A	0.052083	0.28982	-2.69221	22.6575	0.203661	0.002104	0.311946	1.31392	3725	3	4197	11.0403	0.982997	0.937206	0.00203139	0.0216998	rs79928389_ENSG00000134709.6
Uninfected	ENSG00000134759.9	ELP2	rs1010955	18	33710610	T	C	0.28125	0.04207	-3.28254	21.6411	0.533794	0.002046	0.498309	127.182	2144	20	4564	8.06377	0.994122	0.990471	0.000521742	0.0070437	rs1010955_ENSG00000134759.9
Uninfected	ENSG00000134779.10	TPGS2	rs4799888	18	34331358	T	A	0.260417	0.067309	-2.82878	26.0901	0.45108	0.001659	0.520792	89.1166	2440	10	4552	10.4222	0.968084	0.989609	0.00148328	0.0168734	rs4799888_ENSG00000134779.10
Uninfected	ENSG00000134809.4	TIMM10	rs2729374	11	57326927	C	T	0.822917	4.38413	-17.5288	92.5313	0.378674	0.001933	0.425758	62.5893	2108	2	4466	43.3158	0.915387	0.990318	2.95951e-18	3.01947e-16	rs2729374_ENSG00000134809.4
Uninfected	ENSG00000134905.12	CARS2	rs440997	13	111426820	T	C	0.932292	0.506351	-2.44311	25.2236	0.561891	0.003245	0.484383	95.374	4022	34	7061	10.4632	0.990001	0.967056	0.00360487	0.0342796	rs440997_ENSG00000134905.12
Uninfected	ENSG00000134955.7	SLC37A2	rs10736542	11	124344365	T	C	0.46875	4.04341	-3.01484	18.016	0.603198	0.006612	0.532591	3.36304	1678	26	5762	7.57085	0.994202	0.992336	0.000966416	0.0118172	rs10736542_ENSG00000134955.7
Uninfected	ENSG00000135269.13	TES	rs74332543	7	115126844	C	G	0.255208	0.880343	-2.53455	19.7771	0.462126	0.00587	0.468102	23.1843	520	14	3756	7.39674	0.990105	0.989298	0.00292044	0.0290251	rs74332543_ENSG00000135269.13
Uninfected	ENSG00000135363.7	LMO2	rs926623	11	34364133	T	C	0.416667	0.313469	-2.83819	26.3063	0.361377	0.005086	0.488127	3.16563	3121	5	4982	11.7958	0.992775	0.991888	0.00145146	0.0165692	rs926623_ENSG00000135363.7
Uninfected	ENSG00000135390.13	ATP5G2	rs12717998	12	54061738	C	T	0.458333	1.35674	-3.88782	29.4556	0.533382	0.004498	0.459543	149.455	2550	1	4526	11.6841	0.952044	0.99277	0.000129474	0.00207551	rs12717998_ENSG00000135390.13
Uninfected	ENSG00000135426.10	TESPA1	rs11171199	12	55363379	A	G	0.145833	2.57456	-4.61558	31.0285	0.572413	0.006067	0.486907	13.5606	2332	31	4859	13.3457	0.993425	0.982658	2.42339e-05	0.000462687	rs11171199_ENSG00000135426.10
Uninfected	ENSG00000135541.16	AHI1	rs6941396	6	135927526	G	A	0.255208	1.46298	-3.96967	28.6871	0.394756	0.002487	0.464243	18.3975	2907	12	4567	12.6606	0.993563	0.987198	0.000107234	0.00175051	rs6941396_ENSG00000135541.16
Uninfected	ENSG00000135678.7	CPM	rs7300806	12	68603179	A	G	0.921875	4.01552	-3.59767	28.5375	0.355682	0.007039	0.467869	4.65329	1010	40	5496	12.8774	0.991137	0.976902	0.000252542	0.00375629	rs7300806_ENSG00000135678.7
Uninfected	ENSG00000135698.5	MPHOSPH6	rs2303260	16	82203786	C	G	0.270833	9.48245	-10.1056	60.1779	0.438935	0.005202	0.497871	42.5335	4515	19	9049	27.4359	0.995527	0.995899	7.84198e-11	3.55594e-09	rs2303260_ENSG00000135698.5
Uninfected	ENSG00000135709.8	KIAA0513	rs731707	16	85980968	T	C	0.479167	0.1536	-3.39735	29.9676	0.340296	0.006082	0.497317	4.8817	8379	11	9117	13.7176	0.984615	0.992038	0.00040054	0.00563662	rs731707_ENSG00000135709.8
Uninfected	ENSG00000135747.7	ZNF670	rs12563431	1	247153573	A	T	0.942708	0.354568	-6.26452	38.9373	0.718505	0.003798	0.491311	15.1402	4210	21	8699	18.6418	0.991462	0.961275	5.43853e-07	1.42237e-05	rs12563431_ENSG00000135747.7
Uninfected	ENSG00000135749.14	PCNXL2	rs76864161	1	234119767	C	T	0.072917	14.1283	-2.32218	24.7803	0.362223	0.003385	0.453319	10.5142	6263	33	7412	11.1446	0.976953	0.977464	0.00476234	0.0427737	rs76864161_ENSG00000135749.14
Uninfected	ENSG00000135778.7	NTPCR	rs12410594	1	233070803	T	C	0.109375	0.024187	-12.2146	67.0123	0.364177	0.002645	0.477336	47.4637	3078	23	6315	31.511	0.978523	0.974943	6.10088e-13	3.68858e-11	rs12410594_ENSG00000135778.7
Uninfected	ENSG00000135842.12	FAM129A	rs234101	1	184938315	T	C	0.744792	4.04882	-5.73197	39.0346	0.42921	0.002203	0.474274	14.5747	2495	31	4454	17.2324	0.992246	0.988796	1.85365e-06	4.41205e-05	rs234101_ENSG00000135842.12
Uninfected	ENSG00000135862.5	LAMC1	rs2027078	1	183073478	G	A	0.473958	0.410482	-2.51814	21.5369	0.415338	0.002692	0.481684	10.8315	2541	26	5243	8.99529	0.993362	0.991525	0.0030329	0.0298593	rs2027078_ENSG00000135862.5
Uninfected	ENSG00000135899.12	SP110	rs10209615	2	231089943	T	C	0.057292	1.6751	-4.896	32.7021	0.418384	0.004699	0.480212	40.0349	2777	25	5871	14.3665	0.995815	0.95899	1.27058e-05	0.000256137	rs10209615_ENSG00000135899.12
Uninfected	ENSG00000135905.14	DOCK10	rs13386987	2	225806067	A	G	0.640625	2.54922	-2.58809	25.5276	0.559258	0.001469	0.481109	23.8764	3209	25	5920	10.5486	0.988228	0.992336	0.00258173	0.0262993	rs13386987_ENSG00000135905.14
Uninfected	ENSG00000135951.10	TSGA10	rs4585080	2	99557327	T	C	0.390625	3.48121	-6.0364	34.5507	0.405233	0.004902	0.515408	20.8414	1373	9	3504	15.32	0.994608	0.992899	9.19608e-07	2.31248e-05	rs4585080_ENSG00000135951.10
Uninfected	ENSG00000135976.12	ANKRD36	rs2314843	2	97723776	G	T	0.380208	31.1074	-2.89047	22.0029	0.569324	0.031157	0.398055	29.3328	1115	20	2853	9.03205	0.989795	0.980946	0.00128686	0.0150219	rs2314843_ENSG00000135976.12
Uninfected	ENSG00000136003.11	ISCU	rs1121314	12	109772975	A	G	0.28125	0.504096	-3.5442	26.5991	0.446682	0.003737	0.465096	39.3072	4825	7	5403	10.9363	0.997502	0.986058	0.00028563	0.00416079	rs1121314_ENSG00000136003.11
Uninfected	ENSG00000136026.9	CKAP4	rs148359091	12	107008359	T	G	0.0625	1.18518	-2.33035	21.3446	0.294328	0.001615	0.424964	6.36364	3672	8	4872	9.9257	0.953026	0.968146	0.00467356	0.0420921	rs148359091_ENSG00000136026.9
Uninfected	ENSG00000136051.9	KIAA1033	rs4356312	12	105450773	T	C	0.927083	0.593864	-2.31418	16.5344	0.584975	0.001924	0.477667	26.0536	2725	18	5956	6.72511	0.992774	0.965045	0.00485084	0.0434094	rs4356312_ENSG00000136051.9
Uninfected	ENSG00000136108.10	CKAP2	rs9535895	13	52765847	G	A	0.463542	0.948099	-4.65238	26.5621	0.453249	0.002143	0.464643	63.8658	886	10	3228	10.7477	0.994048	0.992426	2.22649e-05	0.000428435	rs9535895_ENSG00000136108.10
Uninfected	ENSG00000136111.8	TBC1D4	rs61960554	13	75874524	T	C	0.484375	3.34647	-22.0184	112.148	0.730907	0.00799	0.476793	5.66308	2436	14	5780	54.3501	0.994201	0.985826	9.5856e-23	1.40129e-20	rs61960554_ENSG00000136111.8
Uninfected	ENSG00000136156.8	ITM2B	rs7999447	13	48819226	C	T	0.322917	0.880716	-6.87018	44.1953	0.690888	0.005138	0.398119	6.52241	2883	4	4537	20.4933	0.973025	0.988288	1.34839e-07	3.82806e-06	rs7999447_ENSG00000136156.8
Uninfected	ENSG00000136167.9	LCP1	rs12583876	13	46700062	G	A	0.260417	0.073159	-31.2651	155.579	0.414367	0.003251	0.413453	50.6353	2464	10	5190	74.7225	0.996996	0.994672	5.43152e-32	1.45751e-29	rs12583876_ENSG00000136167.9
Uninfected	ENSG00000136231.9	IGF2BP3	rs73683356	7	22380031	C	T	0.052083	0.28982	-9.56474	55.6649	0.221454	0.002272	0.453739	8.65948	101	18	6340	26.7565	0.984787	0.882068	2.72433e-10	1.13547e-08	rs73683356_ENSG00000136231.9
Uninfected	ENSG00000136235.11	GPNMB	rs2268748	7	23313171	T	C	0.135417	1.16768	-3.02983	27.4189	0.660409	0.003289	0.525022	10.7315	2944	6	5699	12.3504	0.988902	0.98568	0.000933625	0.0114807	rs2268748_ENSG00000136235.11
Uninfected	ENSG00000136237.14	RAPGEF5	rs10250942	7	22474921	A	G	0.244792	0.172638	-2.67644	23.1783	0.341188	0.001307	0.531988	2.44224	4690	20	7133	10.4881	0.990126	0.986312	0.00210647	0.0223288	rs10250942_ENSG00000136237.14
Uninfected	ENSG00000136238.13	RAC1	rs2742122	7	6413687	T	C	0.744792	6.49801	-10.5251	60.2346	0.607933	0.016396	0.40987	10.5385	2755	5	7089	27.983	0.964058	0.988533	2.9844e-11	1.45066e-09	rs2742122_ENSG00000136238.13
Uninfected	ENSG00000136240.5	KDELR2	rs6796	7	6502367	T	C	0.354167	0.182855	-9.74684	58.0835	0.417029	0.006997	0.35382	52.6409	2872	6	7130	26.584	0.995526	0.995703	1.79125e-10	7.6613e-09	rs6796_ENSG00000136240.5
Uninfected	ENSG00000136270.9	TBRG4	rs7795536	7	46050598	G	A	0.104167	1.298	-2.62888	22.1857	0.444198	0.004011	0.509591	105.568	4224	4	4560	8.91464	0.985288	0.972623	0.00235026	0.0243079	rs7795536_ENSG00000136270.9
Uninfected	ENSG00000136371.5	MTHFS	rs62027990	15	80170638	G	A	0.109375	0.024187	-3.59603	24.0694	0.411893	0.000783	0.463946	45.2238	3586	1	6547	10.2229	0.968932	0.977772	0.000253498	0.00376766	rs62027990_ENSG00000136371.5
Uninfected	ENSG00000136449.9	MYCBPAP	rs9915906	17	48577953	A	G	0.557292	17.7518	-4.07885	29.18	0.289581	0.000138	0.523826	2.59116	2011	9	4384	13.6959	0.989742	0.99436	8.33969e-05	0.0013951	rs9915906_ENSG00000136449.9
Uninfected	ENSG00000136527.13	TRA2B	rs4686707	3	185629189	C	T	0.1875	1.18518	-5.76253	37.2006	0.540593	0.001551	0.487111	197.778	2123	17	4863	15.68	0.969106	0.989525	1.72769e-06	4.14752e-05	rs4686707_ENSG00000136527.13
Uninfected	ENSG00000136573.8	BLK	rs2409780	8	11337587	T	C	0.364583	10.1729	-10.9023	61.0717	0.363928	0.008136	0.469221	5.78451	3603	16	6826	28.6559	0.993953	0.992199	1.25222e-11	6.55874e-10	rs2409780_ENSG00000136573.8
Uninfected	ENSG00000136628.13	EPRS	rs7539937	1	220129337	C	T	0.552083	5.61159	-3.29778	20.0356	0.518721	0.003317	0.491313	152.864	2660	10	5103	6.80591	0.996533	0.993587	0.000503759	0.00684337	rs7539937_ENSG00000136628.13
Uninfected	ENSG00000136758.14	YME1L1	rs7086820	10	27364740	G	A	0.34375	2.28861	-7.37586	39.8811	0.468683	0.00293	0.504228	158.686	3429	26	7003	17.0194	0.993245	0.989681	4.20867e-08	1.30243e-06	rs7086820_ENSG00000136758.14
Uninfected	ENSG00000136824.14	SMC2	rs4743684	9	106852385	A	C	0.442708	0.113698	-2.83821	22.1871	0.534719	0.002309	0.507533	70.0839	3134	26	6636	8.3504	0.992918	0.99124	0.00145142	0.0165692	rs4743684_ENSG00000136824.14
Uninfected	ENSG00000136840.14	ST6GALNAC4	rs10987840	9	130793178	A	G	0.072917	0.546375	-2.60069	24.5596	0.424892	0.00149	0.495436	42.7793	2005	12	3481	10.3678	0.994537	0.972063	0.00250788	0.0256564	rs10987840_ENSG00000136840.14
Uninfected	ENSG00000136918.3	WDR38	rs10819005	9	127660408	C	G	0.21875	4.13814	-3.4825	28.8031	0.443543	0.007564	0.469991	183.032	2438	1	4109	11.9407	0.910467	0.988567	0.000329228	0.00471781	rs10819005_ENSG00000136918.3
Uninfected	ENSG00000137038.7	TMEM261	rs77082293	9	7799393	G	T	0.083333	3.17355	-2.73279	23.3898	0.451699	0.003374	0.45242	148.204	4100	8	8392	9.345	0.995986	0.978295	0.00185016	0.0201349	rs77082293_ENSG00000137038.7
Uninfected	ENSG00000137054.11	POLR1E	rs56210148	9	37488373	C	T	0.223958	0.484155	-28.4269	134.778	0.384272	0.001481	0.485824	54.8287	2082	15	4864	64.6218	0.986853	0.987089	3.74201e-29	8.23621e-27	rs56210148_ENSG00000137054.11
Uninfected	ENSG00000137154.8	RPS6	rs73433549	9	18621907	T	G	0.0625	0.426667	-6.23142	42.0138	0.382714	0.024818	0.232384	37.8325	733	3	6477	18.7255	0.990994	0.773815	5.86926e-07	1.52484e-05	rs73433549_ENSG00000137154.8
Uninfected	ENSG00000137251.11	TINAG	rs10484785	6	53349999	G	A	0.359375	1.33013	-2.37559	20.4906	0.33588	0.017861	0.486584	1.25998	483	5	6128	9.21263	0.992578	0.991774	0.00421128	0.0387117	rs10484785_ENSG00000137251.11
Uninfected	ENSG00000137265.10	IRF4	rs4959362	6	643610	A	T	0.947917	2.33757	-32.7142	161.577	0.64612	0.004156	0.49017	27.4023	1279	25	3782	78.1362	0.995446	0.675098	1.93093e-33	5.81922e-31	rs4959362_ENSG00000137265.10
Uninfected	ENSG00000137267.5	TUBB2A	rs4129373	6	3204821	G	A	0.682292	0.021289	-3.23084	28.6138	0.637905	0.005129	0.456752	8.69904	3526	1	6652	12.833	0.951648	0.989476	0.000587705	0.00782103	rs4129373_ENSG00000137267.5
Uninfected	ENSG00000137309.15	HMGA1	rs4713689	6	33789705	A	G	0.536458	0.446249	-2.79252	23.1307	0.461965	0.0016	0.482292	91.6995	1753	4	5282	8.87687	0.997231	0.990372	0.00161242	0.0179362	rs4713689_ENSG00000137309.15
Uninfected	ENSG00000137310.7	TCF19	rs3095239	6	31126790	A	G	0.572917	0.39693	-32.0568	157.532	0.250787	0.003169	0.378194	10.4385	4993	17	13438	77.1063	0.991791	0.992256	8.77384e-33	2.49088e-30	rs3095239_ENSG00000137310.7
Uninfected	ENSG00000137413.11	TAF8	rs6919122	6	42013042	C	T	0.572917	1.07838	-2.24947	23.6271	0.543818	0.006241	0.490485	44.8393	2523	40	4815	9.38404	0.991307	0.992312	0.00563025	0.0489747	rs6919122_ENSG00000137413.11
Uninfected	ENSG00000137434.7	C6orf52	rs3737278	6	10671764	G	A	0.098958	1.47184	-7.64565	43.4041	0.207938	0.001734	0.443307	6.22676	3054	3	5989	21.1701	0.971854	0.935865	2.26126e-08	7.22911e-07	rs3737278_ENSG00000137434.7
Uninfected	ENSG00000137714.2	FDX1	rs4754404	11	109615053	C	A	0.296875	0.566277	-2.43632	20.4271	0.545601	0.002345	0.477863	33.2053	550	11	4708	7.83084	0.982932	0.990817	0.00366167	0.0347017	rs4754404_ENSG00000137714.2
Uninfected	ENSG00000137720.3	C11orf1	rs17113227	11	111620491	C	T	0.21875	2.39943	-3.93883	27.7455	0.420305	0.004721	0.524635	39.7703	1920	5	4160	11.8709	0.984405	0.984295	0.000115124	0.00186378	rs17113227_ENSG00000137720.3
Uninfected	ENSG00000137767.9	SQRDL	rs4774221	15	46122178	A	G	0.505208	0.376385	-3.36411	27.3827	0.566698	0.001694	0.485022	41.3338	2940	6	5181	11.4859	0.980093	0.991183	0.000432409	0.00600741	rs4774221_ENSG00000137767.9
Uninfected	ENSG00000137806.4	NDUFAF1	rs12440067	15	41782728	C	A	0.197917	0.63515	-9.99311	58.3564	0.411141	0.001326	0.468426	90.2266	2428	8	4646	26.9263	0.980372	0.98922	1.016e-10	4.53358e-09	rs12440067_ENSG00000137806.4
Uninfected	ENSG00000137814.5	HAUS2	rs116819722	15	43031415	C	T	0.052083	0.28982	-7.19493	41.518	0.618575	0.001686	0.472172	69.5254	2643	12	3664	18.8569	0.987775	0.95484	6.38362e-08	1.92087e-06	rs116819722_ENSG00000137814.5
Uninfected	ENSG00000137875.4	BCL2L10	rs535653775	15	52283347	C	T	0.0625	0.426667	-2.33432	22.475	0.216634	0.001225	0.313956	1.86952	1900	5	4877	10.9528	0.978662	0.945679	0.00463103	0.0417475	rs535653775_ENSG00000137875.4
Uninfected	ENSG00000137955.11	RABGGTB	rs1856128	1	75708529	A	T	0.223958	0.011789	-2.89303	23.2039	0.445362	0.000658	0.498551	61.5869	948	12	5268	9.35977	0.990795	0.988219	0.00127928	0.0149522	rs1856128_ENSG00000137955.11
Uninfected	ENSG00000137959.11	IFI44L	rs1333973	1	79094081	T	A	0.447917	1.27848	-8.67926	52.3805	0.59719	0.003159	0.504165	8.0779	1801	30	4577	23.9782	0.989994	0.971752	2.09284e-09	7.72066e-08	rs1333973_ENSG00000137959.11
Uninfected	ENSG00000138028.10	CGREF1	rs4665372	2	27325837	T	A	0.421875	1.48701	-2.24367	21.4032	0.589238	0.000997	0.469234	10.9199	1903	8	3251	8.97984	0.992647	0.992595	0.00570595	0.0494794	rs4665372_ENSG00000138028.10
Uninfected	ENSG00000138061.7	CYP1B1	rs11694093	2	38026967	A	G	0.875	0.217687	-8.01099	48.5103	0.72486	0.010082	0.43545	1.53079	2058	14	6049	23.1469	0.994282	0.97691	9.75019e-09	3.27049e-07	rs11694093_ENSG00000138061.7
Uninfected	ENSG00000138071.9	ACTR2	rs13019636	2	65489302	A	G	0.515625	0.045754	-6.92753	43.9967	0.477125	0.00224	0.474343	157.049	2568	19	5476	18.5199	0.996289	0.991615	1.18159e-07	3.38393e-06	rs13019636_ENSG00000138071.9
Uninfected	ENSG00000138085.12	ATRAID	rs1439767	2	27389634	A	G	0.203125	1.65304	-2.50273	18.08	0.5321	0.000802	0.52357	167.172	1832	3	3309	6.3113	0.997022	0.989184	0.00314249	0.0307637	rs1439767_ENSG00000138085.12
Uninfected	ENSG00000138111.10	TMEM180	rs7923675	10	104235809	G	T	0.5	0.166667	-10.2551	53.5814	0.580968	0.005014	0.463091	11.0736	1032	20	2732	24.4965	0.991378	0.987203	5.558e-11	2.59846e-09	rs7923675_ENSG00000138111.10
Uninfected	ENSG00000138134.7	STAMBPL1	rs11202879	10	90641047	C	T	0.286458	9.34566	-2.53745	22.2161	0.544173	0.002397	0.49393	48.7165	1816	21	4763	8.62764	0.9826	0.99244	0.002901	0.02892	rs11202879_ENSG00000138134.7
Uninfected	ENSG00000138161.8	CUZD1	rs4282928	10	123779171	T	C	0.052083	12.9325	-2.80103	26.599	0.200985	0.00035	0.415973	6.5518	635	2	6315	12.7945	0.992709	0.906916	0.00158115	0.0177191	rs4282928_ENSG00000138161.8
Uninfected	ENSG00000138185.12	ENTPD1	rs4918962	10	97475574	A	C	0.567708	0.19429	-6.53412	35.6005	0.448312	0.001367	0.489204	43.786	2469	29	4948	15.1923	0.991427	0.991849	2.92332e-07	7.95345e-06	rs4918962_ENSG00000138185.12
Uninfected	ENSG00000138381.5	ASNSD1	rs7577758	2	190518610	C	T	0.557292	8.83424	-3.0899	22.5814	0.470819	0.007022	0.489023	124.569	1926	5	4043	8.41088	0.996507	0.993837	0.000813024	0.0102289	rs7577758_ENSG00000138381.5
Uninfected	ENSG00000138439.10	FAM117B	rs1971740	2	203484736	G	A	0.229167	5.23034	-2.64876	19.5663	0.411332	0.005422	0.456773	13.774	1880	5	3697	8.14943	0.993819	0.990732	0.00224515	0.0234447	rs1971740_ENSG00000138439.10
Uninfected	ENSG00000138495.2	COX17	rs12493863	3	119349540	A	T	0.34375	1.44425	-2.86409	23.7481	0.456567	0.000883	0.483861	69.4398	2659	2	4788	9.24775	0.994117	0.991687	0.00136746	0.015813	rs12493863_ENSG00000138495.2
Uninfected	ENSG00000138496.12	PARP9	rs74937187	3	122292965	G	A	0.265625	4.89023	-4.50822	31.3495	0.584282	0.002807	0.474846	16.1065	2432	19	5025	13.5911	0.987151	0.991014	3.10298e-05	0.000577798	rs74937187_ENSG00000138496.12
Uninfected	ENSG00000138613.9	APH1B	rs11858705	15	63570340	T	A	0.510417	1.8e-05	-4.19436	32.1678	0.400774	0.000387	0.513702	18.0385	2660	7	4520	14.1783	0.981308	0.991525	6.39205e-05	0.00110321	rs11858705_ENSG00000138613.9
Uninfected	ENSG00000138678.6	AGPAT9	rs55851819	4	84489787	G	A	0.260417	0.067309	-2.52302	22.7941	0.343827	0.006614	0.509659	1.94967	2814	7	5573	10.2946	0.99331	0.989946	0.002999	0.0295956	rs55851819_ENSG00000138678.6
Uninfected	ENSG00000138735.11	PDE5A	rs71614443	4	120379388	A	C	0.291667	0.820281	-3.34908	21.7651	0.435837	0.000759	0.409661	42.4567	2677	21	5520	9.00218	0.985802	0.990957	0.00044763	0.00619691	rs71614443_ENSG00000138735.11
Uninfected	ENSG00000138744.10	NAAA	rs67297326	4	76860935	G	A	0.182292	3.70151	-8.8551	49.0623	0.366832	0.011998	0.475398	3.61882	2973	36	6193	22.8536	0.98643	0.99173	1.39605e-09	5.2794e-08	rs67297326_ENSG00000138744.10
Uninfected	ENSG00000138767.8	CNOT6L	rs73827916	4	79177622	A	G	0.0625	0.426667	-2.55289	18.8864	0.656199	1.3e-05	0.558007	16.4163	4252	8	6054	8.11759	0.995174	0.947702	0.00279969	0.0280959	rs73827916_ENSG00000138767.8
Uninfected	ENSG00000138771.10	SHROOM3	rs73828190	4	77516917	T	G	0.296875	0.06947	-2.46332	23.9686	0.269261	4.3e-05	0.589945	1.06836	3611	11	7028	11.3457	0.989874	0.990755	0.00344096	0.033074	rs73828190_ENSG00000138771.10
Uninfected	ENSG00000138777.15	PPA2	rs2264853	4	106286947	C	T	0.59375	0.004371	-9.26943	52.1917	0.588828	0.002801	0.444251	34.1441	1980	9	4273	23.6547	0.987968	0.99164	5.37739e-10	2.15856e-08	rs2264853_ENSG00000138777.15
Uninfected	ENSG00000138834.8	MAPK8IP3	rs66696624	16	1724211	C	T	0.083333	0.793388	-3.13908	23.8653	0.374758	0.005859	0.388786	27.746	3524	16	6324	10.6034	0.994522	0.964102	0.000725968	0.00931701	rs66696624_ENSG00000138834.8
Uninfected	ENSG00000138867.12	GUCD1	rs5996714	22	24925016	G	A	0.083333	0.198347	-3.91744	25.1111	0.44085	0.002925	0.546294	112.391	2357	9	5810	10.4411	0.995863	0.977116	0.000120938	0.00195144	rs5996714_ENSG00000138867.12
Uninfected	ENSG00000139044.6	B4GALNT3	rs1056008	12	662838	T	C	0.28125	1.47594	-16.184	86.3918	0.915561	0.00979	0.529	1.30682	1530	11	4435	42.4893	0.989011	0.987466	6.54575e-17	6.10594e-15	rs1056008_ENSG00000139044.6
Uninfected	ENSG00000139117.9	CPNE8	rs1910242	12	39008314	T	G	0.28125	1.47594	-3.95542	32.1143	0.375165	0.005499	0.515236	7.09169	4706	8	7623	14.4741	0.989932	0.991004	0.000110811	0.00180439	rs1910242_ENSG00000139117.9
Uninfected	ENSG00000139168.3	ZCRB1	rs6582394	12	42686189	A	G	0.348958	0.346288	-3.32873	23.376	0.467413	0.001186	0.481551	127.728	3022	5	6290	8.85829	0.994578	0.991639	0.000469105	0.00644863	rs6582394_ENSG00000139168.3
Uninfected	ENSG00000139193.3	CD27	rs980132	12	6169219	T	C	0.109375	1.44783	-3.21901	28.1599	0.30503	0.013453	0.48019	6.44587	1964	2	5407	13.0974	0.994532	0.962588	0.000603932	0.00799554	rs980132_ENSG00000139193.3
Uninfected	ENSG00000139351.10	SYCP3	rs10128996	12	102081498	G	A	0.484375	0.037926	-14.0128	71.6339	0.663184	0.002027	0.436614	16.8094	2648	11	4872	33.7866	0.990794	0.986197	9.70901e-15	7.12321e-13	rs10128996_ENSG00000139351.10
Uninfected	ENSG00000139428.7	MMAB	rs2075434	12	109797051	G	A	0.239583	3.82172	-3.16535	18.2351	0.463223	0.007023	0.458306	61.9392	1553	21	3685	6.56287	0.98394	0.99075	0.00068336	0.00884171	rs2075434_ENSG00000139428.7
Uninfected	ENSG00000139437.13	TCHP	rs77346308	12	110153675	C	T	0.052083	12.9325	-15.2908	81.9812	0.31482	0.003423	0.479176	101.99	1977	23	3729	39.1049	0.987139	0.837441	5.11901e-16	4.32226e-14	rs77346308_ENSG00000139437.13
Uninfected	ENSG00000139626.11	ITGB7	rs3741659	12	54109659	C	T	0.166667	2.94	-2.25333	20.1139	0.579428	0.004698	0.457987	22.095	4522	6	5648	8.17227	0.963141	0.987056	0.00558046	0.0486279	rs3741659_ENSG00000139626.11
Uninfected	ENSG00000139679.11	LPAR6	rs140545062	13	49718174	A	C	0.151042	3.03873	-2.65089	25.2817	0.241954	0.003303	0.421813	2.65041	4045	5	4510	12.1788	0.937628	0.97792	0.00223414	0.023366	rs140545062_ENSG00000139679.11
Uninfected	ENSG00000139697.7	SBNO1	rs61187102	12	123639869	G	C	0.088542	2.48868	-7.04177	34.8169	0.446398	0.002492	0.45787	105.571	1590	32	4639	15.1486	0.986871	0.976931	9.083e-08	2.64379e-06	rs61187102_ENSG00000139697.7
Uninfected	ENSG00000139726.6	DENR	rs10466883	12	123229106	G	T	0.182292	1.5357	-7.10875	41.1087	0.351863	0.020236	0.408039	7.46863	2160	11	4325	19.1583	0.981939	0.988001	7.78477e-08	2.30356e-06	rs10466883_ENSG00000139726.6
Uninfected	ENSG00000139737.17	SLAIN1	rs9574275	13	79290214	C	A	0.234375	10.6087	-2.46124	23.9258	0.397167	0.005412	0.481233	10.2514	4418	2	4502	10.3118	0.987144	0.991009	0.00345746	0.0331838	rs9574275_ENSG00000139737.17
Uninfected	ENSG00000139832.3	RAB20	rs2391832	13	111123730	T	C	0.4375	3.29218	-5.12533	35.7968	0.32877	0.015169	0.448134	4.03514	3120	4	6843	16.6364	0.989087	0.989087	7.49323e-06	0.000158515	rs2391832_ENSG00000139832.3
Uninfected	ENSG00000140025.11	EFCAB11	rs28733214	14	90374797	T	C	0.192708	0.137443	-7.91707	49.3602	0.587648	0.004639	0.470295	53.9685	2879	35	5682	22.356	0.991461	0.987029	1.21041e-08	3.99843e-07	rs28733214_ENSG00000140025.11
Uninfected	ENSG00000140043.7	PTGR2	rs9671396	14	74313107	C	T	0.541667	0.117365	-9.44531	47.8784	0.616625	0.003606	0.457331	19.0419	2294	30	4739	21.9868	0.99338	0.98943	3.58665e-10	1.46985e-08	rs9671396_ENSG00000140043.7
Uninfected	ENSG00000140105.13	WARS	rs1951519	14	100792482	C	A	0.635417	0.973537	-3.31573	22.994	0.458397	0.00319	0.453409	33.5335	2370	13	5155	8.99849	0.991805	0.99202	0.000483362	0.00661676	rs1951519_ENSG00000140105.13
Uninfected	ENSG00000140157.10	NIPA2	rs2344906	15	23699119	T	C	0.880208	0.362943	-2.64874	23.6548	0.450085	0.002145	0.503589	85.1297	2649	22	3577	9.3932	0.985388	0.977533	0.00224525	0.0234447	rs2344906_ENSG00000140157.10
Uninfected	ENSG00000140181.10	HERC2P2	rs555369112	15	23261594	C	T	0.239583	6.32593	-2.56876	25.199	0.589849	0.006382	0.373909	20.3589	2241	8	5220	10.661	0.985937	0.99071	0.00269921	0.0272669	rs555369112_ENSG00000140181.10
Uninfected	ENSG00000140264.15	SERF2	rs3784275	15	44091386	G	A	0.151042	5.00199	-3.92214	28.3165	0.531563	0.005845	0.483325	169.59	1208	1	2588	11.0846	0.995418	0.985924	0.000119636	0.00193362	rs3784275_ENSG00000140264.15
Uninfected	ENSG00000140297.8	GCNT3	rs4775197	15	59958984	T	C	0.578125	0.146308	-2.29685	17.5234	0.341125	0.007646	0.495363	1.93355	2466	7	5072	7.78272	0.994498	0.991962	0.00504832	0.0448488	rs4775197_ENSG00000140297.8
Uninfected	ENSG00000140319.6	SRP14	rs16924528	15	40328292	A	G	0.119792	6.44319	-5.52039	37.1985	0.467066	0.004996	0.469219	189.13	2874	5	5128	15.5931	0.997355	0.975842	3.01724e-06	6.86467e-05	rs16924528_ENSG00000140319.6
Uninfected	ENSG00000140379.7	BCL2A1	rs4778722	15	79984270	T	A	0.151042	0.022895	-3.08079	26.4516	0.429269	0.006269	0.493441	15.8136	2342	6	6145	11.2038	0.995875	0.982577	0.000830261	0.0104123	rs4778722_ENSG00000140379.7
Uninfected	ENSG00000140451.8	PIF1	rs2414855	15	65115640	T	C	0.260417	0.623084	-5.32893	33.5947	0.437782	0.002445	0.501009	21.4898	1619	11	3455	14.5096	0.983367	0.994677	4.68888e-06	0.000102512	rs2414855_ENSG00000140451.8
Uninfected	ENSG00000140471.12	LINS	rs531011191	15	101094589	G	A	0.067708	0.506351	-22.7335	117.428	0.302999	0.004862	0.536046	29.4022	4133	53	7984	57.0896	0.993543	0.910613	1.84722e-23	2.87184e-21	rs531011191_ENSG00000140471.12
Uninfected	ENSG00000140526.12	ABHD2	rs56084847	15	89511228	G	A	0.052083	2.33757	-2.25688	20.9469	0.595597	0.001299	0.484988	64.81	2371	19	5861	8.65035	0.993856	0.963259	0.00553509	0.0483186	rs56084847_ENSG00000140526.12
Uninfected	ENSG00000140577.11	CRTC3	rs76440476	15	92066804	C	A	0.098958	1.47184	-3.91379	31.629	0.406893	0.001291	0.504886	44.1958	6123	30	6535	13.9284	0.992056	0.978697	0.000121957	0.00196465	rs76440476_ENSG00000140577.11
Uninfected	ENSG00000140853.11	NLRC5	rs289723	16	57080528	C	A	0.166667	0.24	-3.1389	27.8801	0.559727	0.003136	0.50317	29.1058	2792	37	5627	11.6468	0.992639	0.991371	0.000726279	0.00931701	rs289723_ENSG00000140853.11
Uninfected	ENSG00000140905.5	GCSH	rs11866124	16	81127471	T	C	0.776042	6.0394	-20.2908	101.31	0.41287	0.003016	0.513086	74.5084	4196	18	8460	47.9301	0.981348	0.98715	5.11942e-21	6.42849e-19	rs11866124_ENSG00000140905.5
Uninfected	ENSG00000140995.12	DEF8	rs61261710	16	90112574	G	A	0.0625	8.01185	-2.72291	25.5536	0.403346	0.00363	0.535989	43.3802	4173	5	4399	11.0586	0.986758	0.970797	0.00189275	0.02053	rs61261710_ENSG00000140995.12
Uninfected	ENSG00000141012.8	GALNS	rs114211454	16	88923477	T	C	0.057292	0.354568	-2.66014	25.597	0.60957	0.002694	0.479023	41.022	4489	23	8137	11.14	0.991589	0.962212	0.00218704	0.0229593	rs114211454_ENSG00000141012.8
Uninfected	ENSG00000141140.12	MYO19	rs4796224	17	34842521	A	G	0.46875	0.200948	-9.38624	55.3151	0.548424	0.001232	0.474796	145.31	1762	22	4002	24.6468	0.987914	0.992139	4.10922e-10	1.66313e-08	rs4796224_ENSG00000141140.12
Uninfected	ENSG00000141232.4	TOB1	rs9901027	17	48914445	A	G	0.661458	0.828758	-4.5691	33.5142	0.570196	0.002462	0.451547	44.0941	2466	5	4858	14.484	0.988275	0.991918	2.69711e-05	0.000509978	rs9901027_ENSG00000141232.4
Uninfected	ENSG00000141293.11	SKAP1	rs9897588	17	46488670	G	A	0.229167	0.306576	-4.84569	35.2788	0.410329	0.005613	0.480256	18.6526	2777	5	4993	15.6086	0.99336	0.985075	1.42664e-05	0.00028575	rs9897588_ENSG00000141293.11
Uninfected	ENSG00000141503.11	MINK1	rs7774	17	4801163	C	A	0.463542	0.066352	-8.12845	50.5268	0.649729	0.074533	0.408554	3.99741	3223	19	6329	23.1321	0.97934	0.941854	7.43956e-09	2.55673e-07	rs7774_ENSG00000141503.11
Uninfected	ENSG00000141506.9	PIK3R5	rs8079799	17	9806745	C	T	0.078125	4.01552	-2.52413	25.1459	0.270282	0.001022	0.480412	5.10657	5412	12	5628	11.8795	0.986103	0.974576	0.00299137	0.0295651	rs8079799_ENSG00000141506.9
Uninfected	ENSG00000141510.11	TP53	rs12943692	17	7332930	G	A	0.130208	2.15139	-2.58041	24.7638	0.559419	0.005455	0.332641	59.4889	2004	12	4702	10.047	0.987907	0.978987	0.00262777	0.0267127	rs12943692_ENSG00000141510.11
Uninfected	ENSG00000141524.11	TMC6	rs113520097	17	75259828	G	A	0.072917	0.593864	-3.55139	30.0502	0.396454	0.003829	0.479643	34.0703	441	31	6673	13.3538	0.983449	0.962962	0.00028094	0.00411004	rs113520097_ENSG00000141524.11
Uninfected	ENSG00000141560.10	FN3KRP	rs58867683	17	80679455	T	A	0.4375	0.067187	-13.2199	72.8324	0.435077	0.005027	0.464748	63.2898	2555	12	4270	33.6386	0.994653	0.991863	6.02665e-14	4.11345e-12	rs58867683_ENSG00000141560.10
Uninfected	ENSG00000141576.10	RNF157	rs4789260	17	74249094	A	G	0.421875	2.68271	-5.08697	34.2613	0.666547	0.001706	0.461746	3.56142	2766	11	6076	15.7096	0.986879	0.992679	8.18521e-06	0.000171487	rs4789260_ENSG00000141576.10
Uninfected	ENSG00000141698.12	NT5C3B	rs8073219	17	39977734	A	G	0.739583	0.067309	-15.962	79.2541	0.343613	0.001796	0.431827	30.0924	3287	8	4796	37.233	0.996017	0.969206	1.09136e-16	9.94359e-15	rs8073219_ENSG00000141698.12
Uninfected	ENSG00000141905.13	NFIC	rs75603520	19	2489560	C	G	0.052083	2.33757	-12.6297	69.8541	0.189358	0.003232	0.493444	18.9642	594	15	7350	33.4126	0.988559	0.532388	2.34609e-13	1.51675e-11	rs75603520_ENSG00000141905.13
Uninfected	ENSG00000141965.3	FEM1A	rs2079645	19	4779046	A	G	0.661458	0.828758	-2.7259	24.0542	0.455064	0.003393	0.485712	77.4515	3068	5	6021	9.53187	0.993284	0.992012	0.00187976	0.0204116	rs2079645_ENSG00000141965.3
Uninfected	ENSG00000141994.11	DUS3L	rs8106226	19	5781242	C	T	0.442708	0.240264	-4.52918	32.0905	0.424693	0.007082	0.538494	30.8522	2870	4	6028	13.9239	0.992544	0.992194	2.95677e-05	0.000555322	rs8106226_ENSG00000141994.11
Uninfected	ENSG00000142188.12	TMEM50B	rs8133431	21	34796556	C	T	0.244792	0.018655	-3.13961	23.1653	0.448534	0.008431	0.48976	33.876	2376	18	4507	9.31443	0.99392	0.987865	0.000725092	0.00931399	rs8133431_ENSG00000142188.12
Uninfected	ENSG00000142459.4	EVI5L	rs8109131	19	7271276	A	G	0.604167	0.000316	-2.4211	23.9427	0.413789	0.00461	0.527397	15.071	1631	4	6744	10.1524	0.994245	0.991591	0.0037923	0.0356637	rs8109131_ENSG00000142459.4
Uninfected	ENSG00000142539.9	CTD-2545M3.6	rs73932017	19	50454723	C	T	0.072917	0.546375	-2.57296	24.5875	0.441329	0.002693	0.482502	64.1512	1076	18	5995	10.1197	0.992939	0.971007	0.00267326	0.0270908	rs73932017_ENSG00000142539.9
Uninfected	ENSG00000142541.12	RPL13A	rs6509405	19	49301251	C	T	0.432292	1.61934	-8.80213	53.3501	0.471308	0.001486	0.490322	230.478	1016	5	5657	23.2552	0.954604	0.990988	1.57715e-09	5.89594e-08	rs6509405_ENSG00000142541.12
Uninfected	ENSG00000142632.12	ARHGEF19	rs221045	1	16530049	C	T	0.739583	5.66017	-9.50881	53.6126	0.293626	0.003651	0.48341	11.8976	3025	4	5076	25.3294	0.981348	0.991962	3.09878e-10	1.28606e-08	rs221045_ENSG00000142632.12
Uninfected	ENSG00000142684.7	ZNF593	rs72666338	1	26483905	A	T	0.182292	0.307508	-3.00964	23.9006	0.454802	0.006389	0.458982	81.9946	1982	5	3501	9.46056	0.99657	0.987522	0.000978053	0.011952	rs72666338_ENSG00000142684.7
Uninfected	ENSG00000142765.13	SYTL1	rs2788689	1	28030382	T	A	0.072917	5.05786	-3.88517	24.1364	0.274983	0.016329	0.493379	8.30584	1706	7	2903	10.9287	0.99153	0.779045	0.000130267	0.0020865	rs2788689_ENSG00000142765.13
Uninfected	ENSG00000142794.14	NBPF3	rs1566523	1	21766663	G	C	0.453125	6.70947	-11.6986	62.5911	0.138019	0.000112	0.610237	2.00487	2326	9	5355	30.7804	0.987081	0.99383	2.00162e-12	1.13982e-10	rs1566523_ENSG00000142794.14
Uninfected	ENSG00000143079.10	CTTNBP2NL	rs2488759	1	112942616	A	G	0.609375	5.26503	-3.12747	21.118	0.56784	0.001647	0.464183	18.0895	2800	18	4909	8.55855	0.986882	0.99236	0.000745649	0.00950326	rs2488759_ENSG00000143079.10
Uninfected	ENSG00000143153.8	ATP1B1	rs77276658	1	168385351	T	C	0.052083	2.33757	-2.34992	21.0051	0.325996	0.01023	0.419802	4.58301	705	6	5445	9.63083	0.99149	0.960841	0.00446765	0.0405462	rs77276658_ENSG00000143153.8
Uninfected	ENSG00000143155.8	TIPRL	rs4657736	1	168107218	A	C	0.177083	0.48036	-2.63162	20.2596	0.457038	0.001098	0.536369	105.149	2145	1	5167	7.68387	0.928904	0.98754	0.00233548	0.0241806	rs4657736_ENSG00000143155.8
Uninfected	ENSG00000143198.8	MGST3	rs10737515	1	165599460	G	A	0.479167	2.62049	-7.11285	42.1679	0.404468	0.012548	0.491252	15.3302	2789	8	5705	18.9122	0.992888	0.990508	7.71163e-08	2.28537e-06	rs10737515_ENSG00000143198.8
Uninfected	ENSG00000143226.9	FCGR2A	rs77996283	1	161564468	T	G	0.260417	1.74049	-2.49937	24.9577	0.709557	0.024982	0.426542	2.95216	2749	7	5404	11.4347	0.991794	0.990512	0.00316685	0.0309653	rs77996283_ENSG00000143226.9
Uninfected	ENSG00000143297.14	FCRL5	rs849824	1	157539901	G	A	0.375	8.01185	-8.20068	50.7764	0.391388	0.005239	0.461177	3.35272	3019	53	6091	23.4353	0.991349	0.992498	6.29965e-09	2.1958e-07	rs849824_ENSG00000143297.14
Uninfected	ENSG00000143376.8	SNX27	rs114507360	1	152378895	T	A	0.052083	2.33757	-3.63254	28.1019	0.355061	0.00403	0.481101	48.1691	3152	10	4059	12.5233	0.990043	0.871549	0.000233057	0.00349033	rs114507360_ENSG00000143376.8
Uninfected	ENSG00000143537.9	ADAM15	rs182316345	1	155537880	A	T	0.052083	2.33757	-2.89015	25.6044	0.301002	6.4e-05	0.552857	14.81	2485	5	3073	11.993	0.994324	0.963102	0.00128781	0.0150219	rs182316345_ENSG00000143537.9
Uninfected	ENSG00000143653.9	SCCPDH	rs7365254	1	246888826	T	A	0.088542	0.905927	-8.57756	49.6266	0.309702	0.001367	0.490365	24.777	4328	9	7926	23.6353	0.953738	0.926012	2.64508e-09	9.66687e-08	rs7365254_ENSG00000143653.9
Uninfected	ENSG00000143776.14	CDC42BPA	rs77116170	1	227577717	C	A	0.057292	0.354568	-12.4551	66.7674	0.144297	0.004525	0.528363	0.712702	3604	39	5739	32.9309	0.992008	0.948359	3.50659e-13	2.20442e-11	rs77116170_ENSG00000143776.14
Uninfected	ENSG00000143797.7	MBOAT2	rs328637	2	9243530	A	G	0.786458	0.972133	-4.73682	32.3278	0.723896	0.00253	0.48621	2.14528	2712	12	5630	15.2926	0.987921	0.984463	1.83306e-05	0.000358362	rs328637_ENSG00000143797.7
Uninfected	ENSG00000143870.8	PDIA6	rs10929699	2	10918209	C	T	0.338542	0.833086	-3.81156	31.2517	0.462685	0.003019	0.447999	45.3874	3646	9	6814	12.8057	0.990971	0.990122	0.000154327	0.00240885	rs10929699_ENSG00000143870.8
Uninfected	ENSG00000144021.2	CIAO1	rs4907307	2	96925269	T	A	0.348958	0.019382	-3.05043	21.6407	0.458596	0.005774	0.482141	93.0059	672	2	2053	8.26721	0.994791	0.99123	0.000890376	0.011025	rs4907307_ENSG00000144021.2
Uninfected	ENSG00000144118.9	RALB	rs75729710	2	120974373	T	G	0.052083	12.9325	-3.40929	21.5896	0.376332	0.014408	0.380668	19.4498	1660	6	4616	9.48779	0.995583	0.958194	0.000389679	0.00548772	rs75729710_ENSG00000144118.9
Uninfected	ENSG00000144354.9	CDCA7	rs1181	2	174229234	A	T	0.6875	12.2746	-7.05242	45.1723	0.600466	0.009833	0.507484	4.91678	2547	13	4912	20.6332	0.995238	0.967355	8.86307e-08	2.5952e-06	rs1181_ENSG00000144354.9
Uninfected	ENSG00000144381.12	HSPD1	rs3769525	2	198261470	A	G	0.182292	2.24868	-6.69946	39.9052	0.45302	0.004802	0.474122	54.441	1752	6	3490	17.1786	0.990965	0.970527	1.99774e-07	5.54301e-06	rs3769525_ENSG00000144381.12
Uninfected	ENSG00000144426.14	NBEAL1	rs146184762	2	204055517	C	T	0.052083	2.33757	-2.8053	25.6844	0.188672	0.005208	0.455421	17.1956	1995	11	3894	12.52	0.986452	0.63087	0.00156566	0.0176061	rs146184762_ENSG00000144426.14
Uninfected	ENSG00000144452.10	ABCA12	rs34732883	2	215674371	C	T	0.708333	0.16948	-7.69541	47.0727	0.774273	4.5e-05	0.521183	5.5294	2417	10	5896	22.7145	0.990765	0.989258	2.01644e-08	6.50743e-07	rs34732883_ENSG00000144452.10
Uninfected	ENSG00000144559.6	TAMM41	rs2454145	3	11887044	A	T	0.322917	1.94753	-12.4282	66.1248	0.422525	0.00689	0.416456	91.8297	2717	22	5288	30.3817	0.989816	0.992366	3.73038e-13	2.32721e-11	rs2454145_ENSG00000144559.6
Uninfected	ENSG00000144580.9	RQCD1	rs60864366	2	219292286	T	C	0.072917	0.593864	-5.74206	31.5069	0.405371	0.001232	0.448044	85.0181	1828	6	4101	13.8499	0.986718	0.96189	1.81108e-06	4.32649e-05	rs60864366_ENSG00000144580.9
Uninfected	ENSG00000144642.16	RBMS3	rs4680816	3	29325250	C	T	0.166667	0.06	-2.4199	24.0903	0.703566	0.016624	0.457468	2.56686	2406	11	8274	10.9678	0.987647	0.985969	0.00380276	0.0357106	rs4680816_ENSG00000144642.16
Uninfected	ENSG00000144712.7	CAND2	rs150046962	3	12819825	G	A	0.052083	2.33757	-9.9437	55.8722	0.179581	0.001071	0.477369	517.128	2446	7	5910	27.3221	0.993265	0.945703	1.13842e-10	5.04337e-09	rs150046962_ENSG00000144712.7
Uninfected	ENSG00000144741.13	SLC25A26	rs35780513	3	65868446	G	A	0.166667	1.5	-2.81122	25.6494	0.441712	0.00509	0.447334	74.0996	2412	24	6645	10.6314	0.988113	0.984304	0.00154447	0.0174077	rs35780513_ENSG00000144741.13
Uninfected	ENSG00000144791.5	LIMD1	rs9844307	3	45609868	A	T	0.25	0	-2.70695	25.8926	0.417135	0.001205	0.520066	20.2162	2158	28	5440	11.1131	0.993687	0.989308	0.00196361	0.0211115	rs9844307_ENSG00000144791.5
Uninfected	ENSG00000144792.5	ZNF660	rs9855152	3	44458730	T	C	0.817708	0.307508	-2.35985	17.1303	0.67048	0.007023	0.507931	3.43254	1480	6	3895	7.77959	0.983077	0.98742	0.00436671	0.0398786	rs9855152_ENSG00000144792.5
Uninfected	ENSG00000144895.7	EIF2A	rs14434	3	150302010	C	T	0.791667	5.62704	-3.49919	29.0746	0.586351	0.005067	0.490099	71.3041	2152	8	4549	12.8757	0.979682	0.840852	0.000316819	0.00456672	rs14434_ENSG00000144895.7
Uninfected	ENSG00000145014.13	TMEM44	rs13326991	3	193872302	G	A	0.151042	3.03873	-3.05544	24.6498	0.389818	0.001483	0.462688	12.6812	1624	29	7681	10.7961	0.992045	0.969363	0.000880152	0.0109133	rs13326991_ENSG00000145014.13
Uninfected	ENSG00000145016.9	KIAA0226	rs111350407	3	197429310	A	G	0.109375	0.796042	-2.77965	19.1542	0.440354	0.001469	0.461752	42.2035	2862	27	3995	7.51613	0.987164	0.979295	0.00166094	0.0184133	rs111350407_ENSG00000145016.9
Uninfected	ENSG00000145088.4	EAF2	rs6438652	3	121480375	A	G	0.588542	10.6619	-4.29429	24.9942	0.5673	0.002563	0.454521	22.3474	2030	2	4819	10.33	0.994851	0.99369	5.07822e-05	0.000900246	rs6438652_ENSG00000145088.4
Uninfected	ENSG00000145194.13	ECE2	rs6765821	3	184762269	T	C	0.510417	0.170305	-3.29175	20.9367	0.561829	0.001458	0.520177	28.3043	4974	6	5703	8.40279	0.987224	0.991331	0.000510803	0.00692465	rs6765821_ENSG00000145194.13
Uninfected	ENSG00000145214.9	DGKQ	rs4690196	4	960713	G	A	0.3125	0.088154	-8.80237	53.283	0.667991	2.1e-05	0.523419	16.5218	2284	4	5458	24.8952	0.989747	0.991077	1.57625e-09	5.89594e-08	rs4690196_ENSG00000145214.9
Uninfected	ENSG00000145284.7	SCD5	rs12506410	4	83721656	T	G	0.552083	2.38216	-10.3668	58.3981	0.219198	0.005237	0.504387	1.42431	3459	11	6022	28.2497	0.992743	0.992174	4.29761e-11	2.04335e-09	rs12506410_ENSG00000145284.7
Uninfected	ENSG00000145287.6	PLAC8	rs34381785	4	84142292	A	G	0.364583	1.479	-10.6881	56.5605	0.670906	0.022222	0.369796	6.5108	2824	6	5644	26.6092	0.989283	0.98604	2.05049e-11	1.01176e-09	rs34381785_ENSG00000145287.6
Uninfected	ENSG00000145348.12	TBCK	rs11940160	4	107247367	A	G	0.135417	3.81158	-2.57654	19.3419	0.539528	0.000631	0.455471	178.116	2698	24	4367	7.09571	0.986389	0.987033	0.00265132	0.0268824	rs11940160_ENSG00000145348.12
Uninfected	ENSG00000145349.12	CAMK2D	rs13150144	4	114391663	A	G	0.302083	1.17545	-3.3439	25.189	0.41896	0.002644	0.5277	8.04254	2240	17	6069	10.7397	0.990177	0.991096	0.000452998	0.00625796	rs13150144_ENSG00000145349.12
Uninfected	ENSG00000145354.5	CISD2	rs11733749	4	103547142	T	G	0.338542	0.208813	-2.27595	21.1041	0.534419	0.006088	0.49874	77.1042	1806	4	4871	7.84755	0.992161	0.989742	0.00529723	0.0466161	rs11733749_ENSG00000145354.5
Uninfected	ENSG00000145476.11	CYP4V2	rs4997690	4	187125426	C	G	0.708333	1.95918	-15.7306	82.5724	0.318606	0.004498	0.435668	5.39551	3685	38	7030	39.5614	0.993995	0.98597	1.85939e-16	1.65562e-14	rs4997690_ENSG00000145476.11
Uninfected	ENSG00000145685.9	LHFPL2	rs163125	5	78282670	G	A	0.734375	0.860968	-3.16262	28.0607	0.605784	0.001063	0.459826	11.7805	4043	37	5849	12.3554	0.983606	0.985739	0.000687668	0.00888571	rs163125_ENSG00000145685.9
Uninfected	ENSG00000145703.11	IQGAP2	rs199604594	5	76905817	G	A	0.052083	0.28982	-5.25652	35.4583	0.363871	0.00404	0.471396	13.7889	6122	23	6378	16.2043	0.994415	0.915668	5.53967e-06	0.000120173	rs199604594_ENSG00000145703.11
Uninfected	ENSG00000145725.15	PPIP5K2	rs6879788	5	102314057	T	C	0.411458	2.49449	-13.4677	69.6356	0.560599	0.00236	0.512285	117.336	2055	19	4743	31.8629	0.988617	0.993115	3.40618e-14	2.42632e-12	rs6879788_ENSG00000145725.15
Uninfected	ENSG00000145736.10	GTF2H2	rs59636664	5	70683724	A	G	0.052083	2.33757	-4.51306	31.9209	0.1683	0.01	0.5	4.02654	181	0	1911	15.4193	NA	0.833715	3.06862e-05	0.00057358	rs59636664_ENSG00000145736.10
Uninfected	ENSG00000145779.7	TNFAIP8	rs32657	5	118703861	C	T	0.395833	0.167272	-10.1271	57.2431	0.545214	0.003492	0.494206	80.8398	2768	25	5813	25.6394	0.991933	0.991413	7.46263e-11	3.39966e-09	rs32657_ENSG00000145779.7
Uninfected	ENSG00000145911.5	N4BP3	rs59400282	5	177834957	C	A	0.057292	10.1377	-2.63651	25.7138	0.288089	0.012454	0.467194	11.9438	3063	3	5832	11.7276	0.98955	0.858998	0.00230933	0.0239987	rs59400282_ENSG00000145911.5
Uninfected	ENSG00000146066.2	HIGD2A	rs6863122	5	175810837	C	T	0.083333	0.793388	-6.24581	41.0746	0.4047	0.001531	0.488307	130.477	1944	4	3875	18.5036	0.980201	0.977159	5.67788e-07	1.48101e-05	rs6863122_ENSG00000146066.2
Uninfected	ENSG00000146085.7	MUT	rs4573082	6	49378192	T	G	0.302083	5.31078	-3.81778	23.583	0.556508	0.004993	0.484266	77.797	2671	6	4832	9.52903	0.992663	0.98749	0.000152132	0.00238218	rs4573082_ENSG00000146085.7
Uninfected	ENSG00000146094.9	DOK3	rs115939620	5	176936178	T	G	0.052083	2.33757	-2.78769	21.3685	0.382833	0.005025	0.497096	25.083	1876	11	4733	9.3159	0.995764	0.963655	0.00163046	0.0181061	rs115939620_ENSG00000146094.9
Uninfected	ENSG00000146223.10	RPL7L1	rs1150797	6	42841231	G	A	0.135417	7.97534	-21.8494	107.879	0.36777	0.005586	0.491706	40.5828	2180	21	3961	51.6286	0.992474	0.990463	1.41456e-22	1.99351e-20	rs1150797_ENSG00000146223.10
Uninfected	ENSG00000146247.13	PHIP	rs9361443	6	79496050	C	A	0.484375	7.00465	-3.58407	21.557	0.47762	0.002637	0.495424	130.159	2583	17	5506	7.728	0.994274	0.993682	0.000260572	0.00384374	rs9361443_ENSG00000146247.13
Uninfected	ENSG00000146281.5	PM20D2	rs693932	6	89830374	G	C	0.604167	2.85375	-8.11389	43.0307	0.681791	0.002679	0.461892	6.28271	2487	6	4708	20.1171	0.989989	0.992586	7.69325e-09	2.63007e-07	rs693932_ENSG00000146281.5
Uninfected	ENSG00000146376.6	ARHGAP18	rs1476042	6	130017093	T	G	0.578125	6.12477	-3.48482	29.4091	0.416982	0.00282	0.465675	18.0103	2628	13	5588	12.6023	0.986413	0.99318	0.000327473	0.0046963	rs1476042_ENSG00000146376.6
Uninfected	ENSG00000146535.9	GNA12	rs7784066	7	2819727	T	A	0.270833	1.11337	-11.619	66.6923	0.619451	0.003139	0.470482	33.6731	3563	14	7576	31.0732	0.991562	0.987917	2.4044e-12	1.36521e-10	rs7784066_ENSG00000146535.9
Uninfected	ENSG00000146540.10	C7orf50	rs553346716	7	541997	G	A	0.057292	0.354568	-7.54363	42.9282	0.390002	0.00349	0.475166	44.0079	2179	15	8105	19.366	0.965942	0.853894	2.86004e-08	8.97841e-07	rs553346716_ENSG00000146540.10
Uninfected	ENSG00000146574.11	CCZ1B	rs4476910	7	6884764	A	C	0.588542	2.49449	-12.4843	70.5597	0.282165	0.002697	0.462396	8.37441	2865	6	7342	33.4821	0.976434	0.99108	3.27848e-13	2.07168e-11	rs4476910_ENSG00000146574.11
Uninfected	ENSG00000146707.10	POMZP3	rs146021635	7	76179719	C	A	0.083333	0.793388	-10.4586	56.8055	0.69343	0.00263	0.399366	13.1055	2484	24	5581	26.7053	0.985234	0.912532	3.47845e-11	1.67831e-09	rs146021635_ENSG00000146707.10
Uninfected	ENSG00000146856.10	AGBL3	rs12534873	7	134695063	T	G	0.838542	0.140593	-2.30039	23.0146	0.600921	0.014241	0.529653	15.0621	3159	26	6229	10.0044	0.993926	0.980109	0.00500741	0.0445661	rs12534873_ENSG00000146856.10
Uninfected	ENSG00000146859.6	TMEM140	rs4573214	7	134685814	G	T	0.395833	0.197628	-3.42319	19.9995	0.461478	0.003421	0.493221	43.7261	2760	9	5944	7.50386	0.996624	0.990648	0.000377409	0.00534182	rs4573214_ENSG00000146859.6
Uninfected	ENSG00000146909.3	NOM1	rs887614	7	156750695	G	A	0.453125	1.8351	-12.8383	69.886	0.44003	0.001961	0.47653	82.0477	3181	39	6929	32.0831	0.987357	0.992744	1.4512e-13	9.47584e-12	rs887614_ENSG00000146909.3
Uninfected	ENSG00000147421.13	HMBOX1	rs28703686	8	28941135	C	T	0.130208	0.112624	-3.61758	27.6733	0.41723	0.002115	0.502373	46.1389	2473	9	4915	11.8743	0.991168	0.983511	0.000241225	0.00360439	rs28703686_ENSG00000147421.13
Uninfected	ENSG00000147649.5	MTDH	rs6992167	8	98789114	T	G	0.067708	6.3611	-2.58657	23.5476	0.433544	0.001991	0.491408	60.1899	2151	13	4252	9.70544	0.986487	0.964216	0.00259078	0.0263504	rs6992167_ENSG00000147649.5
Uninfected	ENSG00000147813.11	NAPRT1	rs9657360	8	144676862	C	T	0.635417	2.03702	-21.8855	111.451	0.816381	0.002387	0.489909	3.9568	3860	11	5524	54.146	0.989179	0.967887	1.30179e-22	1.86137e-20	rs9657360_ENSG00000147813.11
Uninfected	ENSG00000147852.11	VLDLR	rs60424133	9	2609018	T	C	0.630208	4.55335	-2.42349	25.2175	0.346858	0.011168	0.402516	4.64459	4314	14	7364	11.3674	0.990006	0.992746	0.00377147	0.0355189	rs60424133_ENSG00000147852.11
Uninfected	ENSG00000147889.12	CDKN2A	rs529641957	9	21968155	T	G	0.0625	0.426667	-3.43842	29.1543	0.141794	0.004571	0.493965	7.17188	2663	6	5452	14.3645	0.975708	0.450841	0.000364405	0.0051727	rs529641957_ENSG00000147889.12
Uninfected	ENSG00000148110.11	HIATL1	rs9299419	9	97066584	C	T	0.588542	0.278709	-4.05566	28.1148	0.448327	0.028692	0.428508	77.1473	2561	5	5200	11.4802	0.950007	0.991368	8.79701e-05	0.00146535	rs9299419_ENSG00000148110.11
Uninfected	ENSG00000148120.10	C9orf3	rs9987803	9	97485004	C	T	0.114583	0.55356	-4.34066	26.555	0.613761	0.001732	0.517567	26.0026	3160	21	6145	11.5396	0.990605	0.978046	4.56398e-05	0.000815728	rs9987803_ENSG00000148120.10
Uninfected	ENSG00000148175.8	STOM	rs55999280	9	124159191	T	G	0.3125	4.82733	-2.57996	22.362	0.569741	0.004915	0.514241	15.5675	1696	6	4032	9.1392	0.991828	0.992447	0.00263049	0.0267265	rs55999280_ENSG00000148175.8
Uninfected	ENSG00000148290.5	SURF1	rs1059773	9	136228865	C	A	0.25	0	-5.78992	37.2607	0.566774	5e-06	0.472445	69.1051	2802	6	6328	16.1642	0.982009	0.989863	1.62209e-06	3.92286e-05	rs1059773_ENSG00000148290.5
Uninfected	ENSG00000148655.10	C10orf11	rs72803498	10	76835438	T	A	0.09375	6.70947	-2.63715	25.699	0.230133	0.001117	0.538465	0.844068	692	9	5779	12.4195	0.993199	0.98105	0.00230597	0.0239765	rs72803498_ENSG00000148655.10
Uninfected	ENSG00000148660.16	CAMK2G	rs2688626	10	75611090	G	A	0.494792	2.03907	-2.55481	24.5372	0.552289	0.007707	0.435606	66.4881	2152	10	3824	9.89293	0.991505	0.992852	0.00278734	0.028015	rs2688626_ENSG00000148660.16
Uninfected	ENSG00000148690.10	FRA10AC1	rs10786121	10	95419796	G	A	0.755208	0.474253	-2.27464	20.7803	0.462914	0.004996	0.462938	92.9054	2511	20	4499	7.72259	0.990977	0.989875	0.00531331	0.0466946	rs10786121_ENSG00000148690.10
Uninfected	ENSG00000148773.8	MKI67	rs11596153	10	129919017	A	G	0.125	1.95918	-14.7714	79.5311	0.550086	0.002873	0.487703	51.1796	3763	61	7132	36.8078	0.991385	0.979042	1.6928e-15	1.35902e-13	rs11596153_ENSG00000148773.8
Uninfected	ENSG00000148814.13	LRRC27	rs6560691	10	134140245	A	G	0.208333	1.28709	-4.00053	32.0415	0.608683	0.000478	0.382646	24.0393	3656	25	6618	14.2203	0.989687	0.987736	9.98769e-05	0.00163723	rs6560691_ENSG00000148814.13
Uninfected	ENSG00000148824.14	MTG1	rs7906765	10	135225460	G	T	0.229167	0.00058	-5.50096	34.2911	0.538546	0.004365	0.49615	107.342	2806	13	3721	14.2504	0.993651	0.989016	3.15532e-06	7.15388e-05	rs7906765_ENSG00000148824.14
Uninfected	ENSG00000148834.8	GSTO1	rs76631062	10	105635239	C	T	0.0625	8.01185	-11.1274	63.3995	0.202301	0.002644	0.517126	65.2031	1155	4	4423	30.0082	0.987537	0.582577	7.45771e-12	3.95905e-10	rs76631062_ENSG00000148834.8
Uninfected	ENSG00000148908.10	RGS10	rs73437669	10	120544204	T	G	0.052083	2.33757	-2.6823	24.4322	0.382642	0.002619	0.493024	70.1791	713	2	5400	10.3889	0.983861	0.844069	0.00207824	0.0221013	rs73437669_ENSG00000148908.10
Uninfected	ENSG00000149050.5	ZNF214	rs10769733	11	6926846	G	C	0.442708	0.00585	-3.28679	26.7062	0.33893	0.001381	0.38846	5.3067	2813	10	6976	12.2292	0.994479	0.990774	0.00051667	0.00699451	rs10769733_ENSG00000149050.5
Uninfected	ENSG00000149054.10	ZNF215	rs7106667	11	6922258	A	G	0.390625	0.335824	-8.51728	46.7363	0.631184	0.00185	0.466183	10.0943	2988	14	7110	21.5684	0.991298	0.991699	3.03894e-09	1.09834e-07	rs7106667_ENSG00000149054.10
Uninfected	ENSG00000149084.7	HSD17B12	rs1061810	11	43877934	C	A	0.296875	0.566277	-21.8644	112.078	0.419467	0.002382	0.455684	96.2029	3651	16	6500	53.0195	0.99265	0.995553	1.36649e-22	1.93972e-20	rs1061810_ENSG00000149084.7
Uninfected	ENSG00000149089.8	APIP	rs6484746	11	34903671	C	T	0.125	5.44218	-31.8845	149.908	0.384455	0.003049	0.470821	42.4712	2994	12	6011	72.1558	0.995396	0.955015	1.30473e-32	3.65119e-30	rs6484746_ENSG00000149089.8
Uninfected	ENSG00000149212.6	SESN3	rs1893809	11	93930268	T	G	0.723958	0.4511	-2.4514	23.6506	0.667978	0.004033	0.526955	3.71855	85	7	4950	10.7713	0.990168	0.988903	0.0035367	0.0337459	rs1893809_ENSG00000149212.6
Uninfected	ENSG00000149257.9	SERPINH1	rs113887130	11	74532424	C	T	0.067708	0.819512	-2.59102	24.752	0.332431	0.004147	0.460578	13.337	574	12	3933	11.3398	0.993601	0.969275	0.00256435	0.026163	rs113887130_ENSG00000149257.9
Uninfected	ENSG00000149269.5	PAK1	rs7924748	11	76451038	T	C	0.166667	0.24	-2.35817	24.2842	0.5918	0.015585	0.211677	24.8621	1106	5	5274	10.1771	0.971431	0.984563	0.00438362	0.0399725	rs7924748_ENSG00000149269.5
Uninfected	ENSG00000149292.12	TTC12	rs7130431	11	113238223	T	G	0.671875	1.52111	-3.61195	26.7627	0.594796	0.008033	0.415946	19.0619	2563	8	5026	11.6574	0.99289	0.991818	0.000244369	0.0036458	rs7130431_ENSG00000149292.12
Uninfected	ENSG00000149311.13	ATM	rs10890822	11	108027060	C	A	0.484375	0.364084	-4.08533	23.5215	0.545604	0.004618	0.441334	32.5619	2713	40	5049	9.3816	0.990423	0.992222	8.21615e-05	0.0013769	rs10890822_ENSG00000149311.13
Uninfected	ENSG00000149564.7	ESAM	rs10502279	11	123772576	T	C	0.052083	12.9325	-4.10082	32.2837	0.180623	0.005204	0.347852	3.57653	497	6	5951	15.4544	0.985351	0.822547	7.92825e-05	0.0013377	rs10502279_ENSG00000149564.7
Uninfected	ENSG00000149716.8	ORAOV1	rs2096776	11	68741634	G	C	0.234375	1.67201	-2.81914	26.4914	0.428194	0.004975	0.422946	44.492	630	29	5729	11.2445	0.991469	0.986884	0.00151656	0.0171915	rs2096776_ENSG00000149716.8
Uninfected	ENSG00000149761.4	NUDT22	rs2845597	11	63954370	G	A	0.28125	5.37926	-2.68643	21.9385	0.464985	0.001497	0.476364	178.567	1604	5	3446	8.30333	0.994886	0.986455	0.00205861	0.0219402	rs2845597_ENSG00000149761.4
Uninfected	ENSG00000149781.8	FERMT3	rs11231505	11	63260988	T	C	0.052083	0.28982	-4.1693	30.3316	0.423518	0.001561	0.478591	84.4215	647	4	3500	12.8232	0.980945	0.857492	6.77167e-05	0.00116055	rs11231505_ENSG00000149781.8
Uninfected	ENSG00000150347.10	ARID5B	rs61852263	10	63644467	C	T	0.140625	6.86119	-2.46577	21.1556	0.388636	0.001803	0.517847	12.7333	1999	4	4848	9.07043	0.99463	0.986112	0.0034216	0.0329932	rs61852263_ENSG00000150347.10
Uninfected	ENSG00000150593.11	PDCD4	rs11195352	10	112602945	C	T	0.182292	0.307508	-15.0632	81.5931	0.382818	0.003568	0.479234	25.3644	2150	13	5173	38.5203	0.993186	0.972219	8.64564e-16	7.17624e-14	rs11195352_ENSG00000150593.11
Uninfected	ENSG00000150637.4	CD226	rs668905	18	66501808	C	T	0.947917	0.28982	-3.83532	26.6958	0.749792	0.007596	0.495961	5.40752	11	19	5611	12.4439	0.993316	0.815025	0.000146109	0.00229337	rs668905_ENSG00000150637.4
Uninfected	ENSG00000150787.3	PTS	rs7929600	11	112091872	C	T	0.0625	1.18518	-2.60591	24.947	0.624132	0.000751	0.505505	39.0827	1655	2	4205	10.7388	0.967345	0.965773	0.00247792	0.0254136	rs7929600_ENSG00000150787.3
Uninfected	ENSG00000150977.9	RILPL2	rs28576315	12	123914122	G	A	0.239583	0.696373	-2.77844	24.0195	0.456139	0.005039	0.461141	63.2203	1945	3	4564	9.48228	0.99203	0.986145	0.00166557	0.0184437	rs28576315_ENSG00000150977.9
Uninfected	ENSG00000151332.14	MBIP	rs4900716	14	36754891	A	C	0.703125	4.92548	-4.96978	31.3913	0.459677	0.002235	0.435367	109.441	2080	7	4934	12.9422	0.996504	0.992222	1.07205e-05	0.00022013	rs4900716_ENSG00000151332.14
Uninfected	ENSG00000151353.10	TMEM18	rs2293083	2	676177	C	G	0.671875	0.593489	-5.41052	38.3159	0.432249	0.002681	0.487791	52.9303	1950	6	6458	16.6638	0.99375	0.991444	3.88581e-06	8.6894e-05	rs2293083_ENSG00000151353.10
Uninfected	ENSG00000151388.6	ADAMTS12	rs4867116	5	32651271	G	A	0.536458	0.023361	-2.69518	22.0381	0.611097	0.0086	0.501101	4.15546	338	14	7420	9.53549	0.993336	0.99184	0.00201751	0.0215962	rs4867116_ENSG00000151388.6
Uninfected	ENSG00000151461.15	UPF2	rs72775983	10	11955345	G	A	0.057292	0.354568	-2.7322	20.372	0.438526	0.001741	0.498661	139.216	2802	7	6523	8.17067	0.987515	0.9655	0.00185268	0.0201512	rs72775983_ENSG00000151461.15
Uninfected	ENSG00000151470.8	C4orf33	rs57501568	4	129888787	G	T	0.229167	0.362212	-3.07387	24.5401	0.557677	0.003627	0.47484	60.9482	1841	15	5167	9.96037	0.994305	0.987801	0.000843582	0.0105573	rs57501568_ENSG00000151470.8
Uninfected	ENSG00000151474.15	FRMD4A	rs12218255	10	14704082	A	C	0.119792	0.133591	-3.64312	29.8406	0.400304	0.002551	0.495982	4.24359	7146	78	9698	13.2246	0.994367	0.979988	0.000227448	0.00341625	rs12218255_ENSG00000151474.15
Uninfected	ENSG00000151552.7	QDPR	rs34914923	4	17511949	G	T	0.171875	2.40797	-47.9593	232.072	0.334179	0.00899	0.520776	32.401	2840	10	5219	113.481	0.99654	0.953685	1.09822e-48	6.7228e-46	rs34914923_ENSG00000151552.7
Uninfected	ENSG00000151575.10	TEX9	rs2713935	15	56546212	C	T	0.390625	0.022722	-3.13779	26.9124	0.555491	0.006667	0.488022	12.7069	2705	15	5202	11.1193	0.992818	0.991414	0.000728126	0.00932239	rs2713935_ENSG00000151575.10
Uninfected	ENSG00000151690.10	MFSD6	rs72903331	2	191246022	A	C	0.15625	1.64404	-2.85414	17.9537	0.546159	0.003035	0.537208	53.6922	2102	20	4338	6.66751	0.992933	0.986438	0.00139913	0.0161032	rs72903331_ENSG00000151690.10
Uninfected	ENSG00000151725.7	MLF1IP	rs6552800	4	185608861	C	T	0.359375	2.54922	-14.2612	73.8149	0.576925	0.002959	0.447874	39.4534	3200	17	7026	34.2549	0.991819	0.990258	5.4801e-15	4.08173e-13	rs6552800_ENSG00000151725.7
Uninfected	ENSG00000151773.8	CCDC122	rs12873099	13	44396247	G	A	0.208333	17.881	-5.35354	32.5207	0.625054	0.008018	0.410005	7.53563	2609	10	4884	14.5991	0.990334	0.990802	4.43057e-06	9.76271e-05	rs12873099_ENSG00000151773.8
Uninfected	ENSG00000151806.9	GUF1	rs76085716	4	44525798	T	A	0.057292	0.354568	-3.15443	27.7238	0.365715	0.002785	0.490345	72.356	1842	13	5008	12.3372	0.990266	0.871543	0.000700754	0.00903692	rs76085716_ENSG00000151806.9
Uninfected	ENSG00000151917.13	BEND6	rs7760435	6	56834432	A	T	0.229167	1.2802	-6.7194	42.1846	0.319272	0.003801	0.503313	5.81302	2479	7	4595	19.8666	0.991577	0.989584	1.9081e-07	5.3169e-06	rs7760435_ENSG00000151917.13
Uninfected	ENSG00000152082.9	MZT2B	rs60185353	2	130984799	A	C	0.052083	0.28982	-8.21487	48.8543	0.366557	0.002213	0.332901	90.0573	2749	1	4423	22.1846	0.957807	0.660916	6.09721e-09	2.13283e-07	rs60185353_ENSG00000152082.9
Uninfected	ENSG00000152213.3	ARL11	rs9535274	13	50194394	G	A	0.4375	0.067187	-6.96685	43.6031	0.410797	0.005781	0.512269	29.6507	2108	10	4218	19.6694	0.988363	0.989858	1.07932e-07	3.10923e-06	rs9535274_ENSG00000152213.3
Uninfected	ENSG00000152219.4	ARL14EP	rs1933337	11	30329232	C	A	0.427083	0.045328	-2.3662	18.2084	0.468895	0.001989	0.479857	132.013	2176	7	3912	6.379	0.978833	0.991875	0.00430333	0.0394099	rs1933337_ENSG00000152219.4
Uninfected	ENSG00000152268.8	SPON1	rs7118682	11	14274550	T	G	0.390625	1.01661	-5.6391	38.9962	0.365481	7e-06	0.464247	15.4602	3838	6	5406	17.8133	0.989646	0.991915	2.2956e-06	5.35339e-05	rs7118682_ENSG00000152268.8
Uninfected	ENSG00000152348.11	ATG10	rs226196	5	81576965	C	A	0.744792	0.018397	-74.4842	353.805	0.669494	0.009581	0.437873	40.7162	2565	5	5216	173.094	0.994471	0.907178	3.27954e-75	3.56905e-72	rs226196_ENSG00000152348.11
Uninfected	ENSG00000152492.9	CCDC50	rs9808925	3	190363877	A	G	0.067708	6.3611	-4.9065	36.2986	0.599726	0.005184	0.487892	21.9167	938	24	7326	16.1935	0.994992	0.974919	1.24021e-05	0.000250458	rs9808925_ENSG00000152492.9
Uninfected	ENSG00000152518.5	ZFP36L2	rs6544551	2	42712661	C	T	0.567708	0.65099	-2.29486	24.0479	0.436072	0.007928	0.45468	33.6209	554	6	5397	9.87038	0.85834	0.989906	0.00507159	0.0450147	rs6544551_ENSG00000152518.5
Uninfected	ENSG00000152684.10	PELO	rs73094459	5	51468799	G	C	0.083333	3.17355	-2.43387	24.7555	0.378439	0.003551	0.512057	26.07	1024	6	5658	10.968	0.994927	0.979242	0.00368236	0.0348304	rs73094459_ENSG00000152684.10
Uninfected	ENSG00000152689.13	RASGRP3	rs10189430	2	33752152	G	T	0.057292	10.1377	-13.3339	74.2583	0.337414	0.003601	0.488885	14.0136	2609	50	6778	35.4008	0.992939	0.956966	4.63502e-14	3.20832e-12	rs10189430_ENSG00000152689.13
Uninfected	ENSG00000152726.14	FAM21B	rs200226144	10	47953514	C	T	0.145833	0.001165	-2.4583	20.3542	0.820888	0.01	0.5	1.11998	1376	0	2276	9.63032	NA	0.98361	0.00348096	0.0333604	rs200226144_ENSG00000152726.14
Uninfected	ENSG00000152749.7	GPR180	rs3897473	13	95253920	T	G	0.713542	0.314094	-5.66513	39.2686	0.559514	0.002474	0.450689	77.4541	2384	19	5854	17.1698	0.992857	0.990693	2.16206e-06	5.07216e-05	rs3897473_ENSG00000152749.7
Uninfected	ENSG00000152767.11	FARP1	rs285035	13	98791246	C	T	0.536458	11.8081	-3.2108	23.8966	0.625606	0.003752	0.527641	2.00894	2275	56	5981	10.5546	0.991061	0.993939	0.000615462	0.00812231	rs285035_ENSG00000152767.11
Uninfected	ENSG00000152926.10	ZNF117	rs10277801	7	64410352	C	G	0.947917	0.28982	-4.51631	25.9039	0.668484	0.002757	0.49722	18.2861	3297	51	5517	11.925	0.994426	0.957476	3.04573e-05	0.000570936	rs10277801_ENSG00000152926.10
Uninfected	ENSG00000153006.10	SREK1IP1	rs3756739	5	64064411	G	C	0.265625	2.84994	-4.71165	34.2805	0.467052	0.005715	0.490809	121.473	1848	13	4071	14.1954	0.9947	0.995514	1.94244e-05	0.000378988	rs3756739_ENSG00000153006.10
Uninfected	ENSG00000153363.8	LINC00467	rs61850984	1	211416476	T	C	0.135417	0.04362	-4.17447	26.0675	0.407674	0.004283	0.506438	23.238	2440	2	5046	11.2425	0.99326	0.978183	6.69162e-05	0.00115132	rs61850984_ENSG00000153363.8
Uninfected	ENSG00000153406.9	NMRAL1	rs12446765	16	4569625	A	G	0.135417	3.81158	-23.8214	119.154	0.312065	0.003166	0.453472	44.8655	2679	11	6228	56.993	0.976114	0.922382	1.50884e-24	2.52622e-22	rs12446765_ENSG00000153406.9
Uninfected	ENSG00000153561.8	RMND5A	rs2674826	2	86948314	T	C	0.125	0.217687	-4.1394	31.6562	0.428275	0.01127	0.491142	67.1511	2423	11	3942	13.6884	0.996155	0.980138	7.25438e-05	0.00123356	rs2674826_ENSG00000153561.8
Uninfected	ENSG00000153774.4	CFDP1	rs4888388	16	75394148	G	A	0.489583	0.163354	-3.25496	19.361	0.467669	0.003386	0.453696	92.8267	2853	7	6249	6.9974	0.993444	0.991964	0.000555954	0.0074491	rs4888388_ENSG00000153774.4
Uninfected	ENSG00000153898.8	MCOLN2	rs507465	1	85419676	A	G	0.46875	0.001476	-9.2352	48.3953	0.557253	0.002676	0.473213	30.3762	2135	12	4902	21.5744	0.995345	0.990983	5.81839e-10	2.33081e-08	rs507465_ENSG00000153898.8
Uninfected	ENSG00000154146.8	NRGN	rs12272437	11	124824839	T	C	0.244792	0.474253	-2.73535	17.8079	0.649763	0.01	0.5	5.33094	3930	0	5952	7.6889	NA	0.989297	0.00183931	0.0200279	rs12272437_ENSG00000154146.8
Uninfected	ENSG00000154165.3	GPR15	rs12488919	3	98254328	C	T	0.598958	1.18304	-4.76877	33.3446	0.438942	0.002464	0.452426	40.0334	3468	3	6619	14.2032	0.990274	0.990877	1.70307e-05	0.000335291	rs12488919_ENSG00000154165.3
Uninfected	ENSG00000154262.8	ABCA6	rs1024668	17	67065886	A	T	0.848958	5.00199	-2.54033	25.0783	0.419784	0.004018	0.472312	8.29593	2881	22	5235	10.6131	0.993773	0.986928	0.00288181	0.028769	rs1024668_ENSG00000154262.8
Uninfected	ENSG00000154277.8	UCHL1	rs73229781	4	40263765	A	G	0.229167	5.23034	-2.98244	24.0467	0.320749	0.009401	0.53794	1.65828	18	5	5537	11.0871	0.987372	0.990118	0.00104127	0.0126378	rs73229781_ENSG00000154277.8
Uninfected	ENSG00000154556.13	SORBS2	rs6848662	4	186008087	G	T	0.703125	0.050793	-3.83926	27.4549	0.379349	0.002176	0.485097	2.34707	2102	37	8605	12.1982	0.989694	0.986768	0.00014479	0.00227449	rs6848662_ENSG00000154556.13
Uninfected	ENSG00000154719.9	MRPL39	rs9984734	21	26995975	G	A	0.5	2.66667	-9.16871	53.527	0.543707	0.005777	0.518123	98.5723	2679	6	5317	23.7347	0.99649	0.99135	6.78095e-10	2.68891e-08	rs9984734_ENSG00000154719.9
Uninfected	ENSG00000154760.9	SLFN13	rs961134	17	33789463	A	T	0.375	1.18518	-3.52434	29.0519	0.435163	0.003911	0.487455	13.2837	2408	33	4243	12.345	0.990786	0.991431	0.000298989	0.00433523	rs961134_ENSG00000154760.9
Uninfected	ENSG00000154803.8	FLCN	rs10459910	17	17136891	C	T	0.473958	1.97713	-5.73269	39.0193	0.565796	0.005326	0.469805	29.7171	2398	35	4410	17.1682	0.993394	0.992782	1.8506e-06	4.41014e-05	rs10459910_ENSG00000154803.8
Uninfected	ENSG00000154864.7	PIEZO2	rs206548	18	10382883	C	T	0.421875	0.641549	-2.87145	25.2377	0.632763	0.002778	0.470752	1.16103	2453	35	8833	11.2841	0.994028	0.992101	0.00134447	0.0155839	rs206548_ENSG00000154864.7
Uninfected	ENSG00000154978.8	VOPP1	rs73420732	7	55097762	G	T	0.052083	2.33757	-2.25453	22.8676	0.445095	0.004159	0.486188	155.475	2040	6	6413	9.22986	0.979758	0.964916	0.00556508	0.04853	rs73420732_ENSG00000154978.8
Uninfected	ENSG00000155026.12	RSPH10B	rs4476910	7	6884764	A	C	0.588542	2.49449	-15.365	83.5225	0.637036	0.01	0.5	34.3164	5878	0	6850	39.3625	NA	0.992842	4.31508e-16	3.67514e-14	rs4476910_ENSG00000155026.12
Uninfected	ENSG00000155034.14	FBXL18	rs10951954	7	5514276	T	C	0.291667	0.33218	-7.61581	46.1701	0.59218	0.005853	0.489246	30.5028	3829	25	6719	20.9899	0.992249	0.988487	2.42208e-08	7.70229e-07	rs10951954_ENSG00000155034.14
Uninfected	ENSG00000155111.10	CDK19	rs72935932	6	110637566	C	T	0.0625	1.18518	-2.32075	22.7275	0.39077	0.003557	0.484158	31.9274	1707	18	5119	9.91087	0.984022	0.964557	0.00477807	0.0428954	rs72935932_ENSG00000155111.10
Uninfected	ENSG00000155130.5	MARCKS	rs558330638	6	114182267	T	A	0.072917	0.593864	-14.3305	77.9827	0.250577	0.011947	0.469258	4.44471	2455	8	4495	37.7058	0.976709	0.943626	4.67234e-15	3.52025e-13	rs558330638_ENSG00000155130.5
Uninfected	ENSG00000155465.14	SLC7A7	rs8019656	14	23285148	T	C	0.635417	5.32858	-3.45082	29.5488	0.366586	0.003661	0.485425	6.05526	4121	12	6495	13.2532	0.992976	0.992837	0.000354146	0.00504726	rs8019656_ENSG00000155465.14
Uninfected	ENSG00000155542.7	SETD9	rs185220	5	56205357	A	G	0.692708	0.000974	-17.7558	90.3457	0.697	0.000953	0.461918	28.8611	2798	8	5265	43.4531	0.988331	0.991179	1.75483e-18	1.82847e-16	rs185220_ENSG00000155542.7
Uninfected	ENSG00000155545.15	MIER3	rs1862618	5	56096315	G	C	0.677083	2.4e-05	-2.58939	19.8135	0.55755	0.006778	0.551709	44.9417	2502	21	5396	7.83135	0.984481	0.990815	0.00257401	0.0262343	rs1862618_ENSG00000155545.15
Uninfected	ENSG00000155660.6	PDIA4	rs885653	7	149414424	C	T	0.104167	1.298	-2.39516	20.9803	0.563985	0.004743	0.485238	42.2836	4907	14	6028	8.2257	0.992291	0.933935	0.00402571	0.0374097	rs885653_ENSG00000155660.6
Uninfected	ENSG00000155846.12	PPARGC1B	rs10476921	5	149164167	G	A	0.713542	0.314094	-2.35866	20.8607	0.455883	0.000877	0.514818	50.7512	2754	52	5319	8.0002	0.984346	0.990707	0.00437868	0.0399693	rs10476921_ENSG00000155846.12
Uninfected	ENSG00000155906.12	RMND1	rs6557141	6	151774467	G	T	0.177083	5.3e-05	-3.57838	30.0087	0.448032	0.003743	0.482433	108.39	3297	8	6138	12.5615	0.990954	0.987034	0.000264008	0.00389138	rs6557141_ENSG00000155906.12
Uninfected	ENSG00000155957.12	TMBIM4	rs7302893	12	66502665	A	T	0.302083	0.360097	-11.7731	61.2694	0.447863	0.002491	0.468772	91.6805	1762	13	4743	28.0296	0.99055	0.989325	1.68635e-12	9.71584e-11	rs7302893_ENSG00000155957.12
Uninfected	ENSG00000156030.8	ELMSAN1	rs527753518	14	74188133	A	C	0.135417	2.35506	-2.45505	24.5782	0.33323	0.003979	0.412555	53.8915	2305	30	4915	11.2775	0.975563	0.305328	0.00350711	0.0335453	rs527753518_ENSG00000156030.8
Uninfected	ENSG00000156261.8	CCT8	rs73190192	21	30374612	A	G	0.208333	0.521219	-6.72502	40.0757	0.54165	0.00151	0.523979	129.778	3157	4	5397	17.0964	0.981602	0.987333	1.88358e-07	5.25605e-06	rs73190192_ENSG00000156261.8
Uninfected	ENSG00000156398.8	SFXN2	rs2902548	10	104487382	C	T	0.401042	1.18304	-3.10603	26.4682	0.438699	0.0015	0.447081	49.6433	1152	12	2924	10.9486	0.994873	0.992126	0.000783367	0.00988748	rs2902548_ENSG00000156398.8
Uninfected	ENSG00000156482.6	RPL30	rs72678742	8	99044997	C	T	0.182292	0.016943	-2.49224	22.9439	0.476802	0.001682	0.46891	389.617	2593	1	4056	8.28401	0.960955	0.986099	0.00321925	0.0313741	rs72678742_ENSG00000156482.6
Uninfected	ENSG00000156509.9	FBXO43	rs2446917	8	101145709	T	G	0.416667	0.313469	-3.14726	21.8468	0.576033	0.004562	0.526834	13.0232	1298	12	3913	9.06977	0.993555	0.991912	0.000712423	0.00916327	rs2446917_ENSG00000156509.9
Uninfected	ENSG00000156738.13	MS4A1	rs78241680	11	60109987	G	A	0.057292	1.6751	-2.44048	22.963	0.4301	0.003135	0.502406	39.1466	1806	15	4392	9.31193	0.994003	0.890055	0.00362673	0.0344372	rs78241680_ENSG00000156738.13
Uninfected	ENSG00000156795.2	WDYHV1	rs62520970	8	124437488	C	T	0.401042	0.056594	-6.30252	32.2466	0.431161	0.00384	0.478502	52.3704	2059	10	4940	13.8987	0.991253	0.991487	4.98291e-07	1.3155e-05	rs62520970_ENSG00000156795.2
Uninfected	ENSG00000156966.6	B3GNT7	rs6748062	2	231295172	C	T	0.390625	1.01661	-2.45246	18.6287	0.438226	0.004191	0.479279	10.3309	118	9	5118	7.30713	0.986242	0.992119	0.00352806	0.0336799	rs6748062_ENSG00000156966.6
Uninfected	ENSG00000157017.11	GHRL	rs2069058	3	9801023	A	T	0.057292	1.6751	-4.04012	25.7751	0.276683	0.00041	0.392121	15.9132	869	10	4966	12.2143	0.991828	0.966964	9.11757e-05	0.00151359	rs2069058_ENSG00000157017.11
Uninfected	ENSG00000157224.11	CLDN12	rs17870026	7	89963444	A	T	0.052083	0.28982	-2.52363	25.1172	0.394733	0.002277	0.433219	67.9482	2932	40	5551	11.0446	0.986581	0.961162	0.00299479	0.0295785	rs17870026_ENSG00000157224.11
Uninfected	ENSG00000157259.6	GATAD1	rs10266426	7	92281509	A	C	0.088542	2.48868	-3.44168	26.7795	0.417036	0.001533	0.474241	48.5325	1905	6	3172	11.5085	0.979792	0.977875	0.00036168	0.00514147	rs10266426_ENSG00000157259.6
Uninfected	ENSG00000157326.14	DHRS4	rs2332114	14	24368489	T	C	0.395833	0.197628	-2.27521	22.1423	0.391825	0.011783	0.446644	3.82986	2253	9	5510	9.55461	0.984229	0.99114	0.00530622	0.0466743	rs2332114_ENSG00000157326.14
Uninfected	ENSG00000157350.8	ST3GAL2	rs2356328	16	71157857	C	T	0.380208	0.144475	-3.43902	23.7798	0.45345	0.001651	0.530532	95.9637	3295	6	4069	9.41883	0.935723	0.991378	0.000363899	0.00516927	rs2356328_ENSG00000157350.8
Uninfected	ENSG00000157601.9	MX1	rs457274	21	42792485	C	G	0.328125	1.52111	-36.6951	179.479	0.433348	0.004144	0.486365	62.8663	3336	20	7175	86.3924	0.994586	0.983878	2.01768e-37	7.18623e-35	rs457274_ENSG00000157601.9
Uninfected	ENSG00000157654.13	PALM2-AKAP2	rs58639278	9	112952501	G	A	0.052083	0.28982	-2.94069	24.4322	0.324404	0.00406	0.492696	13.9174	4088	23	7290	10.9404	0.991452	0.824872	0.00114632	0.01366	rs58639278_ENSG00000157654.13
Uninfected	ENSG00000157680.11	DGKI	rs273936	7	137579093	A	G	0.760417	0.075226	-4.45622	30.742	0.718006	0.001043	0.538434	1.44021	3276	34	5934	14.5726	0.991692	0.989405	3.49767e-05	0.000642135	rs273936_ENSG00000157680.11
Uninfected	ENSG00000157978.7	LDLRAP1	rs113903356	1	25872156	A	C	0.09375	1.92927	-3.86297	30.6959	0.33874	0.00269	0.497173	8.25463	2396	16	4830	14.1307	0.992975	0.973959	0.000137099	0.00217459	rs113903356_ENSG00000157978.7
Uninfected	ENSG00000158042.8	MRPL17	rs74465158	11	5924662	C	G	0.052083	0.28982	-3.29818	25.8899	0.367179	0.002133	0.423567	56.0191	1198	7	6962	11.0465	0.954241	0.831939	0.000503291	0.00684175	rs74465158_ENSG00000158042.8
Uninfected	ENSG00000158062.16	UBXN11	rs10493030	1	26561856	T	C	0.09375	0.035231	-5.99229	31.731	0.556502	0.004404	0.405254	91.6786	2108	4	3564	13.5353	0.931653	0.970946	1.01791e-06	2.52722e-05	rs10493030_ENSG00000158062.16
Uninfected	ENSG00000158161.11	EYA3	rs12406483	1	28301217	C	T	0.208333	0.521219	-14.2035	72.014	0.35627	0.002238	0.251935	38.763	1578	4	3515	33.7029	0.979309	0.956386	6.2589e-15	4.62662e-13	rs12406483_ENSG00000158161.11
Uninfected	ENSG00000158457.4	TSPAN33	rs111525351	7	128501734	T	A	0.057292	0.354568	-5.4612	37.8526	0.378844	0.003543	0.463442	31.3465	1912	8	4532	17.06	0.987779	0.882444	3.4578e-06	7.79457e-05	rs111525351_ENSG00000158457.4
Uninfected	ENSG00000158483.11	FAM86C1	rs9734890	11	71482290	C	A	0.364583	0.973537	-6.23899	38.0662	0.396304	0.011266	0.416692	23.9151	3320	28	5904	17.1885	0.990121	0.991124	5.76774e-07	1.50046e-05	rs9734890_ENSG00000158483.11
Uninfected	ENSG00000158517.9	NCF1	rs6946903	7	73642878	A	G	0.1875	1.18518	-2.84453	18.0966	0.331297	0.020523	0.646348	1.33451	758	3	2341	8.13422	0.990619	0.985766	0.00143045	0.0164058	rs6946903_ENSG00000158517.9
Uninfected	ENSG00000158604.10	TMED4	rs75624420	7	44594133	A	G	0.119792	12.2941	-5.01161	29.5867	0.451966	0.003642	0.476201	105.934	2036	12	4441	12.2024	0.995463	0.98512	9.73623e-06	0.000202037	rs75624420_ENSG00000158604.10
Uninfected	ENSG00000158769.13	F11R	rs55745240	1	161034642	A	G	0.322917	7.8173	-3.12808	27.4346	0.416072	0.00497	0.44353	12.386	2643	13	4992	11.8698	0.990853	0.992638	0.000744594	0.009496	rs55745240_ENSG00000158769.13
Uninfected	ENSG00000158828.5	PINK1	rs879089	1	20968516	C	T	0.53125	0.200948	-3.18648	27.898	0.568424	0.022763	0.491569	8.6285	2691	28	5090	11.7731	0.986327	0.991772	0.000650903	0.0084947	rs879089_ENSG00000158828.5
Uninfected	ENSG00000159063.8	ALG8	rs7122205	11	77770232	G	C	0.244792	0.474253	-3.28358	25.0939	0.457502	0.002123	0.576124	116.7	2108	13	4766	9.99039	0.991236	0.990166	0.000520501	0.00703664	rs7122205_ENSG00000159063.8
Uninfected	ENSG00000159202.13	UBE2Z	rs4629011	17	46833298	G	A	0.927083	0.546375	-3.27999	25.3305	0.562788	0.004282	0.454807	68.637	1809	16	4045	10.5623	0.992921	0.970488	0.000524823	0.00708042	rs4629011_ENSG00000159202.13
Uninfected	ENSG00000159228.8	CBR1	rs190770772	21	38236569	G	A	0.052083	0.28982	-3.05842	27.4855	0.274673	0.003497	0.458395	15.4914	4906	7	5523	12.3239	0.96855	0.751175	0.000874147	0.0108722	rs190770772_ENSG00000159228.8
Uninfected	ENSG00000159314.7	ARHGAP27	rs1230089	17	43468806	C	T	0.390625	1.01661	-4.16989	32.6752	0.600949	0.006907	0.438099	27.2952	1953	16	6210	14.5789	0.991379	0.992506	6.76259e-05	0.00116	rs1230089_ENSG00000159314.7
Uninfected	ENSG00000159322.13	ADPGK	rs11072385	15	73020839	A	G	0.484375	3.34647	-2.46635	19.9173	0.527254	0.002263	0.480383	150.028	1124	16	2958	7.07816	0.993595	0.993401	0.00341707	0.0329901	rs11072385_ENSG00000159322.13
Uninfected	ENSG00000159445.8	THEM4	rs3180671	1	151846849	T	G	0.067708	0.506351	-2.57859	24.9043	0.376811	0.005794	0.529796	40.439	1575	11	4380	11.0976	0.992134	0.849045	0.00263881	0.0267833	rs3180671_ENSG00000159445.8
Uninfected	ENSG00000159720.7	ATP6V0D1	rs13334152	16	67052347	G	A	0.067708	17.1311	-3.8644	23.0584	0.437344	0.006543	0.396449	80.3221	815	4	2421	9.45197	0.992567	0.976792	0.000136646	0.00216917	rs13334152_ENSG00000159720.7
Uninfected	ENSG00000159958.3	TNFRSF13C	rs2070904	22	42546447	C	T	0.552083	3.09193	-2.53525	24.9021	0.568555	0.005554	0.521914	24.8616	2575	2	4834	10.2975	0.995926	0.988554	0.00291578	0.029023	rs2070904_ENSG00000159958.3
Uninfected	ENSG00000160062.10	ZBTB8A	rs3753603	1	33087437	G	A	0.125	10.6667	-2.71955	18.5473	0.327963	0.006383	0.515261	4.4203	1500	7	3134	8.45371	0.989075	0.986341	0.00190745	0.0206436	rs3753603_ENSG00000160062.10
Uninfected	ENSG00000160072.15	ATAD3B	rs2843157	1	2240383	C	T	0.078125	4.01552	-2.50235	24.9447	0.353401	0.004663	0.475751	19.441	4740	22	5331	10.9891	0.990085	0.927334	0.00314524	0.0307752	rs2843157_ENSG00000160072.15
Uninfected	ENSG00000160117.10	ANKLE1	rs35586766	19	17392629	G	A	0.244792	0.172638	-5.22919	37.1896	0.363469	0.008152	0.532013	7.50636	2497	16	5504	17.0604	0.993998	0.987872	5.89948e-06	0.000127274	rs35586766_ENSG00000160117.10
Uninfected	ENSG00000160124.5	CCDC58	rs9839782	3	122287289	T	C	0.34375	0.088154	-2.75882	25.9023	0.559766	4.5e-05	0.401723	53.1136	2656	1	4852	10.6142	0.878662	0.991172	0.00174254	0.0191338	rs9839782_ENSG00000160124.5
Uninfected	ENSG00000160193.7	WDR4	rs9325643	21	44238546	A	G	0.677083	2.4e-05	-9.65986	52.7141	0.42384	0.001583	0.475667	32.5957	3463	15	6621	23.8825	0.995347	0.990162	2.18844e-10	9.25905e-09	rs9325643_ENSG00000160193.7
Uninfected	ENSG00000160194.13	NDUFV3	rs4148974	21	44323720	C	T	0.0625	0.426667	-33.3547	165.611	0.304278	0.004985	0.454053	34.1186	3709	33	6571	80.6783	0.987331	0.98181	4.41881e-34	1.37397e-31	rs4148974_ENSG00000160194.13
Uninfected	ENSG00000160200.13	CBS	rs112772738	21	43631101	C	G	0.0625	1.18518	-4.25838	31.7613	0.730107	0.006605	0.557491	8.54705	655	15	6331	14.7656	0.993661	0.97032	5.51599e-05	0.000967001	rs112772738_ENSG00000160200.13
Uninfected	ENSG00000160209.14	PDXK	rs9981480	21	45141115	A	G	0.744792	0.452373	-5.23664	35.364	0.46408	0.005569	0.488704	97.9376	2977	25	6361	14.7318	0.992795	0.988148	5.79908e-06	0.000125384	rs9981480_ENSG00000160209.14
Uninfected	ENSG00000160213.5	CSTB	rs9976535	21	45198417	C	G	0.166667	0.24	-12.9922	72.5376	0.308898	0.002318	0.441349	24.7349	2937	3	6213	34.2795	0.961379	0.940011	1.01819e-13	6.80731e-12	rs9976535_ENSG00000160213.5
Uninfected	ENSG00000160229.7	ZNF66	rs9636185	19	20965987	T	G	0.552083	0.515484	-7.88255	44.3413	0.57433	0.001527	0.467996	33.358	4169	29	8552	19.8596	0.988336	0.99208	1.31054e-08	4.31464e-07	rs9636185_ENSG00000160229.7
Uninfected	ENSG00000160284.10	SPATC1L	rs78897629	21	47604837	C	A	0.109375	0.796042	-20.7331	107.363	0.082545	0.003665	0.456685	4.47138	3439	4	4989	52.7205	0.97671	0.844116	1.8489e-21	2.41454e-19	rs78897629_ENSG00000160284.10
Uninfected	ENSG00000160294.6	MCM3AP	rs3788252	21	47661235	C	T	0.442708	1.35618	-2.62499	18.2145	0.528373	0.0043	0.459842	119.184	3420	37	4821	6.37472	0.98922	0.990822	0.00237144	0.02451	rs3788252_ENSG00000160294.6
Uninfected	ENSG00000160305.13	DIP2A	rs56311506	21	47645412	C	T	0.072917	0.593864	-2.69216	20.8751	0.419397	0.002403	0.46741	53.6668	2510	42	3943	8.75518	0.985291	0.968718	0.00203162	0.0216998	rs56311506_ENSG00000160305.13
Uninfected	ENSG00000160310.12	PRMT2	rs117296583	21	48053238	C	T	0.067708	0.506351	-2.90099	22.1278	0.42766	0.002265	0.470478	47.1067	3207	20	3315	9.15564	0.991246	0.963429	0.00125606	0.0147423	rs117296583_ENSG00000160310.12
Uninfected	ENSG00000160336.10	ZNF761	rs8102929	19	53947818	G	A	0.75	4.74074	-4.942	37.0199	0.567248	0.003407	0.472427	36.1824	5258	31	9774	16.2734	0.983088	0.990779	1.14288e-05	0.000233207	rs8102929_ENSG00000160336.10
Uninfected	ENSG00000160352.11	ZNF714	rs111231929	19	21176372	G	A	0.057292	0.354568	-20.7065	108.321	0.770943	0.017754	0.281847	3.09188	4426	32	8600	52.5999	0.993223	0.945562	1.96569e-21	2.55006e-19	rs111231929_ENSG00000160352.11
Uninfected	ENSG00000160588.5	MPZL3	rs55768116	11	118108331	C	A	0.359375	1.33013	-9.7858	57.5849	0.242115	0.001179	0.323479	3.78571	2979	12	5059	27.865	0.993259	0.986854	1.63757e-10	7.0502e-09	rs55768116_ENSG00000160588.5
Uninfected	ENSG00000160593.13	AMICA1	rs10502228	11	118113583	C	T	0.166667	0.96	-4.77837	30.9812	0.280585	0.007075	0.437425	2.72723	3090	15	5115	14.672	0.993831	0.986387	1.66581e-05	0.000328947	rs10502228_ENSG00000160593.13
Uninfected	ENSG00000160613.8	PCSK7	rs236916	11	117089628	G	A	0.317708	2.42862	-12.7523	71.4319	0.411457	0.005537	0.441951	7.76416	3211	78	6164	33.352	0.978582	0.994077	1.76905e-13	1.15129e-11	rs236916_ENSG00000160613.8
Uninfected	ENSG00000160818.12	GPATCH4	rs4587556	1	156522260	C	T	0.067708	0.506351	-2.94167	26.5444	0.413418	0.003197	0.503722	43.8175	1389	17	4441	11.481	0.989474	0.967505	0.00114376	0.013645	rs4587556_ENSG00000160818.12
Uninfected	ENSG00000160828.13	STAG3L2	rs2019004	7	74009741	A	G	0.359375	0.071119	-3.0683	26.2236	0.439098	0.002621	0.414418	41.77	1699	6	2810	10.7897	0.952972	0.991462	0.000854468	0.0106721	rs2019004_ENSG00000160828.13
Uninfected	ENSG00000160991.11	ORAI2	rs113541101	7	102389338	C	A	0.057292	0.354568	-5.83928	38.2392	0.390824	0.003625	0.443745	38.7416	3030	45	4630	16.6481	0.990302	0.68163	1.44783e-06	3.51445e-05	rs113541101_ENSG00000160991.11
Uninfected	ENSG00000160993.3	ALKBH4	rs113541101	7	102389338	C	A	0.057292	0.354568	-6.22728	39.949	0.393009	0.003606	0.443327	43.2128	2990	56	4613	17.6298	0.990884	0.731694	5.92539e-07	1.53738e-05	rs113541101_ENSG00000160993.3
Uninfected	ENSG00000161011.15	SQSTM1	rs1137043	5	179250416	A	G	0.401042	5.58071	-3.25466	26.461	0.539035	0.004724	0.468911	40.4482	3486	30	6739	10.68	0.984066	0.993058	0.000556342	0.0074492	rs1137043_ENSG00000161011.15
Uninfected	ENSG00000161016.11	RPL8	rs2954658	8	146017782	C	T	0.348958	0.019382	-3.09168	25.8829	0.475017	0.002377	0.48734	232.273	1439	5	2232	9.80467	0.981522	0.990633	0.000809701	0.0101936	rs2954658_ENSG00000161016.11
Uninfected	ENSG00000161036.6	LRWD1	rs12672132	7	102086891	C	T	0.942708	0.354568	-2.95367	24.7868	0.425702	0.005367	0.437062	27.4065	2509	25	4550	10.3705	0.982795	0.944486	0.00111258	0.0133298	rs12672132_ENSG00000161036.6
Uninfected	ENSG00000161149.7	TUBA3FP	rs28372939	22	21356824	G	A	0.25	1.18518	-7.20837	45.3965	0.303863	0.00232	0.391178	21.6854	2017	7	3846	21.4812	0.98744	0.988737	6.18907e-08	1.87095e-06	rs28372939_ENSG00000161149.7
Uninfected	ENSG00000161326.8	DUSP14	rs2680720	17	35818462	T	A	0.651042	0.346288	-3.05846	23.7481	0.415759	0.001682	0.452095	16.7866	2076	4	3980	9.9424	0.98322	0.991148	0.000874057	0.0108722	rs2680720_ENSG00000161326.8
Uninfected	ENSG00000161513.7	FDXR	rs34304198	17	72864302	A	G	0.072917	0.546375	-2.24553	21.7101	0.587359	0.001932	0.484371	23.5723	2798	10	5375	8.9712	0.980877	0.967831	0.00568157	0.0492898	rs34304198_ENSG00000161513.7
Uninfected	ENSG00000161618.5	ALDH16A1	rs28735534	19	49947995	T	G	0.619792	0.236312	-3.67912	24.2418	0.453917	0.014907	0.473327	69.6657	2972	3	5667	9.59704	0.989659	0.991745	0.000209351	0.00318057	rs28735534_ENSG00000161618.5
Uninfected	ENSG00000161939.14	RNASEK-C17orf49	rs62062859	17	6911882	C	T	0.083333	0.793388	-28.8848	142.623	0.318231	0.004153	0.407604	16.2869	3202	6	5504	69.5939	0.931154	0.979331	1.30372e-29	2.9021e-27	rs62062859_ENSG00000161939.14
Uninfected	ENSG00000161955.12	TNFSF13	rs12103519	17	7919931	T	C	0.182292	1.5357	-3.3859	28.6774	0.330486	5e-05	0.39867	7.55137	3613	4	4810	13.1806	0.992491	0.987895	0.000411242	0.00576651	rs12103519_ENSG00000161955.12
Uninfected	ENSG00000161980.5	POLR3K	rs1045001	16	107275	T	G	0.765625	2.40494	-5.08626	35.7892	0.558051	0.006568	0.423775	51.9799	147	5	3729	15.4447	0.992639	0.989293	8.19869e-06	0.000171586	rs1045001_ENSG00000161980.5
Uninfected	ENSG00000162039.10	MEIOB	rs6600166	16	1848748	T	C	0.854167	2.57456	-3.17843	17.4018	0.342086	4e-05	0.513616	5.7783	3198	6	6030	7.66335	0.984937	0.986436	0.00066308	0.00863636	rs6600166_ENSG00000162039.10
Uninfected	ENSG00000162174.8	ASRGL1	rs2513747	11	62098735	T	C	0.885417	7.59556	-15.6519	78.4381	0.860996	0.012372	0.446305	2.95606	2447	11	4590	37.9448	0.991873	0.779643	2.22873e-16	1.93836e-14	rs2513747_ENSG00000162174.8
Uninfected	ENSG00000162194.8	C11orf48	rs111902278	11	61672147	A	C	0.052083	2.33757	-2.5406	19.4399	0.430301	0.007106	0.480132	93.7876	447	6	4681	7.51081	0.991264	0.883403	0.00288003	0.028769	rs111902278_ENSG00000162194.8
Uninfected	ENSG00000162244.6	RPL29	rs57263506	3	52039224	A	G	0.166667	0.24	-9.61216	55.6015	0.380963	0.01	0.5	52.4201	1271	0	2752	25.6637	NA	0.978399	2.44251e-10	1.02675e-08	rs57263506_ENSG00000162244.6
Uninfected	ENSG00000162341.11	TPCN2	rs4930259	11	68817229	C	T	0.734375	2.84994	-3.78868	29.0543	0.588476	0.005744	0.484586	28.3502	2013	19	5148	12.7114	0.993074	0.991094	0.000162673	0.00253106	rs4930259_ENSG00000162341.11
Uninfected	ENSG00000162441.7	LZIC	rs1220400	1	9997079	T	C	0.536458	6.84045	-8.60984	49.8989	0.411324	0.001895	0.437425	27.5206	2545	5	4551	22.6732	0.992027	0.993616	2.45562e-09	8.99124e-08	rs1220400_ENSG00000162441.7
Uninfected	ENSG00000162542.9	TMCO4	rs12562996	1	20131972	A	G	0.088542	2.48868	-6.57643	38.743	0.363878	0.002896	0.482359	27.6444	3458	11	6034	17.8201	0.993039	0.97704	2.65196e-07	7.26562e-06	rs12562996_ENSG00000162542.9
Uninfected	ENSG00000162600.7	OMA1	rs11207240	1	58950155	C	G	0.34375	0.088154	-7.04951	38.4267	0.438104	0.002055	0.486584	48.584	2788	22	5606	16.85	0.99501	0.991325	8.92249e-08	2.60296e-06	rs11207240_ENSG00000162600.7
Uninfected	ENSG00000162620.11	LRRIQ3	rs11806946	1	74663709	G	A	0.458333	13.1871	-12.258	61.2158	0.3315	0.001844	0.463603	8.60923	2917	10	4817	28.9295	0.993617	0.994431	5.52015e-13	3.3792e-11	rs11806946_ENSG00000162620.11
Uninfected	ENSG00000162643.8	WDR63	rs1240759	1	85977428	C	G	0.104167	1.298	-2.3001	24.0032	0.67691	1.5e-05	0.423752	7.23463	3684	8	5414	10.7716	0.989267	0.974151	0.00501074	0.0445756	rs1240759_ENSG00000162643.8
Uninfected	ENSG00000162645.8	GBP2	rs359937	1	89982719	T	C	0.21875	0.058863	-4.79702	34.8303	0.583724	0.003988	0.536542	17.4626	3263	11	4436	15.34	0.994836	0.988303	1.59579e-05	0.000317683	rs359937_ENSG00000162645.8
Uninfected	ENSG00000162654.8	GBP4	rs1415008	1	88684689	C	T	0.0625	0.426667	-8.85238	53.1383	0.314762	0.010678	0.407742	6.41511	67	17	4522	25.0503	0.988392	0.83915	1.40483e-09	5.29217e-08	rs1415008_ENSG00000162654.8
Uninfected	ENSG00000162739.9	SLAMF6	rs11265424	1	160499850	A	C	0.34375	1.44425	-2.26375	21.4362	0.555803	0.003579	0.466384	28.7257	2416	5	4974	8.47863	0.996249	0.991911	0.00544816	0.0476446	rs11265424_ENSG00000162739.9
Uninfected	ENSG00000162769.8	FLVCR1	rs7544567	1	213028837	G	C	0.390625	7.41653	-17.6637	87.1735	0.399949	0.005807	0.392268	33.958	2388	23	4682	41.0573	0.991872	0.990343	2.16921e-18	2.23646e-16	rs7544567_ENSG00000162769.8
Uninfected	ENSG00000162804.9	SNED1	rs114902156	2	240992878	T	A	0.067708	0.506351	-2.82658	27.0331	0.395539	0.003678	0.479742	32.0039	204	39	7454	11.7466	0.989553	0.92265	0.0014908	0.0169491	rs114902156_ENSG00000162804.9
Uninfected	ENSG00000162817.6	C1orf115	rs425437	1	220868508	A	G	0.322917	0.862557	-11.89	65.695	0.780358	0.01341	0.445873	2.22259	2534	9	4895	31.6768	0.990362	0.990502	1.28836e-12	7.51121e-11	rs425437_ENSG00000162817.6
Uninfected	ENSG00000162881.5	OXER1	rs12469959	2	43803726	G	A	0.057292	0.354568	-4.28729	30.3395	0.230136	0.009973	0.519353	10.8973	5107	6	5692	14.7375	0.993807	0.955471	5.1607e-05	0.000909928	rs12469959_ENSG00000162881.5
Uninfected	ENSG00000162929.9	KIAA1841	rs11498	2	61370819	A	G	0.395833	1.68505	-14.3715	73.846	0.605066	0.004418	0.498418	61.3218	2132	16	4027	34.1954	0.991599	0.985248	4.25135e-15	3.2279e-13	rs11498_ENSG00000162929.9
Uninfected	ENSG00000162994.11	CLHC1	rs17046778	2	55459373	T	G	0.177083	1.94172	-10.8689	62.6493	0.624225	0.003696	0.470485	26.2467	2806	25	5475	29.1078	0.992062	0.991289	1.35229e-11	7.02655e-10	rs17046778_ENSG00000162994.11
Uninfected	ENSG00000163040.10	CCDC74A	rs7422572	2	132359936	A	G	0.364583	0.298242	-7.74753	43.5639	0.689411	0.011899	0.476924	2.57318	2622	11	5666	20.4092	0.994095	0.990513	1.78841e-08	5.82916e-07	rs7422572_ENSG00000163040.10
Uninfected	ENSG00000163131.6	CTSS	rs56868972	1	150617154	T	C	0.3125	0.031736	-14.4537	68.1754	0.559686	0.003256	0.485727	40.156	1458	7	3152	31.2157	0.992645	0.990044	3.5184e-15	2.71346e-13	rs56868972_ENSG00000163131.6
Uninfected	ENSG00000163171.6	CDC42EP3	rs72881313	2	37885811	C	T	0.052083	0.28982	-4.483	34.2124	0.350715	0.002871	0.501826	17.0756	2889	18	6655	15.773	0.991084	0.953027	3.28849e-05	0.000608292	rs72881313_ENSG00000163171.6
Uninfected	ENSG00000163319.6	MRPS18C	rs77519137	4	84382550	A	G	0.135417	0.04362	-9.01416	54.244	0.369121	0.009019	0.383161	70.6148	2646	9	5466	25.6134	0.938986	0.558404	9.67922e-10	3.76951e-08	rs77519137_ENSG00000163319.6
Uninfected	ENSG00000163322.9	FAM175A	rs77519137	4	84382550	A	G	0.135417	0.04362	-11.1923	64.1401	0.357337	0.008507	0.396652	60.4449	2639	12	5542	30.3925	0.952512	0.552274	6.42195e-12	3.43714e-10	rs77519137_ENSG00000163322.9
Uninfected	ENSG00000163479.9	SSR2	rs372324022	1	155773038	C	T	0.197917	5.84517	-2.52197	21.2351	0.45114	0.001145	0.485303	111.51	911	3	2960	8.24541	0.935615	0.980676	0.0030063	0.0296528	rs372324022_ENSG00000163479.9
Uninfected	ENSG00000163568.9	AIM2	rs1772414	1	159002907	G	A	0.630208	0.672421	-5.75209	36.3494	0.603646	0.002855	0.413369	17.0184	3562	4	6323	16.2416	0.97959	0.990632	1.76973e-06	4.23806e-05	rs1772414_ENSG00000163568.9
Uninfected	ENSG00000163576.13	EFHB	rs11128927	3	19988437	G	C	0.28125	0.04207	-2.71266	25.944	0.705051	0.008027	0.432007	7.82404	2140	7	5514	12.2959	0.992088	0.991028	0.00193794	0.0209158	rs11128927_ENSG00000163576.13
Uninfected	ENSG00000163584.13	RPL22L1	rs6444967	3	170874398	T	G	0.161458	11.4943	-4.29137	32.6151	0.445364	0.030334	0.074427	73.0823	2803	3	4551	13.8668	0.933097	0.98701	5.11245e-05	0.000904678	rs6444967_ENSG00000163584.13
Uninfected	ENSG00000163597.10	SNHG16	rs4647885	17	74555106	T	C	0.192708	0.081402	-12.8475	71.8422	0.415331	0.005517	0.458208	25.2878	2463	30	6111	33.0919	0.968525	0.903694	1.42085e-13	9.30873e-12	rs4647885_ENSG00000163597.10
Uninfected	ENSG00000163607.10	GTPBP8	rs77454232	3	112715466	C	G	0.078125	4.01552	-2.36089	19.3566	0.426057	0.00279	0.478315	50.3701	3152	11	5624	7.94231	0.992314	0.976539	0.00435623	0.03982	rs77454232_ENSG00000163607.10
Uninfected	ENSG00000163682.11	RPL9	rs56094920	4	39443754	C	T	0.057292	1.6751	-14.5488	77.3604	0.353172	0.013041	0.002407	96.656	3106	1	5952	36.4651	0.993117	0.975901	2.82603e-15	2.20672e-13	rs56094920_ENSG00000163682.11
Uninfected	ENSG00000163683.7	SMIM14	rs73136206	4	38708019	G	A	0.270833	1.02434	-4.15769	32.6071	0.406476	0.007358	0.492741	8.01209	376	13	6166	14.4239	0.99461	0.986869	6.95522e-05	0.00118784	rs73136206_ENSG00000163683.7
Uninfected	ENSG00000163687.9	DNASE1L3	rs73075998	3	58188263	G	A	0.244792	0.936202	-2.51087	23.0968	0.292401	6e-05	0.432102	2.36236	2041	5	4155	10.8083	0.994459	0.987862	0.00308414	0.030289	rs73075998_ENSG00000163687.9
Uninfected	ENSG00000163702.14	IL17RC	rs1601371	3	10950380	T	C	0.348958	1.07683	-2.27105	22.4098	0.598958	0.011479	0.482247	23.1708	5119	5	5189	9.61365	0.991701	0.99214	0.00535731	0.046997	rs1601371_ENSG00000163702.14
Uninfected	ENSG00000163743.9	RCHY1	rs76679200	4	76384277	A	G	0.213542	0.143069	-2.40569	21.3477	0.45998	0.004316	0.515169	118.691	2784	9	6028	8.16981	0.992857	0.989076	0.00392923	0.0366523	rs76679200_ENSG00000163743.9
Uninfected	ENSG00000163755.4	HPS3	rs13095262	3	148915162	A	G	0.088542	0.097891	-2.40005	21.7655	0.587429	0.003376	0.452599	56.6574	2848	18	5168	9.04459	0.984957	0.977544	0.00398059	0.0370608	rs13095262_ENSG00000163755.4
Uninfected	ENSG00000163840.5	DTX3L	rs74937187	3	122292965	G	A	0.265625	4.89023	-10.5236	58.175	0.575905	0.007733	0.468134	25.1643	2377	21	4996	26.5401	0.986132	0.995814	2.99515e-11	1.45228e-09	rs74937187_ENSG00000163840.5
Uninfected	ENSG00000163864.10	NMNAT3	rs6798004	3	139392922	T	C	0.734375	0.163759	-5.27873	37.1504	0.18904	0.006371	0.464621	1.76143	2117	5	4813	17.7409	0.994677	0.98985	5.26344e-06	0.000114434	rs6798004_ENSG00000163864.10
Uninfected	ENSG00000163875.11	MEAF6	rs4535966	1	37970032	T	C	0.364583	0.973537	-2.34981	21.3057	0.530201	0.003908	0.445484	138.001	2316	7	4565	7.80049	0.99459	0.992346	0.0044688	0.0405462	rs4535966_ENSG00000163875.11
Uninfected	ENSG00000163898.5	LIPH	rs34906806	3	185131534	C	T	0.34375	0.024187	-3.20061	25.6608	0.652601	0.004009	0.543494	2.80883	2289	7	4644	11.5391	0.989061	0.990543	0.000630067	0.00828348	rs34906806_ENSG00000163898.5
Uninfected	ENSG00000163931.11	TKT	rs62256006	3	53289634	G	A	0.09375	1.92927	-5.38773	36.0497	0.448695	0.00304	0.496993	111.882	2002	6	4258	15.4046	0.99049	0.977552	4.09513e-06	9.09519e-05	rs62256006_ENSG00000163931.11
Uninfected	ENSG00000163938.12	GNL3	rs113134171	3	52924784	T	C	0.052083	0.28982	-13.3124	67.3628	0.273644	0.00421	0.489932	76.8621	1698	7	3498	31.9353	0.995765	0.45516	4.87028e-14	3.3593e-12	rs113134171_ENSG00000163938.12
Uninfected	ENSG00000163947.7	ARHGEF3	rs10866003	3	56859424	T	C	0.661458	0.208813	-2.36848	22.3571	0.59868	0.002717	0.561273	7.15514	2835	19	5673	9.58756	0.99285	0.990562	0.00428071	0.039264	rs10866003_ENSG00000163947.7
Uninfected	ENSG00000163956.6	LRPAP1	rs1730778	4	3518447	T	C	0.40625	0.127457	-2.49393	25.6402	0.527934	0.00195	0.482923	109.45	2478	16	7795	9.7746	0.990355	0.991343	0.00320677	0.0312913	rs1730778_ENSG00000163956.6
Uninfected	ENSG00000163961.4	RNF168	rs62282470	3	195506747	C	T	0.088542	8.07828	-9.39377	53.9017	0.36125	0.002707	0.448208	18.967	1216	24	6316	25.3101	0.992603	0.974253	4.03859e-10	1.63793e-08	rs62282470_ENSG00000163961.4
Uninfected	ENSG00000164022.12	AIMP1	rs3805407	4	107240689	T	A	0.109375	3.76339	-3.3412	23.4675	0.543444	0.001547	0.479671	152.611	2123	8	3860	9.13279	0.967191	0.980543	0.000455823	0.00627927	rs3805407_ENSG00000164022.12
Uninfected	ENSG00000164111.10	ANXA5	rs2306413	4	122617493	T	C	0.348958	0.096115	-23.5662	120.404	0.38564	0.005174	0.48192	38.8371	3318	5	5263	57.1801	0.981794	0.901505	2.71547e-24	4.43278e-22	rs2306413_ENSG00000164111.10
Uninfected	ENSG00000164199.11	GPR98	rs171790	5	89816299	C	A	0.59375	0.60861	-2.4616	20.6362	0.564649	0.033492	0.482098	45.2258	1508	3	4900	8.30483	0.987365	0.991164	0.00345465	0.0331783	rs171790_ENSG00000164199.11
Uninfected	ENSG00000164209.12	SLC25A46	rs28445803	5	109854396	C	G	0.104167	0.002077	-6.37402	34.0131	0.549082	0.002185	0.487306	114.912	1898	31	5032	14.386	0.98302	0.978809	4.22648e-07	1.12185e-05	rs28445803_ENSG00000164209.12
Uninfected	ENSG00000164237.4	CMBL	rs35908890	5	10972531	A	C	0.052083	0.28982	-5.09931	36.8446	0.208117	0.008305	0.442673	2.48923	5330	9	6219	17.9431	0.99052	0.936481	7.95585e-06	0.000167398	rs35908890_ENSG00000164237.4
Uninfected	ENSG00000164241.9	C5orf63	rs71587951	5	127083140	A	G	0.21875	2.06507	-3.27944	24.4876	0.425894	0.000594	0.513917	35.8951	4102	22	4657	10.2318	0.961356	0.988391	0.000525486	0.00708448	rs71587951_ENSG00000164241.9
Uninfected	ENSG00000164253.8	WDR41	rs149261519	5	76765627	T	C	0.072917	0.593864	-2.8942	22.8483	0.410307	0.001884	0.511837	38.9905	2743	21	5715	9.73588	0.994535	0.967541	0.00127584	0.0149209	rs149261519_ENSG00000164253.8
Uninfected	ENSG00000164305.13	CASP3	rs2720378	4	185568113	C	G	0.484375	1.02423	-4.45642	33.0727	0.545042	0.003295	0.486128	48.8677	3305	9	6920	13.897	0.992658	0.992136	3.49606e-05	0.000642135	rs2720378_ENSG00000164305.13
Uninfected	ENSG00000164307.8	ERAP1	rs469758	5	96121715	C	T	0.588542	0.542382	-7.08737	40.1584	0.45032	0.00164	0.457995	61.4914	2231	54	4854	17.3817	0.990831	0.99159	8.17768e-08	2.40891e-06	rs469758_ENSG00000164307.8
Uninfected	ENSG00000164308.12	ERAP2	rs2927608	5	96252432	G	A	0.432292	0.152854	-102.53	481.248	0.750715	0.002221	0.605684	10.3376	2405	26	5169	237.725	0.992595	0.983596	2.94826e-103	3.85023e-100	rs2927608_ENSG00000164308.12
Uninfected	ENSG00000164323.8	KIAA1430	rs72704038	4	186121580	G	A	0.135417	0.04362	-4.05447	26.8235	0.466457	0.003515	0.469064	118.061	3854	10	7519	10.6256	0.984704	0.983165	8.82128e-05	0.00146814	rs72704038_ENSG00000164323.8
Uninfected	ENSG00000164344.11	KLKB1	rs7663027	4	187112629	G	C	0.473958	6.93891	-2.92572	26.0391	0.313174	0.036156	0.596499	4.24979	3540	2	7093	12.0185	0.994608	0.993595	0.00118654	0.0140442	rs7663027_ENSG00000164344.11
Uninfected	ENSG00000164346.5	NSA2	rs113681590	5	74002514	G	C	0.192708	0.886151	-52.7919	247.475	0.582846	0.004076	0.481045	180.005	2853	6	5077	119.858	0.990636	0.991164	1.61464e-53	1.21651e-50	rs113681590_ENSG00000164346.5
Uninfected	ENSG00000164347.13	GFM2	rs113681590	5	74002514	G	C	0.192708	0.886151	-34.5896	164.098	0.568691	0.005834	0.482871	210.617	2987	5	5181	78.1405	0.993503	0.988559	2.57251e-35	8.39883e-33	rs113681590_ENSG00000164347.13
Uninfected	ENSG00000164405.6	UQCRQ	rs147864389	5	132179447	T	C	0.078125	0.689457	-3.07688	27.1781	0.424699	0.001631	0.821025	120.091	1890	1	4515	11.5267	0.9841	0.97239	0.000837764	0.0104997	rs147864389_ENSG00000164405.6
Uninfected	ENSG00000164484.7	TMEM200A	rs11154537	6	130581553	A	G	0.291667	9.2807	-14.6184	79.814	0.191765	0.004464	0.477118	6.12641	2331	4	5853	39.0659	0.988503	0.983947	2.40777e-15	1.90374e-13	rs11154537_ENSG00000164484.7
Uninfected	ENSG00000164543.5	STK17A	rs7793059	7	43643270	G	A	0.0625	0.426667	-21.5442	110.933	0.385454	0.003275	0.485729	62.5848	2524	21	4666	53.0492	0.995173	0.962973	2.85595e-22	3.96774e-20	rs7793059_ENSG00000164543.5
Uninfected	ENSG00000164574.11	GALNT10	rs10059636	5	153620581	T	G	0.682292	11.8455	-3.68336	25.3995	0.570442	0.001923	0.514801	13.211	2872	33	5642	10.6989	0.986567	0.992788	0.00020732	0.00315556	rs10059636_ENSG00000164574.11
Uninfected	ENSG00000164587.7	RPS14	rs10057083	5	148873854	A	G	0.057292	0.354568	-23.7129	119.056	0.326788	0.005581	0.258275	78.3628	157	3	5708	57.1279	0.989242	0.878568	1.93704e-24	3.18862e-22	rs10057083_ENSG00000164587.7
Uninfected	ENSG00000164627.13	KIF6	rs80267165	6	39584856	T	C	0.052083	12.9325	-2.25823	19.4615	0.762614	0.006739	0.492775	5.49075	3521	13	6508	8.88539	0.99027	0.966376	0.0055178	0.0482106	rs80267165_ENSG00000164627.13
Uninfected	ENSG00000164695.4	CHMP4C	rs10464929	8	82041178	T	C	0.307292	1.98021	-2.30827	20.0207	0.331297	0.000879	0.54595	1.95325	706	7	5135	9.04196	0.984153	0.991567	0.00491731	0.0438846	rs10464929_ENSG00000164695.4
Uninfected	ENSG00000164707.11	SLC13A4	rs3112326	7	135353781	G	A	0.375	0.047407	-10.8768	62.5933	0.689096	0.003454	0.561177	15.6391	2476	15	5226	29.85	0.993736	0.991365	1.328e-11	6.91869e-10	rs3112326_ENSG00000164707.11
Uninfected	ENSG00000164733.16	CTSB	rs1293288	8	11718528	T	C	0.541667	0.568047	-10.7106	62.2622	0.411139	0.004363	0.473903	18.448	3657	50	6477	28.7839	0.992396	0.991704	1.94722e-11	9.65672e-10	rs1293288_ENSG00000164733.16
Uninfected	ENSG00000164749.7	HNF4G	rs112780277	8	77045572	A	T	0.083333	0.793388	-4.33292	29.4185	0.717322	0.004585	0.424466	2.99105	3750	25	4780	13.6917	0.993531	0.969488	4.64597e-05	0.000828115	rs112780277_ENSG00000164749.7
Uninfected	ENSG00000164751.10	PEX2	rs10957830	8	77896472	C	A	0.197917	0.239017	-2.61494	21.5245	0.437132	0.001953	0.458866	53.2884	1945	10	4766	8.70256	0.995623	0.986169	0.00242696	0.0249563	rs10957830_ENSG00000164751.10
Uninfected	ENSG00000164904.11	ALDH7A1	rs900641	5	125931022	T	G	0.270833	4.185	-11.3078	64.6041	0.781225	0.004955	0.519871	2.03031	3284	12	5376	31.1833	0.991981	0.989153	4.92263e-12	2.66379e-10	rs900641_ENSG00000164904.11
Uninfected	ENSG00000164924.13	YWHAZ	rs6984362	8	102372297	C	T	0.34375	4.4379	-3.21806	26.0737	0.470404	0.001752	0.485073	148.209	3438	12	4991	10.0422	0.962228	0.992491	0.000605258	0.00800257	rs6984362_ENSG00000164924.13
Uninfected	ENSG00000164930.7	FZD6	rs1403294	8	104345778	A	G	0.234375	1.67201	-4.07591	29.8105	0.354021	0.003271	0.468688	4.63581	2606	16	5568	13.5906	0.993364	0.985681	8.39624e-05	0.00140336	rs1403294_ENSG00000164930.7
Uninfected	ENSG00000164934.9	DCAF13	rs3098227	8	104440751	C	T	0.234375	1.67201	-3.14615	23.2343	0.449866	0.000764	0.515064	105.459	2723	6	5700	9.24422	0.989432	0.993323	0.000714244	0.00918066	rs3098227_ENSG00000164934.9
Uninfected	ENSG00000164978.13	NUDT2	rs1969964	9	34155112	G	A	0.260417	0.073159	-8.07083	48.2558	0.372631	0.01	0.5	27.0586	2112	0	4300	22.2255	NA	0.9895	8.49511e-09	2.8741e-07	rs1969964_ENSG00000164978.13
Uninfected	ENSG00000164989.11	CCDC171	rs6474927	9	15521282	T	C	0.1875	0.175323	-2.76052	27.0781	0.593039	0.002974	0.47891	24.3144	3476	23	8883	11.73	0.993814	0.986757	0.0017357	0.0190918	rs6474927_ENSG00000164989.11
Uninfected	ENSG00000165025.10	SYK	rs17488335	9	93567958	A	G	0.1875	0.063116	-8.7401	47.0452	0.427616	0.003119	0.487732	24.9384	2761	19	6032	21.201	0.988355	0.982206	1.81926e-09	6.76234e-08	rs17488335_ENSG00000165025.10
Uninfected	ENSG00000165138.12	ANKS6	rs76903503	9	101558444	G	A	0.098958	1.47184	-2.50648	24.714	0.727718	3.9e-05	0.506952	4.71275	2976	5	4685	11.3381	0.983549	0.983792	0.00311546	0.0305296	rs76903503_ENSG00000165138.12
Uninfected	ENSG00000165171.6	WBSCR27	rs1127155	7	73246461	A	G	0.635417	0.298242	-12.6066	66.4136	0.154048	0.012668	0.265124	3.63731	1091	6	2707	32.4707	0.993376	0.992302	2.47402e-13	1.58897e-11	rs1127155_ENSG00000165171.6
Uninfected	ENSG00000165209.14	STRBP	rs35091070	9	125706156	C	T	0.239583	6.32593	-4.64812	34.2592	0.427527	0.003125	0.423088	26.5475	1805	5	4661	14.9477	0.993522	0.990627	2.24844e-05	0.000432235	rs35091070_ENSG00000165209.14
Uninfected	ENSG00000165233.13	C9orf89	rs10821069	9	95857937	G	C	0.510417	8.14945	-3.09797	23.314	0.546365	0.00443	0.467158	34.5702	1754	6	4640	9.21092	0.992944	0.993749	0.000798055	0.0100599	rs10821069_ENSG00000165233.13
Uninfected	ENSG00000165410.10	CFL2	rs73241997	14	35173775	C	T	0.322917	1.94753	-3.26125	23.6169	0.552059	0.003211	0.41138	67.807	3071	9	5442	9.4056	0.989006	0.992115	0.000547962	0.00736215	rs73241997_ENSG00000165410.10
Uninfected	ENSG00000165449.7	SLC16A9	rs77791150	10	61464409	T	C	0.083333	0.793388	-2.99179	24.8665	0.219824	0.003802	0.570919	3.06602	2102	15	4976	12.1658	0.980469	0.971012	0.00101908	0.0123915	rs77791150_ENSG00000165449.7
Uninfected	ENSG00000165480.11	SKA3	rs1547188	13	21728197	G	C	0.104167	1.298	-120.8	564.019	0.057287	0.00227	0.476945	7.60562	3209	19	6158	280.073	0.993833	0.985853	1.58545e-121	2.38903e-118	rs1547188_ENSG00000165480.11
Uninfected	ENSG00000165490.8	C11orf82	rs10898053	11	82610033	T	A	0.395833	0.167272	-3.19631	28.0723	0.420085	0.003683	0.500114	24.6692	2898	13	5445	12.1098	0.990012	0.991572	0.00063634	0.00834355	rs10898053_ENSG00000165490.8
Uninfected	ENSG00000165650.7	PDZD8	rs10377	10	119037009	A	C	0.380208	0.00281	-19.1985	96.6691	0.342166	0.005345	0.356858	10.358	2336	12	4636	46.0996	0.991291	0.980779	6.33105e-20	7.42628e-18	rs10377_ENSG00000165650.7
Uninfected	ENSG00000165752.12	STK32C	rs55925306	10	134145439	A	C	0.083333	0.198347	-14.3548	74.5688	0.651263	0.005651	0.426243	16.0683	4049	19	6819	35.1601	0.990676	0.910464	4.41806e-15	3.34152e-13	rs55925306_ENSG00000165752.12
Uninfected	ENSG00000165810.12	BTNL9	rs6861516	5	180435014	G	A	0.140625	0.575724	-2.78464	21.8377	0.728386	0.009138	0.48859	0.955476	3330	14	4427	10.147	0.99393	0.981806	0.00164194	0.0182129	rs6861516_ENSG00000165810.12
Uninfected	ENSG00000165813.12	C10orf118	rs9665297	10	116176544	T	C	0.104167	1.09863	-2.30827	23.8537	0.557706	0.001597	0.489125	105.768	3140	10	4733	9.60636	0.987007	0.982228	0.00491739	0.0438846	rs9665297_ENSG00000165813.12
Uninfected	ENSG00000165943.4	MOAP1	rs11628720	14	93612950	T	G	0.59375	0.832402	-3.2227	23.7449	0.557754	6.1e-05	0.470293	58.1857	3277	2	5837	9.64811	0.973178	0.992358	0.000598831	0.00794212	rs11628720_ENSG00000165943.4
Uninfected	ENSG00000165948.6	IFI27L1	rs2295217	14	94568776	C	T	0.255208	0.018397	-2.84261	26.7565	0.578842	0.000681	0.437217	34.2064	2578	4	6226	11.2382	0.981588	0.989409	0.00143678	0.0164495	rs2295217_ENSG00000165948.6
Uninfected	ENSG00000165972.8	CCDC38	rs79819718	12	96256700	A	G	0.072917	0.546375	-6.02743	35.9202	0.298816	0.002084	0.494471	19.9492	3315	15	5937	17.003	0.993909	0.97317	9.38785e-07	2.35164e-05	rs79819718_ENSG00000165972.8
Uninfected	ENSG00000165983.10	PTER	rs7080624	10	16469650	A	G	0.567708	0.00062	-4.76801	34.1965	0.558657	0.005116	0.404975	31.291	2945	19	6849	14.7039	0.990204	0.991403	1.70606e-05	0.000335542	rs7080624_ENSG00000165983.10
Uninfected	ENSG00000166002.2	SMCO4	rs11020389	11	93240971	C	T	0.223958	6.0394	-5.2541	34.1234	0.40658	0.006523	0.506139	14.932	2205	5	5036	15.1202	0.996015	0.989581	5.57062e-06	0.000120578	rs11020389_ENSG00000166002.2
Uninfected	ENSG00000166012.10	TAF1D	rs5025292	11	93326517	C	G	0.8125	0.175323	-2.86711	23.1793	0.538182	0.001736	0.50495	117.561	1870	16	5062	8.9898	0.995144	0.987196	0.00135796	0.015731	rs5025292_ENSG00000166012.10
Uninfected	ENSG00000166037.6	CEP57	rs12787911	11	95492148	T	A	0.21875	0.705306	-3.18467	19.9256	0.530146	0.004452	0.490773	155.917	2149	17	4248	7.16251	0.991202	0.989522	0.000653622	0.0085245	rs12787911_ENSG00000166037.6
Uninfected	ENSG00000166140.13	ZFYVE19	rs11070296	15	41098354	C	T	0.213542	0.972133	-10.7829	58.6045	0.426188	0.001992	0.469212	91.0845	2247	9	4276	26.8415	0.985054	0.989411	1.6486e-11	8.34482e-10	rs11070296_ENSG00000166140.13
Uninfected	ENSG00000166260.6	COX11	rs11079141	17	53021790	G	A	0.276042	3.54163	-2.87978	18.9289	0.458256	0.007787	0.426426	44.1678	2423	15	5152	6.98248	0.992991	0.991092	0.00131891	0.015333	rs11079141_ENSG00000166260.6
Uninfected	ENSG00000166268.6	MYRFL	rs1602956	12	70133142	G	C	0.151042	0.022895	-11.2451	61.8018	0.884521	0.000114	0.546848	3.79222	2449	2	5989	29.9509	0.99496	0.985998	5.68682e-12	3.05221e-10	rs1602956_ENSG00000166268.6
Uninfected	ENSG00000166272.12	WBP1L	rs10786718	10	104631189	G	A	0.328125	6.87589	-4.51327	29.7312	0.447904	0.004801	0.475092	39.2098	1434	14	3090	12.4331	0.992234	0.992443	3.0671e-05	0.00057358	rs10786718_ENSG00000166272.12
Uninfected	ENSG00000166347.14	CYB5A	rs1592687	18	71972509	C	T	0.328125	0.024187	-4.91497	30.5598	0.435028	0.003889	0.437526	32.2327	4032	7	6310	13.0126	0.982122	0.989929	1.21627e-05	0.000246386	rs1592687_ENSG00000166347.14
Uninfected	ENSG00000166377.15	ATP9B	rs7233358	18	76769285	C	T	0.302083	0.360097	-4.92464	35.1261	0.442391	0.004778	0.465695	42.2189	3742	44	7698	15.2336	0.992863	0.990885	1.18949e-05	0.000242213	rs7233358_ENSG00000166377.15
Uninfected	ENSG00000166394.10	CYB5R2	rs12804996	11	7503101	T	C	0.458333	0.117365	-2.75292	26.6143	0.413582	0.004532	0.508977	5.71593	2943	28	7111	11.4746	0.992443	0.991079	0.00176636	0.0193195	rs12804996_ENSG00000166394.10
Uninfected	ENSG00000166401.9	SERPINB8	rs17072304	18	61633569	T	C	0.276042	1.39796	-2.89695	26.9664	0.556473	0.005507	0.472798	38.3774	2878	10	6124	11.151	0.99143	0.988631	0.00126779	0.0148533	rs17072304_ENSG00000166401.9
Uninfected	ENSG00000166435.11	XRRA1	rs61734374	11	74457056	A	G	0.302083	6.43371	-48.0887	225.313	0.689439	0.001644	0.594637	31.8978	2102	31	4264	109.474	0.991528	0.993245	8.15343e-49	5.15218e-46	rs61734374_ENSG00000166435.11
Uninfected	ENSG00000166436.11	TRIM66	rs10840105	11	8699662	A	G	0.151042	2.07525	-3.16364	24.5842	0.584626	0.004806	0.48636	30.0774	3737	13	5787	10.3445	0.994154	0.985948	0.000686063	0.00887082	rs10840105_ENSG00000166436.11
Uninfected	ENSG00000166439.5	RNF169	rs11236233	11	74438126	C	T	0.3125	4.82733	-6.00805	36.565	0.551263	0.003169	0.500985	88.1243	2174	19	4227	15.628	0.991902	0.992393	9.81624e-07	2.45268e-05	rs11236233_ENSG00000166439.5
Uninfected	ENSG00000166441.8	RPL27A	rs6735	11	8707233	C	T	0.244792	1.53943	-2.85613	26.6216	0.490594	0.003985	0.479587	234.215	3428	2	5628	10.1359	0.994062	0.857974	0.00139274	0.0160674	rs6735_ENSG00000166441.8
Uninfected	ENSG00000166451.9	CENPN	rs12448368	16	81044947	T	C	0.104167	1.298	-7.63995	47.5426	0.590072	0.002131	0.485523	67.0079	3979	12	8514	21.423	0.990877	0.975994	2.29115e-08	7.30968e-07	rs12448368_ENSG00000166451.9
Uninfected	ENSG00000166452.7	AKIP1	rs10743094	11	8934951	T	C	0.541667	0.004695	-3.45034	22.8682	0.447964	0.003141	0.464279	45.9049	2749	4	5093	9.08532	0.991799	0.991838	0.000354537	0.00504726	rs10743094_ENSG00000166452.7
Uninfected	ENSG00000166503.4	HDGFRP3	rs61055961	15	83465786	A	C	0.21875	7.5264	-2.25637	20.7155	0.679857	0.003977	0.549101	4.60731	459	1	2922	9.20572	0.964185	0.982839	0.00554148	0.0483528	rs61055961_ENSG00000166503.4
Uninfected	ENSG00000166526.12	ZNF3	rs200912744	7	99667789	G	T	0.067708	0.506351	-7.24829	45.1674	0.322074	0.013043	0.464965	10.4444	1553	9	3121	21.255	0.978087	0.90207	5.64563e-08	1.71461e-06	rs200912744_ENSG00000166526.12
Uninfected	ENSG00000166548.11	TK2	rs117862029	16	66566388	G	A	0.078125	0.689457	-6.19512	33.3207	0.735555	0.00445	0.561716	6.94166	2578	12	3756	15.6385	0.987527	0.970498	6.38086e-07	1.65118e-05	rs117862029_ENSG00000166548.11
Uninfected	ENSG00000166562.4	SEC11C	rs4940915	18	57599542	T	C	0.739583	0.623084	-2.74126	24.6195	0.549102	0.002044	0.476914	52.9798	5567	3	6257	9.85626	0.989906	0.989607	0.00181443	0.019779	rs4940915_ENSG00000166562.4
Uninfected	ENSG00000166669.9	ATF7IP2	rs7196336	16	10473288	C	T	0.604167	1.59399	-3.11897	27.1675	0.445994	0.005548	0.471238	31.2091	3968	19	8151	11.2217	0.993731	0.992416	0.000760374	0.00965951	rs7196336_ENSG00000166669.9
Uninfected	ENSG00000166750.5	SLFN5	rs11080327	17	33571546	G	A	0.552083	1.27848	-142.563	666.527	0.887828	0.004141	0.497787	15.0276	2388	38	4809	330.32	0.983796	0.992427	2.73441e-143	5.35644e-140	rs11080327_ENSG00000166750.5
Uninfected	ENSG00000166762.12	CATSPER2	rs7169988	15	44060435	T	C	0.255208	0.880343	-15.6505	82.8693	0.225652	0.032391	0.257633	8.24084	1397	23	2551	40.2756	0.992022	0.986775	2.2363e-16	1.93836e-14	rs7169988_ENSG00000166762.12
Uninfected	ENSG00000166796.7	LDHC	rs58655904	11	18432190	T	C	0.072917	0.593864	-2.75834	22.0486	0.916351	0.000964	0.484145	0.976324	2729	2	5906	10.8116	0.949987	0.971445	0.00174447	0.019144	rs58655904_ENSG00000166796.7
Uninfected	ENSG00000166839.12	ANKDD1A	rs1357370	15	65137171	G	A	0.791667	0.521219	-10.6045	54.062	0.396885	0.002312	0.478595	37.7436	1431	13	3327	24.8182	0.991373	0.98738	2.4858e-11	1.22041e-09	rs1357370_ENSG00000166839.12
Uninfected	ENSG00000166847.5	DCTN5	rs523422	16	23661209	A	G	0.3125	1.55504	-7.53548	46.1076	0.563909	0.008103	0.473605	86.6293	2354	17	5207	20.2902	0.984715	0.990348	2.91418e-08	9.13373e-07	rs523422_ENSG00000166847.5
Uninfected	ENSG00000166886.8	NAB2	rs2643622	12	56845296	T	C	0.942708	25.7422	-5.11407	33.5838	0.730584	0.005968	0.769172	31.1671	408	4	3227	14.6776	0.994355	0.620393	7.69001e-06	0.000162327	rs2643622_ENSG00000166886.8
Uninfected	ENSG00000166888.6	STAT6	rs4559	12	57489648	C	T	0.442708	0.00585	-26.4351	132.596	0.635009	0.006437	0.592302	16.5449	1569	12	3313	63.7632	0.987889	0.992325	3.67159e-27	7.12107e-25	rs4559_ENSG00000166888.6
Uninfected	ENSG00000166896.3	XRCC6BP1	rs12825843	12	58352220	T	C	0.510417	2.6829	-5.49056	33.8026	0.56373	0.008998	0.455649	58.0265	1418	4	4125	14.5764	0.992949	0.986503	3.23176e-06	7.31872e-05	rs12825843_ENSG00000166896.3
Uninfected	ENSG00000167077.8	MEI1	rs4822039	22	41961134	G	A	0.083333	0.793388	-3.90223	21.7263	0.604719	0.002898	0.430091	19.4513	1626	6	4939	9.17483	0.989397	0.966731	0.000125249	0.00201272	rs4822039_ENSG00000167077.8
Uninfected	ENSG00000167081.12	PBX3	rs57664902	9	128931284	G	A	0.192708	2.55169	-2.40358	22.269	0.388663	0.001592	0.511795	7.9491	2939	7	4998	9.68938	0.987447	0.988964	0.00394843	0.0368138	rs57664902_ENSG00000167081.12
Uninfected	ENSG00000167136.6	ENDOG	rs60956762	9	131576032	G	A	0.09375	6.70947	-7.19184	40.6187	0.413391	0.002538	0.478645	63.7954	1790	6	4597	18.1601	0.990884	0.983329	6.42921e-08	1.92867e-06	rs60956762_ENSG00000167136.6
Uninfected	ENSG00000167216.12	KATNAL2	rs79760200	18	44853018	G	A	0.072917	0.546375	-5.62751	37.3866	0.247002	5e-06	0.457133	5.01845	2931	15	4867	17.9875	0.99196	0.970458	2.35769e-06	5.47332e-05	rs79760200_ENSG00000167216.12
Uninfected	ENSG00000167220.7	HDHD2	rs79420880	18	44663687	C	T	0.0625	1.18518	-9.74962	49.3977	0.638133	4e-06	0.48258	53.754	2178	15	4684	22.6805	0.990545	0.972705	1.77983e-10	7.62912e-09	rs79420880_ENSG00000167220.7
Uninfected	ENSG00000167232.9	ZNF91	rs3906526	19	23485488	T	C	0.130208	4.57083	-4.17718	24.3555	0.560731	0.004173	0.472337	37.8523	3659	20	6569	9.99092	0.992808	0.984957	6.65003e-05	0.00114571	rs3906526_ENSG00000167232.9
Uninfected	ENSG00000167315.13	ACAA2	rs8096005	18	47173668	G	C	0.140625	0.007357	-3.84119	25.1536	0.438509	0.00384	0.440404	54.6376	2318	4	5718	10.3716	0.913551	0.983546	0.000144147	0.00226803	rs8096005_ENSG00000167315.13
Uninfected	ENSG00000167460.10	TPM4	rs59508494	19	16211630	A	G	0.072917	5.05786	-17.7516	94.2475	0.401091	0.001431	0.476122	92.9354	3875	8	6363	44.4993	0.967209	0.969418	1.77173e-18	1.83632e-16	rs59508494_ENSG00000167460.10
Uninfected	ENSG00000167461.7	RAB8A	rs12459122	19	16217834	T	C	0.166667	0.24	-4.9724	29.9095	0.47296	0.004166	0.489283	147.635	3662	14	6247	11.8844	0.99105	0.985322	1.06562e-05	0.00021927	rs12459122_ENSG00000167461.7
Uninfected	ENSG00000167513.4	CDT1	rs7197212	16	88376343	G	C	0.088542	0.097891	-2.34674	21.5973	0.449198	0.003048	0.486349	60.8551	2560	23	8030	8.55878	0.986582	0.970514	0.0045005	0.0407772	rs7197212_ENSG00000167513.4
Uninfected	ENSG00000167515.6	TRAPPC2L	rs34150867	16	88921634	C	G	0.5	2.66667	-2.27081	24.0841	0.471104	0.002307	0.465141	162.96	4176	6	7849	9.04426	0.98423	0.993303	0.00536035	0.0470027	rs34150867_ENSG00000167515.6
Uninfected	ENSG00000167526.9	RPL13	rs76480391	16	89000418	A	G	0.072917	5.05786	-40.0823	196.185	0.355888	0.006391	0.517257	40.5271	1397	7	5825	94.5114	0.986948	0.423704	8.27441e-41	3.60194e-38	rs76480391_ENSG00000167526.9
Uninfected	ENSG00000167555.9	ZNF528	rs60073792	19	53324829	C	G	0.177083	7.80759	-2.36195	25.2729	0.315508	0.001551	0.523077	5.05464	5887	9	8732	11.6582	0.994022	0.988543	0.00434558	0.0397412	rs60073792_ENSG00000167555.9
Uninfected	ENSG00000167642.8	SPINT2	rs7249688	19	38753676	A	C	0.265625	0.163759	-4.09974	28.3413	0.712864	0.000157	0.502043	2.8674	1890	4	4689	13.0392	0.987628	0.988718	7.94809e-05	0.00133989	rs7249688_ENSG00000167642.8
Uninfected	ENSG00000167670.11	CHAF1A	rs62129349	19	4385659	A	G	0.119792	1.77809	-2.62361	23.6883	0.450084	0.005411	0.470761	64.3486	2905	14	6301	9.52365	0.994807	0.976757	0.00237897	0.0245531	rs62129349_ENSG00000167670.11
Uninfected	ENSG00000167671.7	UBXN6	rs11670503	19	4458063	A	G	0.104167	1.298	-27.9953	140.961	0.357627	0.006366	0.490527	32.6001	2884	9	6161	68.0724	0.994364	0.978847	1.01077e-28	2.17581e-26	rs11670503_ENSG00000167671.7
Uninfected	ENSG00000167723.10	TRPV3	rs322957	17	3462130	T	A	0.265625	0.860968	-3.48481	29.7769	0.238917	0.019431	0.479915	1.15005	3563	34	6756	14.3277	0.994369	0.988796	0.000327487	0.0046963	rs322957_ENSG00000167723.10
Uninfected	ENSG00000167747.9	C19orf48	rs55716643	19	51297825	G	A	0.328125	12.589	-2.72177	21.0365	0.525509	0.003235	0.480368	101.159	2920	12	6714	7.53039	0.993792	0.993409	0.00189771	0.0205724	rs55716643_ENSG00000167747.9
Uninfected	ENSG00000167748.6	KLK1	rs56164547	19	51291947	C	T	0.59375	1.78352	-9.40684	54.0166	0.599491	0.007654	0.494644	9.76387	2856	9	6742	24.8706	0.996381	0.991968	3.91886e-10	1.5993e-08	rs56164547_ENSG00000167748.6
Uninfected	ENSG00000167766.14	ZNF83	rs657259	19	53141625	G	A	0.484375	0.364084	-19.7657	104.21	0.383501	0.010934	0.567263	5.53051	4133	47	9435	49.8297	0.986321	0.988698	1.7153e-20	2.10007e-18	rs657259_ENSG00000167766.14
Uninfected	ENSG00000167904.10	TMEM68	rs11991877	8	56664524	T	A	0.880208	2.46614	-2.33708	18.0316	0.554556	0.00244	0.476274	87.1328	2609	14	5568	6.95348	0.994873	0.984802	0.00460169	0.0415021	rs11991877_ENSG00000167904.10
Uninfected	ENSG00000167962.8	ZNF598	rs2294616	16	1812972	G	C	0.119792	0.362943	-4.08728	28.35	0.552442	0.005365	0.479365	117.602	2207	15	5655	11.5915	0.990302	0.950386	8.17944e-05	0.00137459	rs2294616_ENSG00000167962.8
Uninfected	ENSG00000167965.13	MLST8	rs12922719	16	2255763	A	C	0.072917	0.546375	-4.03839	31.8734	0.578502	0.005294	0.494261	90.9726	3145	6	5563	13.7162	0.98747	0.973153	9.15406e-05	0.00151836	rs12922719_ENSG00000167965.13
Uninfected	ENSG00000167984.12	NLRC3	rs533613064	16	3579856	T	A	0.078125	4.01552	-4.32935	27.4069	0.599192	0.002675	0.50198	29.9109	2681	45	5322	11.9207	0.988201	0.97771	4.68441e-05	0.000834208	rs533613064_ENSG00000167984.12
Uninfected	ENSG00000168028.9	RPSA	rs1799415	3	40215433	A	G	0.932292	0.819512	-4.52368	32.9414	0.621372	0.008939	0.448481	19.1084	4913	7	5557	14.1619	0.995118	0.73243	2.99445e-05	0.000561862	rs1799415_ENSG00000168028.9
Uninfected	ENSG00000168038.6	ULK4	rs73077365	3	41851559	T	C	0.057292	0.354568	-15.886	85.9135	0.695499	0.004266	0.462015	27.7657	3789	14	6917	41.1058	0.995177	0.967216	1.30025e-16	1.16304e-14	rs73077365_ENSG00000168038.6
Uninfected	ENSG00000168061.9	SAC3D1	rs188453556	11	64791764	C	T	0.052083	0.28982	-3.27139	22.9638	0.346709	0.01	0.5	36.6278	1816	0	3567	10.4259	NA	0.954553	0.000535315	0.00721203	rs188453556_ENSG00000168061.9
Uninfected	ENSG00000168092.9	PAFAH1B2	rs494356	11	117071970	T	C	0.614583	0.10155	-9.16331	55.1525	0.590243	0.005105	0.390544	25.7371	3316	17	6156	25.3454	0.992993	0.989196	6.86572e-10	2.71702e-08	rs494356_ENSG00000168092.9
Uninfected	ENSG00000168116.9	KIAA1586	rs6926980	6	56917538	G	A	0.286458	4.23708	-3.34721	23.7068	0.458014	0.000909	0.477975	108.805	2362	3	4408	9.28141	0.991295	0.995297	0.000449559	0.00621922	rs6926980_ENSG00000168116.9
Uninfected	ENSG00000168268.6	NT5DC2	rs11711421	3	52561779	C	T	0.364583	0.298242	-5.9278	39.2824	0.407797	0.013871	0.442388	34.5625	959	2	3220	17.5277	0.991969	0.989996	1.18086e-06	2.906e-05	rs11711421_ENSG00000168268.6
Uninfected	ENSG00000168300.9	PCMTD1	rs10086504	8	52822520	C	T	0.223958	0.011789	-4.85843	32.3003	0.412427	0.004288	0.483911	25.3686	3313	16	5512	14.2162	0.99575	0.988806	1.38538e-05	0.000278341	rs10086504_ENSG00000168300.9
Uninfected	ENSG00000168385.13	2022-09-02	rs6752050	2	242228780	T	C	0.09375	0.035231	-2.67467	18.1039	0.532554	0.003808	0.470462	115.328	3178	23	6219	6.3835	0.979237	0.977802	0.00211511	0.0223766	rs6752050_ENSG00000168385.13
Uninfected	ENSG00000168461.8	RAB31	rs4500811	18	9710153	G	C	0.385417	8.43281	-17.4138	91.5198	0.688487	0.002329	0.464245	5.56991	2859	26	6982	43.9227	0.992819	0.992436	3.85686e-18	3.91461e-16	rs4500811_ENSG00000168461.8
Uninfected	ENSG00000168614.13	NBPF9	rs61807992	1	144830160	C	G	0.322917	0.862557	-3.26996	25.6731	0.59036	0.093343	0.277239	21.4649	357	9	1328	11.0235	0.984035	0.887951	0.000537076	0.00722581	rs61807992_ENSG00000168614.13
Uninfected	ENSG00000168646.8	AXIN2	rs12452513	17	63556290	G	A	0.208333	0.010637	-2.47906	24.703	0.807143	0.000377	0.581877	1.25206	2035	5	4962	11.7355	0.99054	0.987658	0.00331851	0.0321813	rs12452513_ENSG00000168646.8
Uninfected	ENSG00000168653.6	NDUFS5	rs3768324	1	39492462	C	T	0.234375	0.524601	-31.2094	151.93	0.401616	0.001359	0.489377	225.812	2447	1	4703	72.273	0.960955	0.989311	6.17482e-32	1.61278e-29	rs3768324_ENSG00000168653.6
Uninfected	ENSG00000168765.11	GSTM4	rs3754450	1	110197132	T	C	0.4375	0.454187	-9.35587	54.0089	0.380812	0.00451	0.449896	16.9198	1933	12	4416	25.0379	0.99276	0.988542	4.40684e-10	1.7726e-08	rs3754450_ENSG00000168765.11
Uninfected	ENSG00000168779.15	SHOX2	rs73013625	3	157205031	G	A	0.072917	0.546375	-2.77592	26.1393	0.751481	0.004262	0.515754	2.50226	997	8	5274	12.1074	0.995172	0.971471	0.00167526	0.01853	rs73013625_ENSG00000168779.15
Uninfected	ENSG00000168803.10	ADAL	rs488756	15	43614724	A	C	0.432292	6.35119	-3.15456	21.7958	0.457935	0.002585	0.450463	65.34	1422	15	2772	8.38675	0.993078	0.993264	0.000700548	0.00903692	rs488756_ENSG00000168803.10
Uninfected	ENSG00000168827.10	GFM1	rs6441208	3	158299555	T	A	0.161458	0.143552	-4.42439	26.7765	0.464873	0.004777	0.475062	153.403	2483	23	5189	10.5999	0.990904	0.984604	3.76363e-05	0.00068582	rs6441208_ENSG00000168827.10
Uninfected	ENSG00000168899.4	VAMP5	rs10172793	2	85744485	T	C	0.078125	0.689457	-3.50027	22.8301	0.317886	0.005833	0.485939	12.7473	1956	3	4643	10.227	0.989805	0.856049	0.000316033	0.00456161	rs10172793_ENSG00000168899.4
Uninfected	ENSG00000168904.10	LRRC28	rs78710574	15	99852747	G	A	0.151042	0.022895	-6.54299	39.4896	0.679387	0.082204	0.15249	5.49578	3487	32	7816	18.2493	0.985505	0.980215	2.86426e-07	7.81447e-06	rs78710574_ENSG00000168904.10
Uninfected	ENSG00000168958.15	MFF	rs142824641	2	228186682	C	T	0.109375	1.44783	-10.397	57.1667	0.447155	0.002021	0.509776	161.254	2559	12	6219	25.7599	0.995271	0.978762	4.00835e-11	1.92025e-09	rs142824641_ENSG00000168958.15
Uninfected	ENSG00000168961.12	LGALS9	rs3751091	17	25958064	G	C	0.213542	2.08781	-3.2469	25.1398	0.411899	0.010437	0.418315	20.6859	1619	7	3036	10.7236	0.984335	0.985234	0.000566368	0.00756276	rs3751091_ENSG00000168961.12
Uninfected	ENSG00000169062.10	UPF3A	rs113641859	13	115063198	A	G	0.09375	0.035231	-31.6856	154.26	0.297463	0.001226	0.517479	47.1944	2991	17	3056	74.691	0.979087	0.864569	2.06258e-32	5.69068e-30	rs113641859_ENSG00000169062.10
Uninfected	ENSG00000169131.6	ZNF354A	rs11747390	5	178155304	A	G	0.177083	5.3e-05	-5.77625	35.3937	0.618577	0.044791	0.43179	26.8639	3098	3	6836	15.8201	0.990538	0.98591	1.67396e-06	4.03337e-05	rs11747390_ENSG00000169131.6
Uninfected	ENSG00000169136.4	ATF5	rs11083990	19	50427540	G	A	0.239583	0.075226	-12.923	72.0706	0.374451	0.01162	0.463805	7.68302	2397	18	5753	33.796	0.97542	0.953232	1.19408e-13	7.84925e-12	rs11083990_ENSG00000169136.4
Uninfected	ENSG00000169193.7	CCDC126	rs35121828	7	23634985	G	A	0.114583	0.55356	-9.04686	53.0558	0.687198	1.6e-05	0.474072	28.0699	2368	7	5798	24.7127	0.989663	0.983393	8.97726e-10	3.51009e-08	rs35121828_ENSG00000169193.7
Uninfected	ENSG00000169228.9	RAB24	rs10476217	5	176559735	G	C	0.427083	2.11869	-2.78478	20.8769	0.447264	0.012544	0.357882	34.9746	1721	3	4320	8.18208	0.991766	0.992254	0.0016414	0.0182129	rs10476217_ENSG00000169228.9
Uninfected	ENSG00000169371.9	SNUPN	rs6495171	15	75665623	A	G	0.8125	3.0927	-2.97943	24.7851	0.457709	0.001784	0.485178	146.791	1304	7	3272	9.74684	0.972174	0.989102	0.00104851	0.0127178	rs6495171_ENSG00000169371.9
Uninfected	ENSG00000169402.11	RSPH10B2	rs4476910	7	6884764	A	C	0.588542	2.49449	-24.0348	123.201	0.079281	0.01	0.5	3.60737	2979	0	7323	60.1307	NA	0.984586	9.22979e-25	1.58599e-22	rs4476910_ENSG00000169402.11
Uninfected	ENSG00000169435.9	RASSF6	rs3097410	4	74742466	A	G	0.083333	3.17355	-5.6501	36.5883	0.269023	0.007059	0.508499	1.58536	3022	15	4602	17.4641	0.99529	0.969156	2.2382e-06	5.22576e-05	rs3097410_ENSG00000169435.9
Uninfected	ENSG00000169641.9	LUZP1	rs2274687	1	23435669	T	C	0.197917	0.023727	-2.62332	21.2202	0.422413	0.001849	0.513428	26.2759	2417	16	4542	8.77768	0.994508	0.985157	0.00238059	0.0245568	rs2274687_ENSG00000169641.9
Uninfected	ENSG00000169715.10	MT1E	rs2270836	16	56667614	C	T	0.286458	0.192028	-2.43774	24.7727	0.291342	0.025551	0.447518	1.10356	2988	4	5658	11.5489	0.984631	0.988599	0.00364976	0.0346056	rs2270836_ENSG00000169715.10
Uninfected	ENSG00000169857.3	AVEN	rs2684939	15	34326138	G	A	0.359375	4.16137	-4.55683	34.1001	0.552167	0.0014	0.497723	66.9115	4099	7	7111	14.4482	0.957941	0.992809	2.77441e-05	0.000523582	rs2684939_ENSG00000169857.3
Uninfected	ENSG00000169902.9	TPST1	rs313834	7	65532516	T	C	0.765625	0.170773	-4.87372	28.0843	0.322648	0.003486	0.528307	6.46838	1623	1	5297	12.6846	0.971359	0.988123	1.33745e-05	0.000268987	rs313834_ENSG00000169902.9
Uninfected	ENSG00000170089.11	RP11-423H2.1	rs146980538	5	177366300	T	C	0.083333	0.198347	-6.45693	41.2302	0.175338	0.006617	0.416296	2.00614	1929	6	5915	20.2025	0.990049	0.963754	3.49199e-07	9.4351e-06	rs146980538_ENSG00000170089.11
Uninfected	ENSG00000170113.11	NIPA1	rs8042574	15	23083263	A	C	0.369792	1.58247	-3.91564	30.3311	0.44782	0.004911	0.459897	45.8468	1834	18	3780	12.7174	0.9906	0.991846	0.00012144	0.00195793	rs8042574_ENSG00000170113.11
Uninfected	ENSG00000170161.6	RP11-262H14.4	rs3862321	9	66527187	G	A	0.8125	5.11243	-4.56585	29.4062	0.301055	0.057845	0.67894	6.44277	293	7	463	13.5328	0.993529	0.984415	2.71739e-05	0.000513317	rs3862321_ENSG00000170161.6
Uninfected	ENSG00000170248.9	PDCD6IP	rs35040734	3	33841422	C	G	0.296875	0.050793	-3.01726	21.3832	0.470937	0.003112	0.453527	156.949	2152	15	4600	7.8761	0.989187	0.990557	0.000961031	0.011766	rs35040734_ENSG00000170248.9
Uninfected	ENSG00000170264.8	FAM161A	rs114583323	2	62023193	C	T	0.067708	0.819512	-3.67462	27.0516	0.333007	0.001492	0.503314	11.6259	1741	11	3890	12.465	0.994639	0.97226	0.000211532	0.00320969	rs114583323_ENSG00000170264.8
Uninfected	ENSG00000170412.12	GPRC5C	rs2706546	17	72413953	G	A	0.244792	8.39247	-2.91694	26.9211	0.319027	0.002448	0.466127	2.34638	2982	11	5713	12.4221	0.994368	0.991469	0.00121076	0.0142791	rs2706546_ENSG00000170412.12
Uninfected	ENSG00000170430.9	MGMT	rs72838593	10	131462598	T	A	0.057292	1.6751	-8.40201	52.1365	0.178339	0.002346	0.459058	11.4922	3792	8	7654	25.2206	0.977996	0.877893	3.96271e-09	1.40372e-07	rs72838593_ENSG00000170430.9
Uninfected	ENSG00000170542.5	SERPINB9	rs318491	6	2898596	A	G	0.8125	3.0927	-49.5418	239.681	0.655875	0.007787	0.468856	9.53637	2914	27	6454	117.145	0.989752	0.832784	2.87198e-50	1.93997e-47	rs318491_ENSG00000170542.5
Uninfected	ENSG00000170571.7	EMB	rs4403129	5	50390296	C	A	0.348958	0.576489	-2.65405	24.5637	0.424304	0.006514	0.478871	7.01035	2488	12	3085	10.3352	0.986895	0.989966	0.00221794	0.0232214	rs4403129_ENSG00000170571.7
Uninfected	ENSG00000170629.10	DPY19L2P2	rs559844849	7	102125316	T	C	0.104167	4.58765	-4.2678	27.9362	0.623767	0.003195	0.472158	17.2739	658	18	5638	12.3613	0.983755	0.981721	5.39762e-05	0.000948868	rs559844849_ENSG00000170629.10
Uninfected	ENSG00000170634.8	ACYP2	rs11694711	2	54199061	C	A	0.5	0.666667	-4.02676	28.8437	0.439775	0.002212	0.44671	47.266	3165	14	6648	12.0968	0.989455	0.992482	9.40239e-05	0.00155429	rs11694711_ENSG00000170634.8
Uninfected	ENSG00000170638.5	TRABD	rs4084288	22	50635193	G	A	0.166667	0.96	-2.39117	24.5664	0.543687	0.00144	0.488164	121.826	3795	6	5659	9.66941	0.985219	0.986666	0.00406284	0.0376654	rs4084288_ENSG00000170638.5
Uninfected	ENSG00000170776.15	AKAP13	rs57373962	15	85914575	T	C	0.4375	0.454187	-3.29984	21.7718	0.530728	0.003972	0.481931	45.1149	2274	60	6688	8.07501	0.9917	0.992201	0.000501374	0.00682043	rs57373962_ENSG00000170776.15
Uninfected	ENSG00000170782.3	OR10A4	rs11041101	11	6939184	G	C	0.411458	0.542382	-2.30738	22.524	0.339507	0.004298	0.520099	4.02324	3349	5	6880	10.2008	0.985674	0.99235	0.0049274	0.0439539	rs11041101_ENSG00000170782.3
Uninfected	ENSG00000170790.4	OR10A2	rs7106667	11	6922258	A	G	0.390625	0.335824	-5.59719	32.6673	0.69304	0.008809	0.444007	4.57183	3269	10	6904	15.2871	0.988015	0.991689	2.52821e-06	5.83334e-05	rs7106667_ENSG00000170790.4
Uninfected	ENSG00000170819.4	BFSP2	rs2737717	3	133185834	T	C	0.505208	1.04407	-7.19349	45.963	0.324706	0.003632	0.452838	7.52904	2814	3	5315	21.3203	0.990677	0.989793	6.40485e-08	1.9243e-06	rs2737717_ENSG00000170819.4
Uninfected	ENSG00000170906.11	NDUFA3	rs254264	19	54610976	C	G	0.510417	0.170305	-18.0436	96.3354	0.445538	0.003422	0.447222	133.424	4815	5	9326	44.7025	0.989276	0.990246	9.04423e-19	9.68128e-17	rs254264_ENSG00000170906.11
Uninfected	ENSG00000170955.9	PRKCDBP	rs28522478	11	6059931	C	T	0.552083	2.38216	-2.67044	23.1029	0.630718	0.011925	0.492415	2.92369	3898	3	7842	10.1798	0.994743	0.992704	0.00213578	0.022554	rs28522478_ENSG00000170955.9
Uninfected	ENSG00000171067.6	C11orf24	rs11228182	11	68023032	G	A	0.265625	1.35714	-8.13487	46.431	0.661805	0.003304	0.734763	7.52884	2872	7	5407	21.3053	0.972779	0.990392	7.33045e-09	2.52366e-07	rs11228182_ENSG00000171067.6
Uninfected	ENSG00000171084.11	FAM86JP	rs13088159	3	125632227	T	C	0.161458	3.54432	-5.67025	36.0508	0.65474	0.006545	0.492631	6.82328	3481	26	6425	16.5411	0.989599	0.986853	2.13673e-06	5.02479e-05	rs13088159_ENSG00000171084.11
Uninfected	ENSG00000171115.3	GIMAP8	rs11772955	7	150139639	G	A	0.307292	1.98021	-2.68595	23.5334	0.651083	0.002489	0.425978	6.38335	3196	7	6715	10.3646	0.984751	0.991038	0.00206085	0.0219521	rs11772955_ENSG00000171115.3
Uninfected	ENSG00000171121.12	KCNMB3	rs7615809	3	179019056	G	T	0.09375	0.035231	-10.211	58.6939	0.343193	0.003213	0.490205	8.03363	2432	29	4602	27.6975	0.994008	0.942173	6.15154e-11	2.84204e-09	rs7615809_ENSG00000171121.12
Uninfected	ENSG00000171130.13	ATP6V0E2	rs3735333	7	149565163	A	G	0.65625	0.088154	-14.2247	73.2679	0.574963	0.004061	0.469806	57.4952	2707	14	6845	34.0099	0.99173	0.990399	5.96021e-15	4.42252e-13	rs3735333_ENSG00000171130.13
Uninfected	ENSG00000171298.8	GAA	rs2304850	17	78075228	C	T	0.161458	0.140593	-11.4768	65.9118	0.261731	0.003353	0.51088	5.06224	3467	13	7074	31.7614	0.991681	0.985726	3.33588e-12	1.85118e-10	rs2304850_ENSG00000171298.8
Uninfected	ENSG00000171314.8	PGAM1	rs117603972	10	99189814	A	T	0.109375	3.76339	-23.7387	118.705	0.234489	0.002451	0.386443	35.7148	2238	5	4507	57.5328	0.833961	0.988033	1.82522e-24	3.03002e-22	rs117603972_ENSG00000171314.8
Uninfected	ENSG00000171421.8	MRPL36	rs10866526	5	1796312	T	G	0.21875	0.125736	-3.28286	23.0277	0.555071	0.001857	0.584233	61.5005	3432	1	8018	9.1204	0.922205	0.987778	0.000521364	0.00704344	rs10866526_ENSG00000171421.8
Uninfected	ENSG00000171444.13	MCC	rs12654474	5	112334976	T	C	0.489583	4.15293	-3.10849	24.1037	0.395971	0.004431	0.442112	4.60239	2786	58	7574	10.4656	0.994108	0.993218	0.000778942	0.00985068	rs12654474_ENSG00000171444.13
Uninfected	ENSG00000171466.5	ZNF562	rs28882379	19	9750889	G	A	0.109375	0.024187	-2.43814	20.5962	0.424207	0.002671	0.517726	59.3369	3270	12	5787	8.46525	0.985121	0.970281	0.00364636	0.0345901	rs28882379_ENSG00000171466.5
Uninfected	ENSG00000171502.10	COL24A1	rs12040977	1	86466085	C	T	0.427083	3.50698	-5.38423	38.0951	0.610512	0.006327	0.476469	7.23905	3397	9	6127	17.2194	0.989988	0.992477	4.12832e-06	9.15852e-05	rs12040977_ENSG00000171502.10
Uninfected	ENSG00000171617.9	ENC1	rs2962182	5	73781472	G	A	0.322917	0.222466	-4.40748	30.1576	0.6371	0.000815	0.465498	5.7138	2489	7	4936	13.5348	0.994515	0.989707	3.91308e-05	0.000710757	rs2962182_ENSG00000171617.9
Uninfected	ENSG00000171643.9	S100Z	rs10070865	5	76173219	G	T	0.53125	10.5	-2.51032	23.0837	0.750657	0.007218	0.554117	0.384734	3108	5	5973	10.9919	0.994055	0.994043	0.00308804	0.0303065	rs10070865_ENSG00000171643.9
Uninfected	ENSG00000171700.9	RGS19	rs4809559	20	62066413	G	C	0.833333	0.96	-2.95397	26.2653	0.425427	0.001813	0.5159	41.7975	1222	2	3736	10.9496	0.971128	0.985139	0.0011118	0.0133298	rs4809559_ENSG00000171700.9
Uninfected	ENSG00000171811.8	TTC40	rs11146545	10	134663500	T	C	0.583333	1.95918	-2.59702	21.5228	0.324003	4.2e-05	0.516373	2.19917	3099	10	5858	9.71891	0.993044	0.992713	0.00252917	0.025858	rs11146545_ENSG00000171811.8
Uninfected	ENSG00000171862.5	PTEN	rs7896936	10	90000237	A	T	0.067708	0.506351	-3.2189	27.5945	0.396225	0.003322	0.468995	31.2296	2625	12	4038	12.1551	0.982268	0.95603	0.000604084	0.00799554	rs7896936_ENSG00000171862.5
Uninfected	ENSG00000171863.8	RPS7	rs11558965	2	3622912	G	T	0.057292	0.354568	-3.97414	27.0049	0.436416	0.003321	0.459215	154.913	3373	3	6621	11.3002	0.974366	0.980599	0.000106136	0.00173403	rs11558965_ENSG00000171863.8
Uninfected	ENSG00000172006.7	ZNF554	rs2537856	19	2820105	G	A	0.364583	0.112233	-7.32803	47.1325	0.652107	0.005208	0.506025	17.3392	3400	21	7082	21.9564	0.992442	0.991693	4.69859e-08	1.44491e-06	rs2537856_ENSG00000172006.7
Uninfected	ENSG00000172057.5	ORMDL3	rs12936231	17	38029120	C	G	0.453125	3.12062	-10.6186	59.2514	0.412684	0.002938	0.406012	47.9816	1732	10	3469	27.1678	0.991375	0.991888	2.40683e-11	1.18461e-09	rs12936231_ENSG00000172057.5
Uninfected	ENSG00000172113.4	NME6	rs3197223	3	48335857	C	T	0.151042	5.00199	-5.51606	28.6836	0.45045	0.006948	0.478904	104.119	905	6	1816	11.8841	0.98976	0.993569	3.04746e-06	6.91735e-05	rs3197223_ENSG00000172113.4
Uninfected	ENSG00000172123.8	SLFN12	rs12941766	17	33751529	T	G	0.140625	0.007357	-3.41704	24.1435	0.597484	0.002156	0.404362	17.5788	2401	13	4324	10.3292	0.992195	0.983226	0.000382794	0.00540241	rs12941766_ENSG00000172123.8
Uninfected	ENSG00000172250.10	SERHL	rs146908737	22	42901558	T	C	0.6875	7.1405	-24.9685	126.95	0.679882	0.006302	0.444153	5.29837	2276	27	5646	61.1615	0.98671	0.960103	1.07526e-25	1.96854e-23	rs146908737_ENSG00000172250.10
Uninfected	ENSG00000172264.12	MACROD2	rs55678247	20	15959743	C	A	0.135417	0.04362	-4.95064	35.9165	0.669731	0.004267	0.46314	5.20642	7383	13	10880	16.4921	0.986452	0.982337	1.12038e-05	0.000228854	rs55678247_ENSG00000172264.12
Uninfected	ENSG00000172270.14	BSG	rs151237303	19	574545	C	T	0.208333	1.28709	-24.3466	117.506	0.615672	0.007252	0.484574	37.5736	1734	10	5465	56.1608	0.991127	0.982416	4.50223e-25	7.94543e-23	rs151237303_ENSG00000172270.14
Uninfected	ENSG00000172301.6	COPRS	rs879944	17	30242803	A	G	0.15625	0.258107	-5.76654	38.4704	0.368706	0.01	0.5	26.7094	2186	0	3986	17.5744	NA	0.985449	1.71182e-06	4.11445e-05	rs879944_ENSG00000172301.6
Uninfected	ENSG00000172340.10	SUCLG2	rs60931405	3	67461945	T	C	0.385417	2.59629	-3.78882	25.3934	0.535518	0.002802	0.501009	81.453	3168	13	6261	9.94387	0.995606	0.992206	0.000162621	0.00253106	rs60931405_ENSG00000172340.10
Uninfected	ENSG00000172469.10	MANEA	rs553276455	6	95204606	A	T	0.052083	0.28982	-2.6678	20.2625	0.378026	0.003658	0.451789	38.4579	769	21	5196	8.89714	0.994792	0.961804	0.0021488	0.0226306	rs553276455_ENSG00000172469.10
Uninfected	ENSG00000172500.8	FIBP	rs583887	11	65644027	T	C	0.619792	7.03132	-6.11858	34.942	0.465685	0.001471	0.49727	160.018	1610	4	3049	14.2832	0.994772	0.993358	7.61061e-07	1.93868e-05	rs583887_ENSG00000172500.8
Uninfected	ENSG00000172590.14	MRPL52	rs12884337	14	23273114	T	C	0.380208	0.236312	-3.359	29.0841	0.526583	0.002862	0.492707	98.5709	3857	9	6313	11.4366	0.994901	0.99149	0.000437521	0.00606124	rs12884337_ENSG00000172590.14
Uninfected	ENSG00000172687.9	ZNF738	rs113250762	19	21481969	A	G	0.052083	0.28982	-3.39112	22.7458	0.35343	0.00297	0.45874	29.1625	4533	17	8271	10.3102	0.993365	0.961502	0.000406329	0.0057017	rs113250762_ENSG00000172687.9
Uninfected	ENSG00000172728.11	FUT10	rs2732317	8	33330687	A	C	0.572917	1.09651	-16.1099	84.9356	0.384735	0.000838	0.457577	50.3278	2867	23	5059	40.171	0.992587	0.991687	7.76453e-17	7.1745e-15	rs2732317_ENSG00000172728.11
Uninfected	ENSG00000172785.14	CBWD1	rs200989484	9	167126	T	G	0.067708	0.506351	-2.7581	22.0317	0.376356	0.004598	0.361981	12.6917	380	30	5541	9.61265	0.985026	0.962906	0.00174543	0.019144	rs200989484_ENSG00000172785.14
Uninfected	ENSG00000172809.8	RPL38	rs77603576	17	72240588	G	A	0.067708	0.506351	-4.68354	34.8055	0.564378	0.002402	0.449953	150.254	3120	2	5690	14.7881	0.966705	0.903104	2.07235e-05	0.000401934	rs77603576_ENSG00000172809.8
Uninfected	ENSG00000172954.9	LCLAT1	rs72798200	2	30873208	C	T	0.239583	13.2174	-12.9829	71.148	0.366404	0.002827	0.434723	14.2626	3419	29	6277	33.6021	0.984977	0.989882	1.04013e-13	6.93034e-12	rs72798200_ENSG00000172954.9
Uninfected	ENSG00000173077.10	2022-12-01	rs10123179	9	117969683	T	C	0.510417	4.15293	-17.9984	93.814	0.82846	0.007298	0.538902	0.865466	3077	16	5792	45.8634	0.993356	0.992992	1.0038e-18	1.06866e-16	rs10123179_ENSG00000173077.10
Uninfected	ENSG00000173085.9	COQ2	rs34381785	4	84142292	A	G	0.364583	1.479	-4.50846	28.8529	0.573532	0.000648	0.463021	23.6591	2395	4	5560	12.2641	0.990449	0.990065	3.10125e-05	0.000577798	rs34381785_ENSG00000173085.9
Uninfected	ENSG00000173113.2	TRMT112	rs1806967	11	64078943	A	G	0.067708	0.819512	-8.84791	50.4031	0.392544	0.002282	0.481755	152.106	1656	2	3401	23.0912	0.954824	0.979781	1.41934e-09	5.33656e-08	rs1806967_ENSG00000173113.2
Uninfected	ENSG00000173193.9	PARP14	rs6793057	3	122426474	A	C	0.270833	1.02434	-29.2342	142.373	0.380842	0.004159	0.450623	18.439	2621	28	5066	68.8981	0.994038	0.987829	5.8319e-30	1.32839e-27	rs6793057_ENSG00000173193.9
Uninfected	ENSG00000173200.8	PARP15	rs6796228	3	122295235	T	C	0.260417	3.41951	-14.3149	77.4479	0.614043	0.002968	0.468656	17.859	2337	32	5109	36.3756	0.983962	0.979116	4.84338e-15	3.63514e-13	rs6796228_ENSG00000173200.8
Uninfected	ENSG00000173221.9	GLRX	rs6894498	5	95140046	G	A	0.119792	6.44319	-2.46153	22.4225	0.44379	0.005076	0.463917	43.74	1921	4	4237	9.03409	0.99258	0.98281	0.00345519	0.0331783	rs6894498_ENSG00000173221.9
Uninfected	ENSG00000173226.12	IQCB1	rs6438652	3	121480375	A	G	0.588542	10.6619	-3.41016	21.5739	0.533581	0.005029	0.51956	90.3894	2194	5	4916	8.0612	0.995948	0.993785	0.000388905	0.00548077	rs6438652_ENSG00000173226.12
Uninfected	ENSG00000173272.9	MZT2A	rs76114544	2	132173809	T	C	0.067708	0.506351	-36.7691	179.53	0.248614	0.007474	0.473661	20.153	1659	10	5555	87.0683	0.957407	0.546124	1.70173e-37	6.1732e-35	rs76114544_ENSG00000173272.9
Uninfected	ENSG00000173273.11	TNKS	rs4386983	8	9643599	C	G	0.177083	4.38413	-5.74209	40.3429	0.578072	0.006567	0.446913	23.2671	4787	37	8499	17.9734	0.99027	0.988605	1.81097e-06	4.32649e-05	rs4386983_ENSG00000173273.11
Uninfected	ENSG00000173406.11	DAB1	rs61779266	1	59018232	C	G	0.348958	0.096115	-3.48047	30.4799	0.408919	0.004799	0.443177	28.2463	7240	4	9805	13.4704	0.994176	0.990995	0.00033077	0.00473644	rs61779266_ENSG00000173406.11
Uninfected	ENSG00000173457.6	PPP1R14B	rs7944061	11	63956839	A	T	0.213542	0.700908	-4.02927	29.91	0.548863	0.002556	0.554302	118.369	1571	1	3440	12.2413	0.984828	0.984884	9.34814e-05	0.00154663	rs7944061_ENSG00000173457.6
Uninfected	ENSG00000173598.9	NUDT4	rs7973701	12	93796658	T	G	0.234375	1.67201	-3.10815	27.5354	0.414585	0.005933	0.516087	22.402	2516	9	5054	11.9383	0.953511	0.986093	0.000779564	0.00985219	rs7973701_ENSG00000173598.9
Uninfected	ENSG00000173848.14	NET1	rs180753655	10	5499693	A	G	0.229167	5.45288	-35.8409	176.412	0.203347	0.004043	0.543584	5.52748	4324	16	7691	87.5083	0.992732	0.975775	1.44237e-36	4.87147e-34	rs180753655_ENSG00000173848.14
Uninfected	ENSG00000173917.9	HOXB2	rs9905940	17	46614102	A	C	0.703125	7.33481	-5.92121	37.6509	0.630656	0.009759	0.485248	3.14589	2039	12	4251	17.1805	0.983172	0.98921	1.19891e-06	2.93936e-05	rs9905940_ENSG00000173917.9
Uninfected	ENSG00000173950.11	XXYLT1	rs75263443	3	194891520	C	G	0.057292	0.354568	-3.60892	27.3566	0.397211	0.003246	0.477531	37.2146	4774	13	8727	12.0825	0.993606	0.964544	0.000246083	0.00366859	rs75263443_ENSG00000173950.11
Uninfected	ENSG00000174093.6	RP11-1407O15.2	rs7209883	17	36971686	T	A	0.1875	9.6007	-4.09781	29.2195	0.315616	0.002168	0.548336	5.70752	2726	5	3817	13.419	0.983873	0.989284	7.98335e-05	0.00134352	rs7209883_ENSG00000174093.6
Uninfected	ENSG00000174123.6	TLR10	rs11721824	4	38767749	G	A	0.083333	0.198347	-29.0013	144.269	0.612481	0.005269	0.461359	32.6185	3400	32	6445	69.5649	0.99238	0.974645	9.97097e-30	2.24507e-27	rs11721824_ENSG00000174123.6
Uninfected	ENSG00000174130.8	TLR6	rs67719080	4	38787252	A	G	0.255208	0.161054	-8.41596	46.0221	0.593855	0.002615	0.480611	15.5889	3282	31	6384	20.9021	0.993129	0.988688	3.83747e-09	1.36429e-07	rs67719080_ENSG00000174130.8
Uninfected	ENSG00000174137.8	FAM53A	rs3134867	4	1685979	T	G	0.822917	4.38413	-13.0936	72.8722	0.207465	0.001237	0.416164	6.5361	3538	15	5828	35.2652	0.988803	0.987846	8.06145e-14	5.40807e-12	rs3134867_ENSG00000174137.8
Uninfected	ENSG00000174177.8	CTU2	rs55760589	16	88511673	G	A	0.0625	1.18518	-2.93856	26.8731	0.43287	0.003611	0.473071	57.0092	3348	16	7944	11.3711	0.993161	0.967197	0.00115197	0.0137096	rs55760589_ENSG00000174177.8
Uninfected	ENSG00000174194.11	AGAP8	rs7909927	10	51565548	T	C	0.546875	1.24668	-7.70651	46.3641	0.815783	0.000101	0.514032	4.56986	2468	2	3990	22.6032	0.967009	0.990731	1.96556e-08	6.37473e-07	rs7909927_ENSG00000174194.11
Uninfected	ENSG00000174236.2	REP15	rs144049521	12	27848343	A	G	0.067708	0.506351	-7.78418	45.7441	0.849916	3.8e-05	0.522259	8.52009	2498	3	4879	21.7105	0.964229	0.963229	1.6437e-08	5.39339e-07	rs144049521_ENSG00000174236.2
Uninfected	ENSG00000174374.9	WBSCR16	rs35909087	7	74482108	T	C	0.427083	0.386056	-8.55285	47.7511	0.359715	0.006585	0.695445	19.4964	1480	2	2893	21.9573	0.993134	0.986748	2.79997e-09	1.01949e-07	rs35909087_ENSG00000174374.9
Uninfected	ENSG00000174586.6	ZNF497	rs59874238	19	58841861	T	C	0.125	1.95918	-2.80311	18.35	0.397595	0.00975	0.519136	20.1219	2613	5	3254	7.76071	0.994832	0.984293	0.0015736	0.0176548	rs59874238_ENSG00000174586.6
Uninfected	ENSG00000174669.7	SLC29A2	rs1785639	11	66100430	G	A	0.5625	7.54917	-2.38726	19.1854	0.417617	0.000467	0.508232	20.6962	1696	1	2854	7.8686	0.993987	0.99365	0.00409962	0.0379637	rs1785639_ENSG00000174669.7
Uninfected	ENSG00000174748.14	RPL15	rs17702689	3	23745528	A	G	0.052083	0.28982	-4.49062	31.718	0.410896	0.002452	0.464027	127.483	2215	2	5438	13.998	0.972902	0.958178	3.23134e-05	0.000598853	rs17702689_ENSG00000174748.14
Uninfected	ENSG00000174780.11	SRP72	rs12498340	4	57211352	T	C	0.192708	0.081402	-6.83628	37.193	0.455508	0.002326	0.499727	157.756	2334	10	6404	15.8615	0.985038	0.987778	1.45786e-07	4.115e-06	rs12498340_ENSG00000174780.11
Uninfected	ENSG00000174788.5	PCP2	rs7249830	19	6967474	G	T	0.057292	0.354568	-2.34912	20.5566	0.607053	0.003032	0.454565	72.7787	1044	1	6913	8.37321	0.981391	0.906287	0.00447594	0.0405922	rs7249830_ENSG00000174788.5
Uninfected	ENSG00000174837.10	EMR1	rs11669272	19	6925293	G	A	0.265625	4.89023	-18.1152	96.0953	0.808694	0.020032	0.470739	1.35466	3265	7	7008	46.6998	0.994198	0.976717	7.67032e-19	8.30132e-17	rs11669272_ENSG00000174837.10
Uninfected	ENSG00000175029.12	CTBP2	rs201449463	10	127521706	G	A	0.255208	11.2717	-3.57573	30.0056	0.636362	0.039552	0.565351	1.5819	5131	15	6166	13.578	0.993223	0.983631	0.000265628	0.00391052	rs201449463_ENSG00000175029.12
Uninfected	ENSG00000175061.13	C17orf76-AS1	rs11871958	17	16342833	T	C	0.171875	0.696729	-4.65661	34.4494	0.569544	0.006543	0.459463	59.7681	2414	3	5040	14.8472	0.991721	0.986252	2.20491e-05	0.000425118	rs11871958_ENSG00000175061.13
Uninfected	ENSG00000175106.12	TVP23C	rs12947727	17	14643188	T	C	0.427083	1.07838	-2.52756	23.3182	0.379121	0.002933	0.515485	5.11862	1489	27	6485	10.2158	0.990133	0.992309	0.00296785	0.0293919	rs12947727_ENSG00000175106.12
Uninfected	ENSG00000175221.10	MED16	rs62132301	19	862396	G	T	0.140625	0.007357	-2.54183	25.44	0.442278	0.00302	0.47992	68.5499	3147	10	6293	10.4979	0.982446	0.984425	0.00287192	0.0287239	rs62132301_ENSG00000175221.10
Uninfected	ENSG00000175279.17	APITD1	rs484416	1	10491209	G	A	0.104167	1.298	-13.4102	73.6561	0.404421	0.002443	0.479704	41.5228	1574	7	4182	34.5775	0.995808	0.970537	3.88857e-14	2.73022e-12	rs484416_ENSG00000175279.17
Uninfected	ENSG00000175376.4	EIF1AD	rs77738390	11	65762192	C	T	0.088542	0.097891	-6.15688	38.8005	0.430429	0.002592	0.545909	91.0623	1636	14	2969	17.1668	0.993209	0.976518	6.9682e-07	1.79369e-05	rs77738390_ENSG00000175376.4
Uninfected	ENSG00000175575.8	PAAF1	rs2067912	11	73611349	G	C	0.083333	0.198347	-8.17371	48.2906	0.373937	0.006375	0.477244	80.1056	1400	9	3532	22.337	0.988251	0.98058	6.70324e-09	2.32407e-07	rs2067912_ENSG00000175575.8
Uninfected	ENSG00000175581.9	MRPL48	rs71479547	11	73480930	T	C	0.171875	0.01384	-8.85342	51.3135	0.576773	0.001936	0.481096	79.0942	1243	10	3560	23.0396	0.985718	0.98493	1.40146e-09	5.28965e-08	rs71479547_ENSG00000175581.9
Uninfected	ENSG00000175602.2	CCDC85B	rs558167	11	65641169	T	C	0.911458	0.097891	-2.51786	20.4971	0.568863	0.000746	0.466264	71.9177	1600	2	3049	8.30218	0.945767	0.976093	0.00303486	0.0298593	rs558167_ENSG00000175602.2
Uninfected	ENSG00000175606.6	TMEM70	rs73687116	8	74887742	T	C	0.255208	0.880343	-5.65011	32.8842	0.534428	0.007234	0.477643	131.101	2471	8	4807	13.4445	0.993387	0.977918	2.23814e-06	5.22576e-05	rs73687116_ENSG00000175606.6
Uninfected	ENSG00000175611.7	LINC00476	rs78124555	9	98629224	A	G	0.182292	0.664	-11.9617	62.1178	0.615206	0.001153	0.553945	43.8075	2369	16	4719	28.7994	0.988906	0.986	1.09231e-12	6.42559e-11	rs78124555_ENSG00000175611.7
Uninfected	ENSG00000175643.7	RMI2	rs918737	16	11439639	T	C	0.53125	0.137957	-21.9367	112.295	0.644448	0.014062	0.445683	19.8015	3926	9	7517	53.7753	0.994178	0.985526	1.15703e-22	1.66654e-20	rs918737_ENSG00000175643.7
Uninfected	ENSG00000175701.6	LINC00116	rs140210320	2	110449504	C	T	0.072917	0.546375	-2.46669	23.3105	0.281718	0.019922	0.043494	24.3549	983	2	2477	10.1732	0.936554	0.714796	0.00341436	0.0329901	rs140210320_ENSG00000175701.6
Uninfected	ENSG00000175854.7	SWI5	rs73614155	9	131179137	T	C	0.057292	10.1377	-2.42111	22.6307	0.586053	0.001671	0.529402	65.6505	2246	6	3897	9.37822	0.945344	0.969886	0.00379221	0.0356637	rs73614155_ENSG00000175854.7
Uninfected	ENSG00000176014.8	TUBB6	rs11664255	18	12334367	G	A	0.114583	0.55356	-11.4072	61.5523	0.650824	0.003845	0.487867	14.8566	3888	17	6357	28.7628	0.991815	0.978919	3.91535e-12	2.15443e-10	rs11664255_ENSG00000176014.8
Uninfected	ENSG00000176105.9	YES1	rs10775436	18	588745	C	T	0.864583	0.439414	-3.19158	25.5346	0.382795	0.008717	0.410127	13.2945	1917	30	5922	11.163	0.991215	0.979756	0.000643313	0.0084237	rs10775436_ENSG00000176105.9
Uninfected	ENSG00000176148.11	TCP11L1	rs10836001	11	33048428	G	C	0.421875	0.001293	-7.04918	36.0016	0.571351	0.002893	0.581366	34.607	2278	17	4569	15.898	0.97735	0.991352	8.92944e-08	2.60296e-06	rs10836001_ENSG00000176148.11
Uninfected	ENSG00000176155.14	CCDC57	rs145972817	17	79117340	C	T	0.296875	2.99428	-2.88998	25.2821	0.539909	0.008047	0.449607	56.5123	198	28	6479	10.0293	0.991516	0.991162	0.00128832	0.0150219	rs145972817_ENSG00000176155.14
Uninfected	ENSG00000176209.7	SMIM19	rs73633616	8	42425673	A	G	0.703125	1.44783	-5.63455	38.077	0.448117	0.000586	0.497631	138.366	1995	4	3411	16.2893	0.99298	0.989718	2.31978e-06	5.40334e-05	rs73633616_ENSG00000176209.7
Uninfected	ENSG00000176222.7	ZNF404	rs35592125	19	43824876	C	G	0.09375	0.035231	-3.51458	28.6596	0.241737	0.003967	0.434467	5.37658	2333	10	7088	13.5825	0.992997	0.921325	0.000305791	0.0044273	rs35592125_ENSG00000176222.7
Uninfected	ENSG00000176305.5	AC087269.1	rs2929481	8	9024420	T	G	0.421875	0.641549	-3.95187	31.7152	0.324576	0.004696	0.504699	3.42689	4212	8	6258	14.7776	0.99163	0.991998	0.000111719	0.00181766	rs2929481_ENSG00000176305.5
Uninfected	ENSG00000176390.10	CRLF3	rs181845411	17	29074386	A	G	0.072917	0.546375	-7.12275	41.8354	0.416892	0.003746	0.481239	82.1208	1406	25	3801	18.9417	0.98482	0.970295	7.53794e-08	2.24068e-06	rs181845411_ENSG00000176390.10
Uninfected	ENSG00000176422.10	SPRYD4	rs2657910	12	56891649	G	A	0.104167	0.002077	-7.77118	47.6932	0.630685	0.002806	0.553867	49.6126	1842	6	3398	21.8437	0.962482	0.979599	1.69363e-08	5.54791e-07	rs2657910_ENSG00000176422.10
Uninfected	ENSG00000176531.6	PHLDB3	rs73043618	19	43991833	C	T	0.135417	0.04362	-8.05498	50.3793	0.656776	0.003169	0.553176	18.4229	3864	11	6953	23.3124	0.993576	0.968364	8.81092e-09	2.97581e-07	rs73043618_ENSG00000176531.6
Uninfected	ENSG00000176681.10	LRRC37A	rs62073229	17	44387670	C	T	0.479167	5.93755	-23.1257	118.632	0.081622	0	0.574247	5.17665	4368	1	5939	NA	0.993985	0.994046	7.48611e-24	1.20201e-21	rs62073229_ENSG00000176681.10
Uninfected	ENSG00000176894.5	PXMP2	rs4883624	12	133212737	C	T	0.552083	3.82653	-2.61594	18.9504	0.528001	0.00408	0.463931	89.8153	2814	15	4287	6.64386	0.988203	0.993243	0.00242134	0.0249116	rs4883624_ENSG00000176894.5
Uninfected	ENSG00000176912.3	C18orf56	rs2847171	18	701572	T	C	0.682292	1.18281	-3.4883	24.4229	0.44702	0.001759	0.485965	50.0288	2399	13	5407	9.89384	0.9928	0.99176	0.000324861	0.00467132	rs2847171_ENSG00000176912.3
Uninfected	ENSG00000176945.12	MUC20	rs62286967	3	195346906	C	T	0.125	0.217687	-5.15842	36.1083	0.742904	0.024684	0.358587	2.65738	3697	33	7440	17.028	0.991947	0.980896	6.94352e-06	0.000147802	rs62286967_ENSG00000176945.12
Uninfected	ENSG00000176974.13	SHMT1	rs72831943	17	18164644	T	A	0.109375	0.796042	-2.81169	17.9183	0.550851	0.004087	0.395151	50.8099	1786	14	3613	6.7396	0.990207	0.98046	0.0015428	0.017399	rs72831943_ENSG00000176974.13
Uninfected	ENSG00000176978.9	DPP7	rs4880200	9	139994102	G	A	0.713542	1.1231	-7.25067	44.712	0.43308	0.009719	0.527878	55.4978	2515	2	4611	19.7665	0.995634	0.990086	5.61472e-08	1.71052e-06	rs4880200_ENSG00000176978.9
Uninfected	ENSG00000177000.6	MTHFR	rs55728339	1	11830542	G	T	0.119792	0.133591	-3.58607	24.1211	0.587174	0.004202	0.513598	41.3298	2763	18	5161	10.1094	0.993819	0.978928	0.000259375	0.00383174	rs55728339_ENSG00000177000.6
Uninfected	ENSG00000177042.10	TMEM80	rs12277188	11	688091	C	T	0.416667	0.489796	-2.92146	26.6212	0.424362	0.000195	0.470172	38.9108	1863	7	4841	11.2028	0.988238	0.990591	0.00119823	0.0141483	rs12277188_ENSG00000177042.10
Uninfected	ENSG00000177084.12	POLE	rs4883536	12	133236746	C	T	0.359375	2.54922	-2.70268	21.6718	0.459655	0.002361	0.482201	69.8192	3002	41	4405	8.30299	0.993747	0.99336	0.00198298	0.0212731	rs4883536_ENSG00000177084.12
Uninfected	ENSG00000177106.10	EPS8L2	rs1058873	11	308178	T	C	0.505208	1.03972	-2.25829	23.724	0.600342	0.000593	0.605761	12.3416	597	5	4962	10.1759	0.98788	0.992594	0.00551709	0.0482106	rs1058873_ENSG00000177106.10
Uninfected	ENSG00000177173.5	NAP1L4P1	rs199766066	1	116816359	T	C	0.078125	0.689457	-2.68481	25.5861	0.37878	0.004465	0.466225	27.1345	2240	4	4884	11.4018	0.995724	0.97074	0.00206626	0.0219859	rs199766066_ENSG00000177173.5
Uninfected	ENSG00000177370.4	TIMM22	rs3863496	17	903163	C	T	0.666667	2.34375	-4.33803	33.6445	0.55658	0.007036	0.35889	74.774	3334	7	6940	14.1566	0.981405	0.992056	4.59165e-05	0.000819926	rs3863496_ENSG00000177370.4
Uninfected	ENSG00000177410.8	ZFAS1	rs74454728	20	47982980	C	T	0.052083	2.33757	-12.1001	68.1179	0.415422	0.002105	0.523768	55.8324	2943	9	5161	31.5894	0.993634	0.913244	7.94224e-13	4.77241e-11	rs74454728_ENSG00000177410.8
Uninfected	ENSG00000177570.9	SAMD12	rs2460966	8	119624556	A	G	0.854167	0.001165	-6.89581	40.6985	0.296476	0.001607	0.473906	5.09494	3397	19	6381	18.9729	0.98825	0.983078	1.27113e-07	3.62977e-06	rs2460966_ENSG00000177570.9
Uninfected	ENSG00000177595.13	PIDD	rs12277141	11	798865	G	C	0.635417	2.03702	-10.1072	55.9072	0.584728	0.005893	0.43178	55.7673	2152	8	5141	25.5026	0.980479	0.991734	7.81181e-11	3.55048e-09	rs12277141_ENSG00000177595.13
Uninfected	ENSG00000177627.5	C12orf54	rs7309958	12	48836889	T	G	0.786458	0.700908	-3.04165	21.6884	0.277903	6.5e-05	0.623243	2.58654	2506	2	4609	9.9588	0.992282	0.986977	0.000908559	0.0112006	rs7309958_ENSG00000177627.5
Uninfected	ENSG00000177683.9	THAP5	rs40915	7	108182719	C	T	0.213542	0.052661	-5.343	32.5975	0.448818	0.001725	0.476433	95.6908	2358	13	4912	13.7853	0.989991	0.988189	4.53937e-06	9.95764e-05	rs40915_ENSG00000177683.9
Uninfected	ENSG00000177685.12	EFCAB4A	rs61876746	11	827713	A	T	0.223958	1.13613	-2.48018	24.7961	0.652971	0.002182	0.48822	5.46807	2219	7	5194	11.0538	0.994946	0.986516	0.00330993	0.032114	rs61876746_ENSG00000177685.12
Uninfected	ENSG00000177694.10	NAALADL2	rs80213078	3	175373104	A	C	0.072917	5.05786	-2.23803	22.222	0.268507	0.012921	0.443795	1.62303	6354	5	9520	10.4693	0.994767	0.960275	0.00578054	0.0499965	rs80213078_ENSG00000177694.10
Uninfected	ENSG00000177697.13	CD151	rs28558789	11	829539	A	G	0.682292	1.18281	-66.1951	315.477	0.65082	0.009541	0.45217	12.5273	2224	25	5221	154.824	0.994171	0.992746	6.3812e-67	6.57902e-64	rs28558789_ENSG00000177697.13
Uninfected	ENSG00000177699.4	RP11-16K12.1	rs894781	15	79285825	A	G	0.65625	0.561509	-4.29695	31.2438	0.616654	0.004079	0.486367	5.05506	3112	16	6464	14.0745	0.990325	0.991199	5.04719e-05	0.000895556	rs894781_ENSG00000177699.4
Uninfected	ENSG00000177700.5	POLR2L	rs6597975	11	838842	C	G	0.364583	3.4887	-10.8938	60.6175	0.466403	0.005118	0.48323	172.729	2266	6	5228	26.971	0.997181	0.992546	1.27711e-11	6.67128e-10	rs6597975_ENSG00000177700.5
Uninfected	ENSG00000177731.11	FLII	rs75122604	17	17196796	A	G	0.052083	12.9325	-2.41828	23.8729	0.428398	0.000958	0.473969	87.0913	144	10	3709	9.89668	0.976267	0.970769	0.00381698	0.0357926	rs75122604_ENSG00000177731.11
Uninfected	ENSG00000177738.3	CTD-2201E18.3	rs78964554	5	43294317	G	A	0.057292	0.354568	-2.44806	22.3639	0.635303	0.001538	0.461463	21.4797	3292	12	4740	9.74929	0.993745	0.954132	0.00356402	0.0339901	rs78964554_ENSG00000177738.3
Uninfected	ENSG00000177885.9	GRB2	rs4402606	17	73319892	T	C	0.322917	10.7091	-2.97259	27.0538	0.447655	0.002486	0.384365	79.8208	2666	5	5383	11.2346	0.993054	0.983851	0.00106516	0.0128591	rs4402606_ENSG00000177885.9
Uninfected	ENSG00000178028.9	DMAP1	rs12419	1	44686322	T	C	0.229167	0.362212	-4.31457	28.5738	0.549409	0.013849	0.482105	134.172	1859	5	3700	11.6334	0.995123	0.993126	4.84651e-05	0.000862095	rs12419_ENSG00000178028.9
Uninfected	ENSG00000178078.7	STAP2	rs10425428	19	5309846	G	A	0.140625	0.007357	-2.65668	25.9038	0.336238	0.031197	0.475309	8.20322	6025	7	6143	11.8887	0.98652	0.982861	0.00220454	0.0231058	rs10425428_ENSG00000178078.7
Uninfected	ENSG00000178381.7	ZFAND2A	rs4999286	7	1199506	C	G	0.526042	1.97713	-9.54401	57.2193	0.412915	0.002014	0.406204	45.9113	3864	9	7330	26.2	0.993917	0.992943	2.8575e-10	1.18844e-08	rs4999286_ENSG00000178381.7
Uninfected	ENSG00000178445.8	GLDC	rs10815388	9	6232242	C	T	0.520833	0.697152	-2.3147	20.341	0.425199	0.005711	0.460816	7.35366	1564	15	6985	8.31166	0.991765	0.991232	0.00484506	0.0433838	rs10815388_ENSG00000178445.8
Uninfected	ENSG00000178464.6	CTD-2192J16.15	rs279260	19	12057091	T	C	0.239583	17.6047	-4.39446	28.0557	0.299833	0.387056	0.755598	0.595913	833	3	4858	13.0958	0.994207	0.991889	4.03214e-05	0.000729321	rs279260_ENSG00000178464.6
Uninfected	ENSG00000178773.10	CPNE7	rs150346755	16	89646280	G	A	0.427083	3.5396	-4.08547	32.152	0.639761	0.008871	0.394624	9.75047	3460	11	5761	14.4528	0.972981	0.987227	8.21349e-05	0.0013769	rs150346755_ENSG00000178773.10
Uninfected	ENSG00000178802.13	MPI	rs9210	15	75128501	T	C	0.635417	3.4887	-2.86602	21.2309	0.555389	0.001641	0.494779	52.7534	1700	9	3388	8.39966	0.987062	0.992862	0.00136137	0.0157612	rs9210_ENSG00000178802.13
Uninfected	ENSG00000178809.7	TRIM73	rs236651	7	75044830	G	A	0.53125	8.01185	-8.97972	47.8437	0.204758	0.125526	0.366185	2.77453	454	1	2951	23.0465	0.96823	0.993802	1.0478e-09	4.04837e-08	rs236651_ENSG00000178809.7
Uninfected	ENSG00000178852.11	EFCAB13	rs8064871	17	45352294	C	G	0.192708	8.46513	-4.0421	29.0698	0.393579	7e-06	0.495423	21.5559	1387	20	3900	12.8918	0.991693	0.990244	9.07611e-05	0.00150799	rs8064871_ENSG00000178852.11
Uninfected	ENSG00000178980.10	SEPW1	rs58583286	19	47284315	G	T	0.072917	0.593864	-4.91421	35.1316	0.362905	0.015374	0.206292	28.5613	13	8	5352	16.006	0.994326	0.970704	1.21839e-05	0.00024656	rs58583286_ENSG00000178980.10
Uninfected	ENSG00000179344.12	HLA-DQB1	rs78939685	6	32255240	G	A	0.619792	6.48029	#NAME?	1629.29	0.091092	0.078959	0.22705	0.478079	1510	211	19056	812.392	0.993976	0.183677	0	0	rs78939685_ENSG00000179344.12
Uninfected	ENSG00000179750.11	APOBEC3B	rs12628403	22	39358037	A	C	0.15625	8.01185	-19.2804	100.478	0.099465	7.9e-05	0.38558	5.15762	2176	6	4379	49.5195	0.993396	0.960539	5.24351e-20	6.22516e-18	rs12628403_ENSG00000179750.11
Uninfected	ENSG00000179820.11	MYADM	rs368131803	19	53630263	C	T	0.114583	7.59556	-35.0249	173.904	0.148356	0.015054	0.419468	2.38634	1137	17	9090	85.4762	0.990356	0.830998	9.44276e-36	3.13516e-33	rs368131803_ENSG00000179820.11
Uninfected	ENSG00000179889.14	PDXDC1	rs6416660	16	15053209	A	T	0.135417	2.35506	-6.76953	43.3615	0.591892	0.005894	0.481916	44.4899	1298	14	3736	19.2118	0.96924	0.979664	1.7001e-07	4.76441e-06	rs6416660_ENSG00000179889.14
Uninfected	ENSG00000179933.4	C14orf119	rs1885097	14	23549319	A	G	0.34375	0.088154	-5.52546	38.6247	0.457059	0.003375	0.480196	126.163	3150	6	5806	16.4849	0.991687	0.991935	2.98222e-06	6.80079e-05	rs1885097_ENSG00000179933.4
Uninfected	ENSG00000180185.7	FAHD1	rs1657106	16	1858385	C	T	0.869792	4.57083	-15.0123	78.0995	0.407012	0.004615	0.446802	63.3	3358	21	5953	36.4517	0.984354	0.986164	9.72108e-16	8.0011e-14	rs1657106_ENSG00000180185.7
Uninfected	ENSG00000180376.12	CCDC66	rs75013147	3	56566915	C	T	0.135417	13.6589	-2.41293	21.8302	0.539724	0.003963	0.479514	110.352	2309	46	5189	8.32315	0.987521	0.987387	0.00386427	0.0361496	rs75013147_ENSG00000180376.12
Uninfected	ENSG00000180398.7	MCFD2	rs6754439	2	47168327	C	A	0.0625	1.18518	-3.99593	31.6856	0.579977	0.001213	0.501818	85.9742	3049	19	5569	13.6827	0.983642	0.969362	0.000100943	0.00165331	rs6754439_ENSG00000180398.7
Uninfected	ENSG00000180425.7	C11orf71	rs3741302	11	114270604	C	A	0.40625	0.004371	-3.66878	27.7874	0.402417	0.01	0.5	27.6177	2449	0	4750	12.1581	NA	0.991961	0.000214397	0.00324561	rs3741302_ENSG00000180425.7
Uninfected	ENSG00000180573.8	HIST1H2AC	rs9986608	6	25348377	T	C	0.104167	1.09863	-2.65682	21.662	0.635945	0.002801	0.488445	12.7526	740	5	5422	9.33801	0.990514	0.978184	0.00220382	0.0231058	rs9986608_ENSG00000180573.8
Uninfected	ENSG00000180611.6	MB21D2	rs2886870	3	192616700	T	G	0.526042	1.1026	-32.5305	160.194	0.178381	0.007431	0.51894	6.5564	3367	5	6044	78.1144	0.991431	0.982345	2.94797e-33	8.61906e-31	rs2886870_ENSG00000180611.6
Uninfected	ENSG00000180616.4	SSTR2	rs17183867	17	71126105	G	A	0.140625	2.57058	-8.02989	43.5174	0.295944	0.011876	0.534067	4.33522	2806	3	5998	20.634	0.995117	0.977322	9.33485e-09	3.14193e-07	rs17183867_ENSG00000180616.4
Uninfected	ENSG00000180817.7	PPA1	rs10999188	10	71970721	G	A	0.151042	3.03873	-22.7947	113.844	0.434901	0.001685	0.491344	179.062	3487	11	6855	53.7938	0.979918	0.972659	1.60443e-23	2.51433e-21	rs10999188_ENSG00000180817.7
Uninfected	ENSG00000180822.7	PSMG4	rs77742071	6	3261665	T	A	0.182292	1.5357	-7.57576	48.2223	0.274838	0.006244	0.515191	0.700785	3532	62	6980	22.2989	0.994047	0.830306	2.65609e-08	8.37843e-07	rs77742071_ENSG00000180822.7
Uninfected	ENSG00000180902.12	D2HGDH	rs7370843	2	242674104	A	G	0.71875	2.95761	-2.77045	25.9746	0.446182	0.004049	0.463817	49.9794	3261	19	4904	10.5611	0.99127	0.974053	0.00169649	0.0187121	rs7370843_ENSG00000180902.12
Uninfected	ENSG00000180953.7	ST20	rs11852590	15	80200652	A	C	0.375	0.426667	-4.14844	32.618	0.547773	0.0068	0.487155	52.2672	3430	15	6334	13.6543	0.984083	0.991807	7.10498e-05	0.00121131	rs11852590_ENSG00000180953.7
Uninfected	ENSG00000180992.5	MRPL14	rs2396165	6	44063217	T	C	0.729167	1.02434	-7.95946	42.7351	0.457058	0.003633	0.463334	127.583	1909	2	4379	18.3709	0.997088	0.990639	1.09783e-08	3.65738e-07	rs2396165_ENSG00000180992.5
Uninfected	ENSG00000181031.11	RPH3AL	rs8066107	17	66675	G	A	0.75	0.296296	-10.2483	59.5954	0.193264	0.001111	0.513704	4.15954	184	9	4846	28.8336	0.991553	0.987956	5.64595e-11	2.6333e-09	rs8066107_ENSG00000181031.11
Uninfected	ENSG00000181163.9	NPM1	rs6885389	5	171507492	C	T	0.15625	1.64404	-2.56381	24.6571	0.446438	0.001609	0.417582	77.2497	3968	3	5053	10.03	0.910467	0.983992	0.00273018	0.0275111	rs6885389_ENSG00000181163.9
Uninfected	ENSG00000181240.9	SLC25A41	rs1141221	19	6436191	C	T	0.619792	1.82882	-9.68383	54.8236	0.188477	2.6e-05	0.511257	3.96051	2766	4	6283	26.4569	0.933906	0.993249	2.07096e-10	8.80003e-09	rs1141221_ENSG00000181240.9
Uninfected	ENSG00000181333.11	HEPHL1	rs1138800	11	93862493	A	C	0.671875	0.094513	-8.00693	48.2111	0.859022	0.050468	0.615396	2.60214	2750	3	5143	23.7732	0.991531	0.991847	9.84176e-09	3.29556e-07	rs1138800_ENSG00000181333.11
Uninfected	ENSG00000181350.7	FAM211A	rs11871958	17	16342833	T	C	0.171875	0.696729	-4.23563	30.5199	0.570126	0.007771	0.446377	53.2619	2408	2	5060	12.9444	0.992834	0.986612	5.81262e-05	0.00100853	rs11871958_ENSG00000181350.7
Uninfected	ENSG00000181481.9	RNF135	rs10491098	17	30128117	T	C	0.125	1.95918	-6.88769	44.0315	0.383703	0.003966	0.411361	24.6443	3605	10	4008	20.2399	0.994918	0.981313	1.29512e-07	3.6875e-06	rs10491098_ENSG00000181481.9
Uninfected	ENSG00000181619.11	GPR135	rs1262135	14	59909768	T	C	0.473958	3.29591	-2.38883	16.2095	0.567132	0.001141	0.453442	23.9664	2823	5	4748	6.2766	0.990725	0.993231	0.00408483	0.0378514	rs1262135_ENSG00000181619.11
Uninfected	ENSG00000181885.14	CLDN7	rs2654186	17	7151111	A	C	0.71875	1.47594	-3.64285	26.5539	0.571487	0.003947	0.477683	37.0162	3054	7	5328	11.2072	0.993782	0.991163	0.000227588	0.00341625	rs2654186_ENSG00000181885.14
Uninfected	ENSG00000182013.13	PNMAL1	rs3826855	19	46974652	G	C	0.25	0.296296	-10.3832	56.99	0.907834	0.000173	0.537039	0.798204	2762	8	4731	28.1463	0.991983	0.991487	4.13791e-11	1.97701e-09	rs3826855_ENSG00000182013.13
Uninfected	ENSG00000182054.5	IDH2	rs11858306	15	91543407	C	T	0.057292	0.354568	-2.91322	26.9454	0.35427	0.002548	0.47432	46.5415	5398	4	5835	11.6367	0.982581	0.676774	0.00122117	0.0143673	rs11858306_ENSG00000182054.5
Uninfected	ENSG00000182154.7	MRPL41	rs12349983	9	140554505	A	C	0.052083	0.28982	-5.14592	34.527	0.379832	0.003459	0.429633	137.03	2427	1	3819	14.9305	0.937855	0.700973	7.14624e-06	0.000151502	rs12349983_ENSG00000182154.7
Uninfected	ENSG00000182165.13	TP53TG1	rs11976398	7	86964707	A	G	0.057292	1.6751	-4.45426	25.2249	0.358003	9e-06	0.403918	30.3311	2120	2	3581	11.3696	0.976027	0.957585	3.5135e-05	0.00064437	rs11976398_ENSG00000182165.13
Uninfected	ENSG00000182180.9	MRPS16	rs74423725	10	74977232	G	A	0.057292	1.6751	-8.88498	45.5033	0.562966	0.002825	0.496711	169.859	1837	10	3934	20.0727	0.984852	0.973222	1.30322e-09	4.93787e-08	rs74423725_ENSG00000182180.9
Uninfected	ENSG00000182196.9	ARL6IP4	rs113539595	12	123423369	T	C	0.052083	0.28982	-3.3735	23.1622	0.455448	0.003408	0.458562	136.883	2065	6	4263	9.19539	0.99019	0.960281	0.000423153	0.00589556	rs113539595_ENSG00000182196.9
Uninfected	ENSG00000182310.8	LINC00085	rs4802841	19	52201763	C	T	0.098958	1.15794	-3.80641	31.4591	0.699565	0.002909	0.634004	12.0006	3711	14	7667	14.5686	0.988058	0.975943	0.000156169	0.00243566	rs4802841_ENSG00000182310.8
Uninfected	ENSG00000182362.9	YBEY	rs71326310	21	47714588	G	A	0.520833	0.697152	-11.3472	64.4729	0.399975	0.00349	0.418555	41.047	3378	12	4594	29.7402	0.990991	0.991693	4.4962e-12	2.44656e-10	rs71326310_ENSG00000182362.9
Uninfected	ENSG00000182376.2	RP5-1142A6.8	rs3114898	16	89392315	C	T	0.447917	5.61159	-2.45435	21.8036	0.398911	0.002735	0.555542	20.2426	6671	2	7965	9.39521	0.992158	0.993607	0.00351275	0.0335665	rs3114898_ENSG00000182376.2
Uninfected	ENSG00000182446.9	NPLOC4	rs9909330	17	79531729	G	A	0.125	0.217687	-14.5486	77.2322	0.3665	0.00993	0.459501	6.03724	3665	51	6619	36.673	0.985525	0.978531	2.82754e-15	2.20672e-13	rs9909330_ENSG00000182446.9
Uninfected	ENSG00000182502.2	ABHD17AP5	rs5750552	22	22478416	A	G	0.708333	1.95918	-3.21061	28.1024	0.201703	0.022068	0.191465	0.679942	1937	2	6294	13.4389	0.994925	0.991915	0.000615735	0.00812231	rs5750552_ENSG00000182502.2
Uninfected	ENSG00000182512.4	GLRX5	rs11160254	14	95993595	A	G	0.395833	0.167272	-3.92778	30.0429	0.536593	0.003456	0.472907	74.7684	3776	10	6994	12.1515	0.993753	0.991028	0.000118091	0.00191022	rs11160254_ENSG00000182512.4
Uninfected	ENSG00000182534.9	MXRA7	rs9915664	17	74706224	T	C	0.786458	0.700908	-16.9286	88.6795	0.153962	0.006377	0.464284	5.24057	2725	13	6348	42.8557	0.991027	0.956839	1.17878e-17	1.14881e-15	rs9915664_ENSG00000182534.9
Uninfected	ENSG00000182551.9	ADI1	rs185565057	2	3884367	A	G	0.052083	0.28982	-3.3929	28.0204	0.321094	0.015648	0.412067	2.64976	4921	12	6742	12.984	0.984738	0.941328	0.000404664	0.00568242	rs185565057_ENSG00000182551.9
Uninfected	ENSG00000182611.3	HIST1H2AJ	rs200484	6	27775674	A	G	0.114583	0.55356	-5.3767	33.6606	0.344242	0.075879	0.010002	23.0806	1880	3	4022	15.6041	0.982324	0.97792	4.20047e-06	9.28702e-05	rs200484_ENSG00000182611.3
Uninfected	ENSG00000182670.9	TTC3	rs73394992	21	38434907	G	A	0.067708	0.506351	-5.06637	36.5097	0.420461	0.002939	0.498721	53.6146	2978	51	5650	16.1813	0.9813	0.964568	8.58291e-06	0.000178862	rs73394992_ENSG00000182670.9
Uninfected	ENSG00000182685.3	BRICD5	rs12922719	16	2255763	A	C	0.072917	0.546375	-2.61882	25.5424	0.569539	0.005173	0.485358	95.786	3132	10	5558	10.5624	0.987437	0.972252	0.00240534	0.0247861	rs12922719_ENSG00000182685.3
Uninfected	ENSG00000182841.8	RRP7B	rs362211	22	43853697	T	C	0.802083	0.023727	-3.72736	30.5304	0.427876	0.00453	0.495075	20.1785	5406	28	5700	13.0705	0.985469	0.986934	0.000187344	0.00288512	rs362211_ENSG00000182841.8
Uninfected	ENSG00000182866.12	LCK	rs7548985	1	31915981	C	T	0.536458	0.317277	-2.87316	22.6252	0.602575	0.009666	0.420399	8.94719	678	2	3401	9.65137	0.985447	0.991206	0.0013392	0.015532	rs7548985_ENSG00000182866.12
Uninfected	ENSG00000182903.11	ZNF721	rs58553768	4	411419	G	A	0.109375	0.796042	-2.72022	21.4739	0.446706	0.003171	0.520479	78.0486	880	20	4000	8.52014	0.988846	0.97834	0.00190451	0.0206293	rs58553768_ENSG00000182903.11
Uninfected	ENSG00000182919.10	C11orf54	rs652961	11	93476766	G	A	0.380208	0.144475	-15.4209	80.0458	0.594103	0.002203	0.427791	37.985	2146	19	5019	37.4662	0.993999	0.990959	3.79406e-16	3.24549e-14	rs652961_ENSG00000182919.10
Uninfected	ENSG00000183160.8	TMEM119	rs10861894	12	108736420	T	C	0.385417	0.012591	-2.48889	21.1748	0.29119	0.009418	0.447282	0.602128	2456	10	5417	9.8788	0.980164	0.991449	0.00324425	0.031555	rs10861894_ENSG00000183160.8
Uninfected	ENSG00000183172.8	SMDT1	rs6002605	22	42494335	A	G	0.302083	1.17545	-5.46783	38.078	0.445216	0.01	0.5	88.5205	2075	0	5010	16.3674	NA	0.990014	3.40545e-06	7.68541e-05	rs6002605_ENSG00000183172.8
Uninfected	ENSG00000183199.6	HSP90AB3P	rs3828551	4	88813583	G	A	0.182292	0.307508	-27.6372	138.982	0.005834	0.004977	0.988587	1.20879	2975	5	5186	68.5595	0.958797	0.875493	2.30551e-28	4.8562e-26	rs3828551_ENSG00000183199.6
Uninfected	ENSG00000183444.10	OR7E38P	rs11971168	7	97593206	T	C	0.265625	0.014052	-6.9992	38.6447	0.439535	0.005305	0.488737	62.8896	2959	4	5376	16.8669	0.993143	0.989337	1.00185e-07	2.90314e-06	rs11971168_ENSG00000183444.10
Uninfected	ENSG00000183486.8	MX2	rs4920080	21	43708766	C	T	0.302083	0.360097	-3.3281	26.6226	0.426686	0.003021	0.426194	21.0961	6904	26	7136	11.2423	0.986851	0.989555	0.000469789	0.00645351	rs4920080_ENSG00000183486.8
Uninfected	ENSG00000183569.13	SERHL2	rs135068	22	43832845	C	T	0.088542	8.07828	-3.72871	29.1892	0.618129	0.004189	0.502276	29.6037	5350	30	5690	12.7476	0.983826	0.960686	0.000186761	0.0028784	rs135068_ENSG00000183569.13
Uninfected	ENSG00000183617.4	MRPL54	rs13960	19	3762698	C	T	0.541667	0.117365	-30.2182	149.212	0.58008	0.006252	0.508993	151.396	3596	3	6692	71.0218	0.996349	0.994513	6.0508e-31	1.42806e-28	rs13960_ENSG00000183617.4
Uninfected	ENSG00000183742.8	MACC1	rs10275612	7	20182336	G	A	0.739583	0.067309	-14.9725	78.6353	0.64175	0.008241	0.379213	5.36571	3592	30	6614	37.2306	0.988472	0.942741	1.06539e-15	8.73215e-14	rs10275612_ENSG00000183742.8
Uninfected	ENSG00000183826.12	BTBD9	rs61036221	6	37634362	G	A	0.078125	0.3443	-3.70705	30.73	0.320966	0.014044	0.393335	9.99738	1513	23	6620	14.2747	0.991489	0.948955	0.000196313	0.00300201	rs61036221_ENSG00000183826.12
Uninfected	ENSG00000183828.10	NUDT14	rs2003181	14	105642016	C	T	0.65625	0.088154	-2.24623	21.9916	0.597112	0.003595	0.390992	16.2558	3452	2	7234	9.36439	0.909912	0.991526	0.00567242	0.0492485	rs2003181_ENSG00000183828.10
Uninfected	ENSG00000183850.9	ZNF730	rs12462492	19	22710669	G	T	0.40625	0.239353	-2.71313	22.3553	0.296316	2e-05	0.414834	1.61799	1305	6	6702	10.3329	0.991546	0.99013	0.00193586	0.0209158	rs12462492_ENSG00000183850.9
Uninfected	ENSG00000183891.5	TTC32	rs7563410	2	20096936	C	A	0.135417	1.16768	-11.4639	62.4249	0.659213	0.00745	0.525868	28.2832	2820	3	5380	29.1311	0.992685	0.986418	3.43618e-12	1.90145e-10	rs7563410_ENSG00000183891.5
Uninfected	ENSG00000184009.5	ACTG1	rs59513476	17	79963012	C	T	0.0625	1.18518	-50.6436	244.764	0.423647	0.002471	0.518057	132.604	4918	18	6320	118.469	0.977545	0.602062	2.27189e-51	1.58943e-48	rs59513476_ENSG00000184009.5
Uninfected	ENSG00000184060.6	ADAP2	rs8075357	17	29057197	A	C	0.151042	2.07525	-2.32026	15.002	0.65898	0.001683	0.539289	4.36158	1180	4	3927	6.4184	0.990538	0.983734	0.00478341	0.0429039	rs8075357_ENSG00000184060.6
Uninfected	ENSG00000184164.10	CRELD2	rs9628280	22	50514899	A	G	0.541667	3.94816	-3.89482	31.781	0.452253	0.003508	0.490788	18.6963	5198	35	7548	13.3621	0.98707	0.993198	0.000127403	0.00204399	rs9628280_ENSG00000184164.10
Uninfected	ENSG00000184293.3	CLECL1	ss1388112682	12	9889157	A	G	0.567708	1.49503	-19.5905	102.693	0.376848	0.003558	0.535045	11.9837	2872	6	6561	48.8577	0.994543	0.981169	2.56739e-20	3.10448e-18	ss1388112682_ENSG00000184293.3
Uninfected	ENSG00000184319.11	AC002055.4	rs28516879	22	51182090	G	A	0.0625	1.18518	-5.03129	32.4545	0.340729	0.010031	0.316812	32.2859	3157	2	3296	14.8987	0.980066	0.966887	9.30484e-06	0.00019329	rs28516879_ENSG00000184319.11
Uninfected	ENSG00000184349.8	EFNA5	rs6864971	5	106396918	C	T	0.75	0	-2.52909	19.8915	0.315706	0.002942	0.509384	2.1077	1823	11	6134	8.917	0.991233	0.989129	0.00295743	0.0293332	rs6864971_ENSG00000184349.8
Uninfected	ENSG00000184508.6	HDDC3	rs79171351	15	90900668	G	A	0.057292	0.354568	-3.05647	24.2517	0.419716	0.007702	0.51211	84.8714	1401	2	6228	10.3299	0.994801	0.963281	0.000878063	0.010907	rs79171351_ENSG00000184508.6
Uninfected	ENSG00000184616.7	AC004166.6	rs2529273	7	74289929	T	C	0.229167	0.362212	-5.71285	35.6924	0.306985	0.000189	0.435432	11.9703	1527	2	2515	16.846	0.983684	0.987703	1.93708e-06	4.59946e-05	rs2529273_ENSG00000184616.7
Uninfected	ENSG00000184674.8	GSTT1	rs192096839	22	24366720	A	G	0.479167	4.11178	-22.6445	113.7	0.10389	0.015058	0.445125	1.99382	3803	7	5981	55.6458	0.995977	0.984479	2.26724e-23	3.46976e-21	rs192096839_ENSG00000184674.8
Uninfected	ENSG00000184752.8	NDUFA12	rs835044	12	95397552	T	C	0.635417	1.479	-7.35511	47.1198	0.454936	0.000801	0.446565	180.025	3311	1	6611	20.3694	0.910467	0.989321	4.41461e-08	1.36186e-06	rs835044_ENSG00000184752.8
Uninfected	ENSG00000184897.4	H1FX	rs7428883	3	128983853	A	G	0.817708	0.016943	-7.26641	43.6552	0.614506	0.004867	0.478228	16.8583	2039	14	5223	19.9983	0.989284	0.966416	5.41493e-08	1.65739e-06	rs7428883_ENSG00000184897.4
Uninfected	ENSG00000184903.5	IMMP2L	rs12668724	7	111134057	T	A	0.677083	0.213387	-3.75616	29.5316	0.406772	0.002957	0.48291	18.3883	4062	11	6374	12.8454	0.990785	0.990907	0.000175325	0.00271783	rs12668724_ENSG00000184903.5
Uninfected	ENSG00000184939.11	ZFP90	rs12598229	16	68557904	C	A	0.244792	6.88439	-9.80553	49.6145	0.360783	0.003345	0.504366	23.7375	1169	17	3013	23.1952	0.994744	0.980142	1.56486e-10	6.75198e-09	rs12598229_ENSG00000184939.11
Uninfected	ENSG00000184988.4	TMEM106A	rs17600371	17	41375555	T	G	0.291667	1.95918	-12.311	61.6825	0.603387	0.003499	0.513359	32.4145	1561	9	3633	28.485	0.992651	0.989981	4.8869e-13	3.01036e-11	rs17600371_ENSG00000184988.4
Uninfected	ENSG00000185088.8	RPS27L	rs4775623	15	63408320	G	A	0.302083	1.78574	-4.10505	29.1242	0.549863	0.007501	0.42742	33.9254	2658	6	4697	12.0681	0.991789	0.988206	7.85146e-05	0.00132588	rs4775623_ENSG00000185088.8
Uninfected	ENSG00000185101.8	ANO9	rs12575508	11	433867	G	A	0.1875	0.848565	-3.94319	27.6366	0.62109	0.000563	0.477675	17.0166	1134	12	3893	12.0931	0.994475	0.986322	0.000113974	0.00184974	rs12575508_ENSG00000185101.8
Uninfected	ENSG00000185163.5	DDX51	rs57037358	12	132625643	C	T	0.317708	15.3081	-4.01627	32.082	0.551899	0.00256	0.479185	56.1532	3453	24	6517	13.5394	0.9889	0.992188	9.63219e-05	0.00158826	rs57037358_ENSG00000185163.5
Uninfected	ENSG00000185201.12	IFITM2	rs2686877	11	258702	A	C	0.489583	0.660313	-2.44417	23.8511	0.439048	0.01176	0.49221	24.0758	380	1	3455	9.68018	0.996115	0.991883	0.00359605	0.0342455	rs2686877_ENSG00000185201.12
Uninfected	ENSG00000185298.8	CCDC137	rs34118862	17	79635511	C	T	0.151042	5.00199	-21.4002	106.325	0.433562	0.002242	0.49664	118.474	3820	16	6354	50.1776	0.989895	0.988179	3.97883e-22	5.48882e-20	rs34118862_ENSG00000185298.8
Uninfected	ENSG00000185324.17	CDK10	rs13332145	16	89081075	A	G	0.083333	3.17355	-2.53128	23.0827	0.423279	0.003259	0.474935	64.1594	1282	37	5468	9.68492	0.993566	0.977991	0.00294254	0.0292071	rs13332145_ENSG00000185324.17
Uninfected	ENSG00000185527.7	PDE6G	rs73369234	17	79539736	C	G	0.0625	1.18518	-3.86993	24.4992	0.694148	0.007026	0.410192	4.44912	3372	11	6359	11.1322	0.993951	0.967181	0.000134919	0.00214697	rs73369234_ENSG00000185527.7
Uninfected	ENSG00000185619.13	PCGF3	rs7674239	4	1553888	C	A	0.744792	1.46298	-4.01187	31.6122	0.450482	0.001517	0.507399	92.3682	4313	25	5169	13.227	0.991492	0.988129	9.73042e-05	0.00160176	rs7674239_ENSG00000185619.13
Uninfected	ENSG00000185808.9	PIGP	rs2249828	21	38432621	G	A	0.421875	0.146308	-14.2941	78.2108	0.577403	0.003594	0.50422	73.0533	3006	13	5486	36.2776	0.99179	0.985385	5.08075e-15	3.79874e-13	rs2249828_ENSG00000185808.9
Uninfected	ENSG00000185811.12	IKZF1	rs79915774	7	50087183	T	C	0.052083	2.33757	-2.27396	19.1577	0.642158	0.006918	0.467933	10.1088	2050	22	5370	8.2826	0.977224	0.962221	0.0053216	0.0467465	rs79915774_ENSG00000185811.12
Uninfected	ENSG00000185834.9	RPL12P4	rs16979199	20	54545336	T	C	0.057292	0.354568	-2.74292	26.271	0.85699	0.28944	0.02832	17.9721	5827	2	6092	11.2229	0.97094	0.464891	0.00180753	0.0197367	rs16979199_ENSG00000185834.9
Uninfected	ENSG00000185862.5	EVI2B	rs2952983	17	29470288	G	C	0.666667	1.5	-3.56942	24.6041	0.444542	0.009668	0.4261	29.88	1516	5	4211	10.0124	0.979207	0.98922	0.000269516	0.00395472	rs2952983_ENSG00000185862.5
Uninfected	ENSG00000185880.8	TRIM69	rs11639157	15	45057188	T	C	0.838542	3.54432	-4.53555	31.2986	0.4329	0.003971	0.478728	36.2726	1371	29	3951	13.3604	0.994721	0.986192	2.9137e-05	0.000547759	rs11639157_ENSG00000185880.8
Uninfected	ENSG00000185885.11	IFITM1	rs7937502	11	845776	C	T	0.0625	8.01185	-2.49924	23.7558	0.350728	0.002821	0.431138	17.5942	2294	1	3455	10.6636	0.931587	0.971077	0.00316782	0.0309653	rs7937502_ENSG00000185885.11
Uninfected	ENSG00000185896.9	LAMP1	rs3752960	13	113977743	G	T	0.135417	0.439414	-3.3204	28.8906	0.436819	0.001845	0.414886	82.9308	3251	15	6244	12.3283	0.99457	0.987449	0.000478193	0.00655774	rs3752960_ENSG00000185896.9
Uninfected	ENSG00000185920.11	PTCH1	rs55758100	9	98559724	A	G	0.3125	0.088154	-3.1964	25.5901	0.362411	0.016238	0.547183	7.08422	3360	16	5118	11.4545	0.980056	0.990554	0.000636207	0.00834355	rs55758100_ENSG00000185920.11
Uninfected	ENSG00000186026.6	ZNF284	rs10410306	19	44601537	T	C	0.661458	0.828758	-4.3698	31.5028	0.650471	0.001216	0.405221	7.43909	3652	14	6429	14.381	0.993809	0.989931	4.26779e-05	0.000767693	rs10410306_ENSG00000186026.6
Uninfected	ENSG00000186136.1	TAS2R42	rs61914772	12	11013319	C	T	0.140625	0.007357	-3.61224	28.9218	0.693662	0.001341	0.423979	8.85228	2488	8	6481	13.5096	0.994088	0.983252	0.000244205	0.0036458	rs61914772_ENSG00000186136.1
Uninfected	ENSG00000186184.11	POLR1D	rs2232679	13	28196033	G	C	0.140625	2.57058	-3.37801	26.3714	0.528373	0.00306	0.465583	191.985	2955	17	5947	10.1642	0.99202	0.990137	0.000418786	0.00584719	rs2232679_ENSG00000186184.11
Uninfected	ENSG00000186205.8	2022-03-01	rs425437	1	220868508	A	G	0.322917	0.862557	-9.63645	55.4379	0.839898	0.000105	0.547552	1.5006	2146	8	4789	26.948	0.994041	0.991296	2.30965e-10	9.75082e-09	rs425437_ENSG00000186205.8
Uninfected	ENSG00000186230.6	ZNF749	rs3746224	19	57949536	T	C	0.463542	0.948099	-40.3216	197.342	0.790784	0.002568	0.611025	12.5715	3223	7	6004	96.1952	0.992526	0.993914	4.7683e-41	2.12287e-38	rs3746224_ENSG00000186230.6
Uninfected	ENSG00000186235.6	AC016757.3	rs3739064	2	239176386	A	G	0.182292	0.016943	-6.83088	44.8215	0.796993	0.008056	0.625624	2.31093	3667	8	6839	21.4694	0.987051	0.984879	1.47611e-07	4.16051e-06	rs3739064_ENSG00000186235.6
Uninfected	ENSG00000186432.4	KPNA4	rs569781251	3	160219827	T	C	0.088542	0.905927	-7.37306	46.4021	0.334796	0.021129	0.469266	17.5759	2040	13	4398	21.7497	0.961777	0.765074	4.2358e-08	1.30875e-06	rs569781251_ENSG00000186432.4
Uninfected	ENSG00000186470.9	BTN3A2	rs67509210	6	26354100	G	T	0.098958	0.0047	-134.739	622.85	0.124379	0.001934	0.517153	28.0284	2733	36	5126	308.279	0.984655	0.93604	1.82408e-135	3.24835e-132	rs67509210_ENSG00000186470.9
Uninfected	ENSG00000186716.15	BCR	rs2877097	22	23106432	G	T	0.739583	0.067309	-10.7629	59.7524	0.67109	0.008028	0.471366	3.36073	2961	26	8090	28.1313	0.993825	0.965214	1.72615e-11	8.67015e-10	rs2877097_ENSG00000186716.15
Uninfected	ENSG00000187010.14	RHD	rs55794721	1	25561667	G	A	0.161458	3.54432	-6.42196	42.3749	0.171697	0.010339	0.517153	3.91585	2583	8	5023	20.7755	0.994543	0.985935	3.78482e-07	1.01702e-05	rs55794721_ENSG00000187010.14
Uninfected	ENSG00000187109.9	NAP1L1	rs2117050	12	76451973	A	T	0.453125	19.4613	-4.38512	31.2269	0.589782	0.024078	0.304948	10.002	2472	6	4530	13.679	0.996069	0.985793	4.11979e-05	0.000743118	rs2117050_ENSG00000187109.9
Uninfected	ENSG00000187231.9	SESTD1	rs62176083	2	180420881	T	C	0.0625	8.01185	-7.25234	46.1887	0.242661	0.004366	0.470987	7.43291	3220	22	5219	22.2343	0.99257	0.970585	5.59317e-08	1.70928e-06	rs62176083_ENSG00000187231.9
Uninfected	ENSG00000187514.10	PTMA	rs7566190	2	233489366	C	T	0.067708	6.3611	-4.08279	31.766	0.425056	0.002842	0.482276	110.881	4510	3	4752	13.6929	0.98936	0.928458	8.26434e-05	0.00138368	rs7566190_ENSG00000187514.10
Uninfected	ENSG00000187522.9	HSPA14	rs45486796	10	15336817	A	C	0.057292	0.354568	-8.35847	47.8878	0.400063	0.000865	0.568107	96.8848	5104	6	6889	21.9435	0.957787	0.956596	4.38055e-09	1.54336e-07	rs45486796_ENSG00000187522.9
Uninfected	ENSG00000187534.5	CTC-471F3.4	rs56108413	19	40437483	C	G	0.072917	0.593864	-3.02217	23.1678	0.202712	0.038203	0.914548	1.2003	2953	2	5292	11.06	0.964954	0.968396	0.000950242	0.0116704	rs56108413_ENSG00000187534.5
Uninfected	ENSG00000187607.11	ZNF286A	rs186840	17	15571142	C	A	0.166667	0.24	-3.12378	24.2954	0.429396	0.00382	0.470082	28.9162	3093	22	5460	10.2056	0.989872	0.980992	0.000752006	0.00957805	rs186840_ENSG00000187607.11
Uninfected	ENSG00000187608.5	ISG15	rs2765015	1	1308982	A	G	0.9375	0.426667	-10.5324	60.4695	0.666499	0.006496	0.476002	24.1699	2120	4	3976	28.1654	0.99699	0.761462	2.93461e-11	1.43e-09	rs2765015_ENSG00000187608.5
Uninfected	ENSG00000187621.10	TCL6	rs2296310	14	96136775	C	A	0.197917	0.023727	-5.47774	38.7413	0.695054	0.01633	0.451828	2.59813	4045	24	6879	18.0729	0.993812	0.987101	3.32857e-06	7.52925e-05	rs2296310_ENSG00000187621.10
Uninfected	ENSG00000187624.7	C17orf97	rs7503725	17	260142	G	T	0.390625	0.335824	-60.3264	287.465	0.896524	0.003108	0.65141	7.50726	1222	4	4952	141.515	0.992517	0.994114	4.71596e-61	4.01656e-58	rs7503725_ENSG00000187624.7
Uninfected	ENSG00000187630.10	DHRS4L2	rs79032155	14	24230934	T	C	0.057292	0.354568	-12.4546	69.8843	0.217651	0.004682	0.447959	6.64053	1799	17	5583	33.3169	0.98245	0.651413	3.51104e-13	2.20442e-11	rs79032155_ENSG00000187630.10
Uninfected	ENSG00000187764.7	SEMA4D	rs9410479	9	92030749	A	G	0.276042	0.740455	-3.67414	29.5626	0.561971	0.002108	0.462183	28.3904	2548	24	5157	12.4305	0.977174	0.990215	0.000211766	0.00321075	rs9410479_ENSG00000187764.7
Uninfected	ENSG00000187796.9	CARD9	rs79796915	9	139260215	G	A	0.072917	0.593864	-44.7917	216.286	0.774455	0.003199	0.467945	70.0271	3090	8	5532	104.345	0.934551	0.722508	1.61536e-45	8.55224e-43	rs79796915_ENSG00000187796.9
Uninfected	ENSG00000187837.2	HIST1H1C	rs7744545	6	25225918	G	C	0.057292	1.6751	-4.50151	30.0584	0.619895	0.004367	0.484343	38.1978	528	5	5633	12.9766	0.996419	0.844073	3.15128e-05	0.000585678	rs7744545_ENSG00000187837.2
Uninfected	ENSG00000187862.7	TTC24	rs1774952	1	156536752	A	G	0.40625	0.004371	-2.92248	26.4451	0.695905	6.4e-05	0.440181	3.8141	1419	3	4409	12.182	0.994714	0.991718	0.00119543	0.0141323	rs1774952_ENSG00000187862.7
Uninfected	ENSG00000187912.7	CLEC17A	rs7258754	19	14571876	C	T	0.135417	13.6589	-3.30799	26.0933	0.4	0.008627	0.451489	20.6454	1994	8	5879	11.4508	0.992569	0.983203	0.000492048	0.00669822	rs7258754_ENSG00000187912.7
Uninfected	ENSG00000187987.5	ZSCAN23	rs2859368	6	28418039	T	C	0.536458	0.023361	-5.92174	39.8187	0.720088	0.007211	0.515775	5.496	1832	5	4297	18.8673	0.989803	0.991439	1.19744e-06	2.93936e-05	rs2859368_ENSG00000187987.5
Uninfected	ENSG00000188000.2	OR7D2	rs59149515	19	9250984	A	C	0.057292	0.354568	-2.40854	23.4034	0.945661	0.000433	0.509349	2.45224	2951	1	5944	11.4172	0.993327	0.971019	0.00390358	0.0364651	rs59149515_ENSG00000188000.2
Uninfected	ENSG00000188001.5	TPRG1	rs74960780	3	188971324	A	G	0.125	1.95918	-4.36056	33.162	0.292919	0.0132	0.437483	1.89634	3073	9	6762	15.6506	0.993838	0.981095	4.35954e-05	0.000782042	rs74960780_ENSG00000188001.5
Uninfected	ENSG00000188002.6	RP11-43F13.1	rs7734561	5	1594096	A	G	0.286458	4.23708	-21.1603	107.505	0.356042	0.00342	0.326434	54.5558	3439	9	8192	51.2524	0.976248	0.993141	6.91332e-22	9.27569e-20	rs7734561_ENSG00000188002.6
Uninfected	ENSG00000188042.5	ARL4C	rs1464264	2	235199587	G	A	0.630208	0.145973	-10.2155	60.1	0.772747	0.005039	0.449981	1.94514	2372	5	6753	28.9831	0.991469	0.989239	6.08855e-11	2.81959e-09	rs1464264_ENSG00000188042.5
Uninfected	ENSG00000188130.9	MAPK12	rs7292864	22	50683792	A	G	0.833333	0.96	-8.16513	50.3719	0.708444	0.013673	0.421826	15.1048	3681	29	5375	24.257	0.986959	0.719867	6.83709e-09	2.36629e-07	rs7292864_ENSG00000188130.9
Uninfected	ENSG00000188157.9	AGRN	rs7523690	1	838931	A	C	0.229167	0.00058	-2.79684	25.743	0.600405	0.001079	0.617004	14.0171	428	21	4093	11.1314	0.9937	0.987386	0.00159646	0.0178022	rs7523690_ENSG00000188157.9
Uninfected	ENSG00000188171.10	ZNF626	rs74540053	19	19854343	G	A	0.0625	0.426667	-2.53627	20.8913	0.680216	0.010655	0.41443	3.96547	138	52	8378	9.45921	0.994617	0.962002	0.00290891	0.028984	rs74540053_ENSG00000188171.10
Uninfected	ENSG00000188186.6	LAMTOR4	rs12878	7	99747130	G	A	0.536458	0.948099	-5.37773	36.8239	0.46539	0.001722	0.475404	142.037	1504	4	3241	15.3189	0.994572	0.996076	4.1905e-06	9.27545e-05	rs12878_ENSG00000188186.6
Uninfected	ENSG00000188191.10	PRKAR1B	rs3211362	7	618938	A	G	0.447917	0.515484	-13.2947	74.0227	0.668046	0.005775	0.596178	5.96452	2550	8	6570	34.9763	0.982451	0.94653	5.07359e-14	3.48725e-12	rs3211362_ENSG00000188191.10
Uninfected	ENSG00000188206.5	HNRNPU-AS1	rs2101871	1	244988406	A	G	0.197917	0.63515	-5.99344	39.515	0.442374	0.001607	0.534994	123.536	2822	12	6237	17.022	0.987091	0.956094	1.01521e-06	2.52373e-05	rs2101871_ENSG00000188206.5
Uninfected	ENSG00000188227.8	ZNF793	rs4802766	19	37981933	T	C	0.3125	0.426667	-6.14403	38.568	0.681836	0.029693	0.541988	3.90879	1797	23	4072	17.9076	0.992972	0.989693	7.17737e-07	1.84511e-05	rs4802766_ENSG00000188227.8
Uninfected	ENSG00000188234.9	AGAP4	rs111572815	10	46327952	G	C	0.354167	0.763564	-5.73449	38.2093	0.210291	0.01	0.5	4.69235	2480	0	2900	18.6429	NA	0.991785	1.84293e-06	4.39723e-05	rs111572815_ENSG00000188234.9
Uninfected	ENSG00000188243.8	COMMD6	rs77971785	13	75976317	C	A	0.0625	0.426667	-7.67508	48.092	0.389368	0.004302	0.43965	87.3506	1877	1	5197	21.9677	0.985012	0.957815	2.1131e-08	6.78582e-07	rs77971785_ENSG00000188243.8
Uninfected	ENSG00000188305.4	C19orf35	rs557018665	19	1550107	T	C	0.458333	21.0741	-3.30905	29.0089	0.639514	0.016783	0.264591	7.5514	756	8	6813	13.1251	0.990512	0.984263	0.000490846	0.00669347	rs557018665_ENSG00000188305.4
Uninfected	ENSG00000188321.9	ZNF559	rs28384491	19	9434872	C	T	0.0625	0.426667	-3.02091	27.4068	0.27448	1.1e-05	0.443574	19.1222	3030	9	5781	13.1302	0.992184	0.961889	0.000953005	0.011697	rs28384491_ENSG00000188321.9
Uninfected	ENSG00000188372.10	ZP3	rs28670022	7	76057242	T	C	0.520833	2.73199	-6.13095	39.3513	0.799789	0.009916	0.411813	0.844359	2587	2	5635	18.4489	0.988455	0.990692	7.39695e-07	1.89658e-05	rs28670022_ENSG00000188372.10
Uninfected	ENSG00000188404.4	SELL	rs4987369	1	169662742	G	T	0.328125	4.66232	-3.92134	28.1895	0.392086	0.011148	0.406838	4.36423	2957	9	5448	12.4625	0.991932	0.991001	0.000119856	0.00193558	rs4987369_ENSG00000188404.4
Uninfected	ENSG00000188428.12	BLOC1S5	rs9406072	6	8003375	A	T	0.734375	0.014052	-4.76066	29.183	0.556335	0.002797	0.502681	74.3673	2879	12	6523	12.2455	0.990477	0.989535	1.73516e-05	0.00034024	rs9406072_ENSG00000188428.12
Uninfected	ENSG00000188493.10	C19orf54	rs11538385	19	41209477	C	T	0.203125	0.367123	-2.79913	26.161	0.568031	0.00115	0.51312	71.841	2224	16	5056	10.9036	0.9926	0.987455	0.00158806	0.0177459	rs11538385_ENSG00000188493.10
Uninfected	ENSG00000188511.8	C22orf34	rs12485195	22	50053871	G	A	0.411458	0.099226	-44.039	215.367	0.175714	0.001397	0.496591	6.87606	6592	24	9861	105.604	0.990006	0.978072	9.14114e-45	4.59143e-42	rs12485195_ENSG00000188511.8
Uninfected	ENSG00000188599.13	NPIPP1	rs11551276	16	15155407	G	A	0.151042	2.07525	-3.34298	23.1815	0.381256	0.00873	0.381585	18.3122	1117	16	3403	10.247	0.988843	0.985983	0.000453966	0.00626144	rs11551276_ENSG00000188599.13
Uninfected	ENSG00000188603.12	CLN3	rs112366001	16	28561785	T	A	0.229167	0.306576	-2.39669	17.0185	0.548795	0.003589	0.469508	45.7492	1889	13	3855	6.2753	0.987852	0.989079	0.00401153	0.0373081	rs112366001_ENSG00000188603.12
Uninfected	ENSG00000188659.5	FAM154B	rs145196057	15	82533268	G	A	0.072917	5.05786	-12.5789	64.7084	0.866367	0.007034	0.429111	7.12308	2231	5	3036	31.1321	0.99243	0.97152	2.63664e-13	1.67692e-11	rs145196057_ENSG00000188659.5
Uninfected	ENSG00000188690.8	UROS	rs10901442	10	127496359	C	T	0.328125	0.593489	-6.07648	38.2997	0.436773	0.002836	0.519134	68.381	2454	7	5553	16.5908	0.988666	0.98714	8.38524e-07	2.12495e-05	rs10901442_ENSG00000188690.8
Uninfected	ENSG00000188707.4	ZBED6CL	rs7781827	7	150008858	T	C	0.317708	0.021289	-2.35762	19.7315	0.388321	0.000193	0.606013	19.0109	3222	4	6730	8.52156	0.986179	0.990951	0.00438916	0.0399903	rs7781827_ENSG00000188707.4
Uninfected	ENSG00000188820.8	FAM26F	rs12209930	6	116777841	A	C	0.192708	0.081402	-5.20314	34.705	0.250205	0.003306	0.512109	2.97685	2006	4	4368	16.4976	0.970237	0.981396	6.26405e-06	0.000134252	rs12209930_ENSG00000188820.8
Uninfected	ENSG00000188822.6	CNR2	rs2501385	1	24214430	C	T	0.75	0.296296	-6.16285	34.2897	0.656861	0.006886	0.478704	3.02559	1996	35	4623	15.7237	0.995103	0.971944	6.87307e-07	1.77387e-05	rs2501385_ENSG00000188822.6
Uninfected	ENSG00000189050.10	RNFT1	rs2250526	17	57951973	G	A	0.244792	1.53943	-3.84729	24.8203	0.411969	0.001913	0.529681	22.8291	1466	6	3388	10.6385	0.994762	0.990357	0.000142138	0.00224324	rs2250526_ENSG00000189050.10
Uninfected	ENSG00000189077.6	TMEM120A	rs76822460	7	75823300	T	C	0.083333	0.198347	-3.28423	23.5638	0.587488	0.00821	0.473003	35.9907	1972	3	4301	9.82219	0.982811	0.957945	0.000519723	0.00703098	rs76822460_ENSG00000189077.6
Uninfected	ENSG00000189171.9	S100A13	rs11548104	1	153587308	C	T	0.661458	1e-06	-3.87995	26.6333	0.329145	0.008896	0.60089	4.57225	3084	4	4824	11.9614	0.989249	0.990751	0.00013184	0.00210826	rs11548104_ENSG00000189171.9
Uninfected	ENSG00000189190.7	ZNF600	rs10404486	19	53284135	C	T	0.145833	0.728429	-9.94868	59.5073	0.341401	0.008681	0.452817	13.137	4143	33	9237	28.298	0.987458	0.986849	1.12542e-10	4.99907e-09	rs10404486_ENSG00000189190.7
Uninfected	ENSG00000189223.9	AC016683.6	rs7589901	2	113993344	A	C	0.3125	0.426667	-39.6485	194.024	0.070584	0.010428	0.445219	0.495436	2520	23	5339	96.3673	0.991349	0.950745	2.24663e-40	9.36368e-38	rs7589901_ENSG00000189223.9
Uninfected	ENSG00000189241.6	TSPYL1	rs1204856	6	116584176	A	G	0.291667	0.16948	-30.2566	148.725	0.377619	0.005425	0.47623	40.0942	2008	8	4247	71.4909	0.994907	0.989974	5.53845e-31	1.32308e-28	rs1204856_ENSG00000189241.6
Uninfected	ENSG00000189306.6	RRP7A	rs146908737	22	42901558	T	C	0.6875	7.1405	-26.8012	135.327	0.666498	0.006086	0.422237	5.64628	2268	24	5645	65.2538	0.985188	0.960459	1.58057e-27	3.12745e-25	rs146908737_ENSG00000189306.6
Uninfected	ENSG00000189362.7	TMEM194B	rs13412823	2	191399128	G	C	0.171875	0.359302	-4.46031	27.4951	0.573222	0.002122	0.541249	50.8041	2171	15	4160	11.6316	0.992493	0.985102	3.4649e-05	0.000637314	rs13412823_ENSG00000189362.7
Uninfected	ENSG00000189366.5	ALG1L	rs57016322	3	124652554	A	T	0.125	1.95918	-2.83766	21.605	0.273345	0.006049	0.538804	1.15359	18	21	6408	10.2405	0.990138	0.979548	0.00145325	0.0165799	rs57016322_ENSG00000189366.5
Uninfected	ENSG00000189403.10	HMGB1	rs74046030	13	31030917	G	A	0.072917	5.05786	-8.95929	48.8294	0.417503	0.004334	0.432119	55.3794	2743	4	5900	21.8227	0.962103	0.971658	1.09828e-09	4.22589e-08	rs74046030_ENSG00000189403.10
Uninfected	ENSG00000196126.6	HLA-DRB1	rs9256942	6	32557316	G	A	0.3125	15.829	-32.1451	160.785	0.167918	0.139287	0.234318	0.721423	6848	24	18917	79.1282	0.992617	0.719825	7.15953e-33	2.06247e-30	rs9256942_ENSG00000196126.6
Uninfected	ENSG00000196141.8	SPATS2L	rs7604950	2	200904011	T	C	0.166667	0.06	-2.52566	21.2358	0.326833	0.011181	0.456045	3.03497	1225	12	3670	9.61994	0.993183	0.97456	0.00298086	0.0294909	rs7604950_ENSG00000196141.8
Uninfected	ENSG00000196152.6	ZNF79	rs7033779	9	130190810	T	A	0.53125	2.56312	-3.06274	20.5563	0.419256	3.5e-05	0.552012	25.8595	2132	6	4170	8.50812	0.993252	0.993125	0.000865495	0.0107873	rs7033779_ENSG00000196152.6
Uninfected	ENSG00000196154.7	S100A4	rs11205166	1	152988627	C	G	0.541667	0.117365	-3.68445	21.9052	0.635857	0.020223	0.376613	2.82104	1560	3	4837	9.66111	0.979774	0.991521	0.0002068	0.00315008	rs11205166_ENSG00000196154.7
Uninfected	ENSG00000196167.5	COLCA1	rs59514954	11	111216341	C	A	0.307292	0.000974	-3.11481	27.2372	0.7171	0.00492	0.502364	4.64896	2800	5	4266	12.6786	0.993128	0.990718	0.000767705	0.00974	rs59514954_ENSG00000196167.5
Uninfected	ENSG00000196204.7	RNF216P1	rs71529315	7	5013886	T	C	0.338542	3.31936	-5.98771	39.845	0.442907	0.002909	0.478684	71.0756	3889	10	7483	17.4084	0.990049	0.992471	1.02869e-06	2.55077e-05	rs71529315_ENSG00000196204.7
Uninfected	ENSG00000196230.8	TUBB	rs7781	6	30693121	A	G	0.3125	0.031736	-10.4881	63.3523	0.260742	0.00876	0.319164	11.5659	8170	13	18802	30.5416	0.779712	0.428358	3.24993e-11	1.57192e-09	rs7781_ENSG00000196230.8
Uninfected	ENSG00000196262.9	PPIA	rs78972206	7	44857272	G	A	0.348958	3.74885	-8.02562	48.4067	0.53504	0.003108	0.497655	150.27	1968	5	4447	20.9853	0.996983	0.992763	9.42714e-09	3.16755e-07	rs78972206_ENSG00000196262.9
Uninfected	ENSG00000196275.9	GTF2IRD2	rs587608651	7	74233436	T	G	0.072917	0.593864	-6.29871	39.1824	0.252457	0.031429	0.394448	6.71805	1674	7	2483	18.87	0.992206	0.915778	5.0268e-07	1.32352e-05	rs587608651_ENSG00000196275.9
Uninfected	ENSG00000196284.9	SUPT3H	rs4714770	6	44162146	C	T	0.286458	0.878972	-2.2544	17.8364	0.640783	4.6e-05	0.551871	6.14473	1124	5	6012	7.65946	0.993325	0.989068	0.00556674	0.04853	rs4714770_ENSG00000196284.9
Uninfected	ENSG00000196312.7	HIATL2	rs371773267	9	99681056	C	G	0.057292	25.7422	-3.3431	27.1805	0.401565	0.005269	0.417227	25.4855	2386	9	4898	11.7284	0.931091	0.779583	0.000453833	0.00626144	rs371773267_ENSG00000196312.7
Uninfected	ENSG00000196352.9	CD55	rs6661764	1	207808385	C	G	0.322917	0.213387	-2.29106	23.5739	0.609369	0.001004	0.43548	9.26851	2468	8	4256	10.145	0.993652	0.990976	0.00511611	0.0452976	rs6661764_ENSG00000196352.9
Uninfected	ENSG00000196365.7	LONP1	rs7247934	19	5534286	G	T	0.442708	2.99708	-2.53471	25.3432	0.535515	0.0021	0.428228	93.0156	2745	12	6084	9.83161	0.967781	0.992812	0.00291939	0.0290251	rs7247934_ENSG00000196365.7
Uninfected	ENSG00000196405.8	EVL	rs74708772	14	100534531	A	G	0.072917	0.593864	-2.95374	27.058	0.609119	0.001766	0.50832	20.5513	3045	16	5634	11.7683	0.993541	0.956482	0.00111241	0.0133298	rs74708772_ENSG00000196405.8
Uninfected	ENSG00000196409.7	ZNF658	rs7855987	9	40751788	G	A	0.46875	0.137957	-3.43702	25.2045	0.368681	0.003906	0.420769	10.5526	435	12	709	11.305	0.988475	0.992326	0.00036558	0.00518563	rs7855987_ENSG00000196409.7
Uninfected	ENSG00000196418.8	ZNF124	rs78802037	1	247287269	T	C	0.296875	0.06947	-5.69666	36.5308	0.41803	0.004298	0.366768	34.3116	3783	15	8028	16.3135	0.984314	0.99015	2.01066e-06	4.75685e-05	rs78802037_ENSG00000196418.8
Uninfected	ENSG00000196502.7	SULT1A1	rs6498044	16	27890470	A	G	0.609375	1.28949	-3.20658	24.0039	0.679512	0.005052	0.374817	0.895643	450	12	3849	11.0762	0.991141	0.990068	0.000621475	0.00819251	rs6498044_ENSG00000196502.7
Uninfected	ENSG00000196504.11	PRPF40A	rs76982611	2	154388001	C	T	0.057292	1.6751	-2.77489	26.0673	0.421688	0.001743	0.460047	143.816	4603	10	5093	10.7965	0.981981	0.915803	0.00167925	0.0185636	rs76982611_ENSG00000196504.11
Uninfected	ENSG00000196533.6	C1orf186	rs867732	1	205442796	G	C	0.078125	0.689457	-2.69281	23.7694	0.708427	0.031459	0.164353	4.20556	560	11	3736	10.8829	0.979042	0.969504	0.00202855	0.0216906	rs867732_ENSG00000196533.6
Uninfected	ENSG00000196569.7	LAMA2	rs1476042	6	130017093	T	G	0.578125	6.12477	-2.44252	24.9106	0.322408	0.016788	0.41248	4.76286	3660	3	6011	11.3723	0.985185	0.993411	0.00360975	0.0343093	rs1476042_ENSG00000196569.7
Uninfected	ENSG00000196576.10	PLXNB2	rs4838870	22	50713375	C	T	0.447917	1.8108	-2.98914	24.9285	0.416625	0.010248	0.322935	15.4365	3572	11	5170	10.672	0.994192	0.989927	0.00102532	0.0124597	rs4838870_ENSG00000196576.10
Uninfected	ENSG00000196636.7	ACN9	rs17168173	7	96725713	T	G	0.109375	0.796042	-8.11396	45.7103	0.593525	0.002488	0.493194	70.6491	1949	4	5365	20.562	0.995215	0.98318	7.69196e-09	2.63007e-07	rs17168173_ENSG00000196636.7
Uninfected	ENSG00000196653.7	ZNF502	rs66922431	3	44474551	C	T	0.182292	0.307508	-3.16715	26.0229	0.755773	0.000146	0.616886	3.41069	1312	5	4034	12.229	0.99317	0.98756	0.000680535	0.0088168	rs66922431_ENSG00000196653.7
Uninfected	ENSG00000196655.5	TRAPPC4	rs117289748	11	118892757	C	G	0.145833	0.001165	-38.7211	186.89	0.605226	0.002315	0.476411	172.723	2529	24	5008	90.0661	0.98858	0.9856	1.90068e-39	7.59846e-37	rs117289748_ENSG00000196655.5
Uninfected	ENSG00000196684.8	HSH2D	rs10407418	19	16384908	G	T	0.067708	0.506351	-2.67844	23.3572	0.446596	0.005145	0.461491	42.5064	4093	20	6234	9.44634	0.990468	0.957536	0.0020968	0.0222625	rs10407418_ENSG00000196684.8
Uninfected	ENSG00000196700.3	ZNF512B	rs79599197	20	62586807	T	C	0.15625	1.08218	-2.79939	25.7623	0.408283	0.003478	0.443358	28.8208	3330	12	4119	11.141	0.976972	0.983699	0.00158712	0.0177459	rs79599197_ENSG00000196700.3
Uninfected	ENSG00000196735.7	HLA-DQA1	rs3129944	6	32340872	C	G	0.369792	0.868216	#NAME?	1494.33	0.911384	0.12946	0.116988	1.08748	2294	198	19050	744.806	0.99292	0.175382	0	0	rs3129944_ENSG00000196735.7
Uninfected	ENSG00000196743.4	GM2A	rs72794132	5	150618993	C	T	0.140625	0.865479	-4.26753	32.9889	0.586611	0.004262	0.498046	25.1069	2795	18	5827	14.3911	0.989412	0.982422	5.40093e-05	0.000948868	rs72794132_ENSG00000196743.4
Uninfected	ENSG00000196747.3	HIST1H2AI	rs200484	6	27775674	A	G	0.114583	0.55356	-10.005	54.2838	0.667881	0.01	0.5	33.7937	1881	0	3988	25.1413	NA	0.984807	9.88582e-11	4.43143e-09	rs200484_ENSG00000196747.3
Uninfected	ENSG00000196756.7	SNHG17	rs1739652	20	37048959	G	A	0.765625	2.40494	-14.7502	75.9179	0.321377	0.003214	0.470829	22.6411	2249	8	4208	35.6566	0.993964	0.99004	1.7776e-15	1.42129e-13	rs1739652_ENSG00000196756.7
Uninfected	ENSG00000196776.10	CD47	rs61224082	3	107828418	C	A	0.098958	1.47184	-10.9926	57.8825	0.227928	0.002668	0.578206	8.78742	2181	9	4752	27.8347	0.984287	0.93861	1.01712e-11	5.37045e-10	rs61224082_ENSG00000196776.10
Uninfected	ENSG00000196912.8	ANKRD36B	rs144151052	2	97704346	T	C	0.052083	32.0745	-9.11399	44.7687	0.691869	0.010513	0.502737	40.0996	780	14	2956	20.4947	0.973265	0.977921	7.69148e-10	3.03156e-08	rs144151052_ENSG00000196912.8
Uninfected	ENSG00000196937.6	FAM3C	rs112112190	7	120955546	C	G	0.0625	0.426667	-3.03378	21.0325	0.625783	0.004355	0.420768	12.0237	1935	10	4568	8.95788	0.969164	0.961146	0.000925177	0.011384	rs112112190_ENSG00000196937.6
Uninfected	ENSG00000197008.5	ZNF138	rs6976052	7	64252851	C	G	0.583333	0.078367	-3.82526	30.9909	0.544791	0.002938	0.535255	78.024	3293	17	5768	12.9868	0.995469	0.991683	0.000149533	0.00234337	rs6976052_ENSG00000197008.5
Uninfected	ENSG00000197013.5	ZNF429	rs113739025	19	21663621	T	C	0.0625	1.18518	-2.65308	20.0298	0.623047	0.002133	0.535938	19.7453	4799	9	8455	8.53024	0.993421	0.959745	0.0022229	0.0232609	rs113739025_ENSG00000197013.5
Uninfected	ENSG00000197020.6	ZNF100	rs7252798	19	21908053	C	T	0.411458	0.011335	-5.77112	37.8889	0.556198	0.000515	0.529363	69.8693	4481	28	8528	16.384	0.98196	0.99187	1.69388e-06	4.07635e-05	rs7252798_ENSG00000197020.6
Uninfected	ENSG00000197043.9	ANXA6	rs79939466	5	149842539	G	A	0.052083	0.28982	-3.15952	26.7434	0.383066	0.003889	0.454944	47.012	867	8	5962	11.8841	0.996106	0.932953	0.0006926	0.00894354	rs79939466_ENSG00000197043.9
Uninfected	ENSG00000197061.3	HIST1H4C	rs1150660	6	26101440	A	C	0.708333	0.820281	-10.8589	62.6058	0.452902	0.004166	0.427734	101.848	2892	3	5481	28.0496	0.994217	0.964762	1.38401e-11	7.15338e-10	rs1150660_ENSG00000197061.3
Uninfected	ENSG00000197124.7	ZNF682	rs2463059	19	20267237	A	G	0.177083	7.80759	-2.69726	22.9921	0.624968	0.004542	0.526962	6.59877	2661	14	6962	10.027	0.992905	0.989129	0.00200787	0.0215166	rs2463059_ENSG00000197124.7
Uninfected	ENSG00000197128.7	ZNF772	rs73065220	19	57954619	G	A	0.067708	0.819512	-4.24138	26.9277	0.286942	0.002637	0.58551	7.87092	3183	32	6007	12.7598	0.993967	0.961976	5.73609e-05	0.00099702	rs73065220_ENSG00000197128.7
Uninfected	ENSG00000197134.7	ZNF257	rs7248898	19	22245354	G	A	0.395833	2.85375	-6.93458	45.4973	0.713217	0.0059	0.516629	1.00143	3745	17	7606	21.6193	0.992146	0.990816	1.16257e-07	3.34414e-06	rs7248898_ENSG00000197134.7
Uninfected	ENSG00000197279.3	ZNF165	rs149952	6	28033885	C	T	0.078125	0.689457	-5.16285	28.886	0.607919	0.006785	0.538543	24.3922	1588	6	4029	12.7043	0.994007	0.966778	6.87306e-06	0.000146503	rs149952_ENSG00000197279.3
Uninfected	ENSG00000197302.6	ZNF720	rs189900393	16	32465410	C	T	0.098958	1.15794	-2.64658	17.2834	0.439761	0.00577	0.481018	68.5018	2413	25	2687	6.72447	0.994549	0.974257	0.0022564	0.0235486	rs189900393_ENSG00000197302.6
Uninfected	ENSG00000197471.7	SPN	rs12928754	16	29679989	A	G	0.776042	0.011789	-7.64547	46.0809	0.593515	0.005803	0.491149	16.6607	1889	20	2891	20.986	0.987297	0.884351	2.26221e-08	7.22911e-07	rs12928754_ENSG00000197471.7
Uninfected	ENSG00000197472.10	ZNF695	rs12563431	1	247153573	A	T	0.942708	0.354568	-11.9168	64.1519	0.880904	0.003498	0.499503	4.04531	4209	13	8411	31.5377	0.995424	0.838003	1.21103e-12	7.10267e-11	rs12563431_ENSG00000197472.10
Uninfected	ENSG00000197497.6	ZNF665	rs12982424	19	53693105	T	G	0.171875	1.73311	-5.09327	37.633	0.732374	0.001981	0.479478	3.69264	4746	17	9448	17.7883	0.993119	0.983625	8.06728e-06	0.000169378	rs12982424_ENSG00000197497.6
Uninfected	ENSG00000197535.10	MYO5A	rs11853802	15	52697195	G	A	0.213542	2.08781	-8.12479	39.741	0.411786	0.002442	0.490851	23.1478	2381	29	5718	17.7647	0.99199	0.982911	7.50262e-09	2.57389e-07	rs11853802_ENSG00000197535.10
Uninfected	ENSG00000197550.3	RP11-460N11.2	rs2634601	9	69989375	G	A	0.770833	8.20685	-2.81699	23.1212	0.728256	0.002795	0.532217	4.95444	837	3	1002	10.4096	0.985944	0.908763	0.00152408	0.0172374	rs2634601_ENSG00000197550.3
Uninfected	ENSG00000197568.9	HHLA3	rs72914697	1	70866570	C	T	0.052083	2.33757	-12.2755	62.8687	0.792319	0.002668	0.512735	32.2031	2280	5	4560	29.6028	0.967677	0.880823	5.30297e-13	3.25642e-11	rs72914697_ENSG00000197568.9
Uninfected	ENSG00000197681.8	TBC1D3	rs74782083	17	36278203	C	G	0.078125	0.689457	-2.54488	22.7191	0.64704	0.013314	0.219635	32.7988	1514	2	3706	9.8837	0.827916	0.973628	0.00285181	0.0285604	rs74782083_ENSG00000197681.8
Uninfected	ENSG00000197712.7	FAM114A1	rs73136221	4	38721266	C	T	0.223958	3.49796	-2.73173	26.2975	0.384917	0.004062	0.50843	6.15936	2701	25	6337	11.6197	0.989036	0.989753	0.00185467	0.0201616	rs73136221_ENSG00000197712.7
Uninfected	ENSG00000197728.5	RPS26	rs10876864	12	56401085	G	A	0.484375	7.00465	-57.9957	277.601	0.339832	0.011645	0.331906	63.6534	2372	2	4036	134.586	0.99663	0.914343	1.00985e-58	8.24248e-56	rs10876864_ENSG00000197728.5
Uninfected	ENSG00000197756.5	RPL37A	rs149154981	2	217360190	C	A	0.09375	1.02735	-8.88596	46.6902	0.431331	0.002022	0.486169	204.312	2729	2	5631	20.5018	0.979822	0.800792	1.30028e-09	4.93627e-08	rs149154981_ENSG00000197756.5
Uninfected	ENSG00000197780.5	TAF13	rs56232450	1	109598452	G	A	0.182292	2.24868	-2.29801	19.4678	0.560767	0.005068	0.468548	63.3009	1866	7	3937	7.63709	0.974861	0.984445	0.00503489	0.0447498	rs56232450_ENSG00000197780.5
Uninfected	ENSG00000197785.9	ATAD3A	rs113107431	1	1458915	C	T	0.0625	0.426667	-3.54803	24.669	0.407294	0.002543	0.449597	41.6316	2531	14	5407	10.7094	0.979764	0.976206	0.000283121	0.00413577	rs113107431_ENSG00000197785.9
Uninfected	ENSG00000197846.3	HIST1H2BF	rs74660303	6	26183710	C	T	0.052083	0.28982	-2.27856	17.0571	0.572129	0.002337	0.474105	47.4349	2794	10	5371	6.68339	0.991906	0.955938	0.00526552	0.0463996	rs74660303_ENSG00000197846.3
Uninfected	ENSG00000197885.6	NKIRAS1	rs9758729	3	24326143	G	A	0.052083	2.33757	-10.2911	58.7215	0.322582	0.003071	0.465312	59.5342	3795	24	5637	27.9271	0.988964	0.970806	5.11516e-11	2.40868e-09	rs9758729_ENSG00000197885.6
Uninfected	ENSG00000197888.2	UGT2B17	rs563435626	4	69491183	G	T	0.416667	12.2449	-23.046	118.707	0.093503	1.3e-05	0.357989	2.0221	2806	3	7407	58.0802	0.995306	0.977544	8.99427e-24	1.43243e-21	rs563435626_ENSG00000197888.2
Uninfected	ENSG00000197927.8	C2orf27A	rs71347145	2	132452301	A	G	0.328125	0.593489	-11.4928	63.5616	0.294765	0.01	0.5	16.9778	2808	0	6206	30.3834	NA	0.992052	3.21524e-12	1.7944e-10	rs71347145_ENSG00000197927.8
Uninfected	ENSG00000197956.5	S100A6	rs11586313	1	152890470	G	A	0.552083	0.870366	-2.37659	17.1365	0.635704	0.008819	0.470313	3.23388	1239	2	4835	7.40895	0.948642	0.990441	0.00420156	0.0386406	rs11586313_ENSG00000197956.5
Uninfected	ENSG00000197958.8	RPL12	rs5900747	9	130170158	C	A	0.484375	1.02423	-2.79652	21.9143	0.533392	0.01	0.5	101.147	2037	0	4146	8.14892	NA	0.992774	0.00159764	0.0178022	rs5900747_ENSG00000197958.8
Uninfected	ENSG00000197971.10	MBP	rs9966986	18	74845353	A	G	0.307292	5.59864	-3.20471	27.1604	0.461255	0.001181	0.500223	59.0396	3842	36	7735	10.912	0.98797	0.992287	0.000624154	0.00821677	rs9966986_ENSG00000197971.10
Uninfected	ENSG00000198015.8	MRPL42	rs12426990	12	93811657	C	A	0.119792	2.46614	-5.61265	33.7338	0.560038	0.002253	0.512549	103.42	2284	12	5019	14.3565	0.981112	0.977942	2.43976e-06	5.6559e-05	rs12426990_ENSG00000198015.8
Uninfected	ENSG00000198053.7	SIRPA	rs4813331	20	1897442	C	T	0.494792	0.041243	-10.2315	59.9395	0.268244	0.072764	0.658956	2.30664	2789	20	5999	28.8971	0.993077	0.99115	5.86809e-11	2.72394e-09	rs4813331_ENSG00000198053.7
Uninfected	ENSG00000198056.9	PRIM1	rs2277339	12	57146069	T	G	0.166667	6	-3.05412	26.2033	0.428802	0.006133	0.492556	41.9697	1270	3	2873	11.0744	0.995091	0.993178	0.000882843	0.0109386	rs2277339_ENSG00000198056.9
Uninfected	ENSG00000198130.10	HIBCH	rs2582766	2	191136004	C	A	0.447917	7.73733	-7.25145	40.7811	0.538609	0.006775	0.495281	84.1329	2114	14	4286	17.4666	0.993699	0.992858	5.60464e-08	1.71011e-06	rs2582766_ENSG00000198130.10
Uninfected	ENSG00000198131.9	ZNF544	rs7259790	19	58321491	G	A	0.598958	0.439286	-2.66973	19.8262	0.53933	0.003488	0.442563	52.5506	1658	24	3725	7.35933	0.970852	0.992116	0.00213931	0.0225791	rs7259790_ENSG00000198131.9
Uninfected	ENSG00000198171.8	DDRGK1	rs11087571	20	3196253	G	A	0.322917	0.880716	-2.54861	24.996	0.463399	0.001575	0.512858	150.756	3031	4	6010	9.72556	0.989247	0.990025	0.00282739	0.0283448	rs11087571_ENSG00000198171.8
Uninfected	ENSG00000198216.6	CACNA1E	rs12561814	1	181435472	A	T	0.21875	0.058863	-10.8669	62.7183	0.75305	0.00524	0.429488	4.41762	2722	16	5697	29.8784	0.986039	0.988497	1.35867e-11	7.04102e-10	rs12561814_ENSG00000198216.6
Uninfected	ENSG00000198252.7	STYX	rs7142734	14	53178746	G	A	0.697917	0.13551	-3.00041	21.6944	0.552228	0.000631	0.456483	68.4447	3224	9	5813	8.57501	0.984714	0.99009	0.000999057	0.0121707	rs7142734_ENSG00000198252.7
Uninfected	ENSG00000198327.3	HIST1H4F	rs17598764	6	26181588	T	G	0.067708	0.506351	-4.43398	27.6414	0.666364	0.004776	0.53948	24.7149	2677	4	5343	12.2387	0.980998	0.897642	3.68146e-05	0.000671473	rs17598764_ENSG00000198327.3
Uninfected	ENSG00000198453.8	ZNF568	rs1625963	19	37464636	T	G	0.489583	1.4909	-4.40085	27.4949	0.612485	0.007667	0.497994	6.71487	2203	35	4009	12.1578	0.992469	0.991739	3.97331e-05	0.00072001	rs1625963_ENSG00000198453.8
Uninfected	ENSG00000198468.3	FLVCR1-AS1	rs7524203	1	213011812	G	C	0.385417	8.43281	-19.8157	103.015	0.68284	0.001676	0.37334	23.6637	2351	13	4595	49.0763	0.976883	0.99362	1.5286e-20	1.88325e-18	rs7524203_ENSG00000198468.3
Uninfected	ENSG00000198496.6	NBR2	rs2298862	17	41176688	T	C	0.333333	0.023438	-6.39722	34.2992	0.399529	0.005152	0.442477	26.0439	1291	7	3620	15.3323	0.990484	0.991141	4.0066e-07	1.0706e-05	rs2298862_ENSG00000198496.6
Uninfected	ENSG00000198498.5	TMA16	rs2276977	4	164415930	C	T	0.15625	1.08218	-2.37207	24.3992	0.530873	0.005354	0.477324	88.4561	2353	11	5423	9.2753	0.992461	0.99156	0.00424554	0.0389901	rs2276977_ENSG00000198498.5
Uninfected	ENSG00000198502.5	HLA-DRB5	rs115563246	6	32489734	G	A	0.166667	0.06	-15.6837	85.6026	0.1229	0.134391	0.151356	0.195677	4901	33	18836	42.2956	0.992551	0.940762	2.07178e-16	1.81179e-14	rs115563246_ENSG00000198502.5
Uninfected	ENSG00000198561.8	CTNND1	rs12418377	11	56528179	T	C	0.119792	1.77809	-2.93327	25.2087	0.33136	0.002367	0.451598	11.6498	15	8	4534	11.2839	0.988354	0.933549	0.00116608	0.0138523	rs12418377_ENSG00000198561.8
Uninfected	ENSG00000198563.9	DDX39B	rs11796	6	31501212	A	T	0.473958	0.031694	-2.63131	27.6348	0.456695	0.001835	0.252717	94.2438	10559	11	15951	11.2642	0.990256	0.992139	0.00233718	0.0241854	rs11796_ENSG00000198563.9
Uninfected	ENSG00000198586.9	TLK1	rs78771640	2	172409590	A	G	0.052083	12.9325	-2.8883	26.8768	0.428231	0.004066	0.441029	73.7566	4322	18	5964	11.3838	0.98486	0.969771	0.0012933	0.0150711	rs78771640_ENSG00000198586.9
Uninfected	ENSG00000198677.6	TTC37	rs113432283	5	94678430	C	T	0.072917	0.593864	-9.60376	56.2745	0.425089	0.004287	0.502984	112.296	1600	17	3951	25.8056	0.992794	0.97273	2.49025e-10	1.04457e-08	rs113432283_ENSG00000198677.6
Uninfected	ENSG00000198740.4	ZNF652	rs9905793	17	46635649	A	G	0.817708	3.70151	-2.54583	22.6398	0.592505	0.00102	0.486397	20.3389	598	10	4369	9.6086	0.987085	0.988339	0.00284558	0.0285126	rs9905793_ENSG00000198740.4
Uninfected	ENSG00000198754.5	OXCT2	rs514868	1	40203928	G	T	0.463542	1.91583	-6.34678	41.9382	0.229431	0.02933	0.261484	2.26661	2151	1	4777	20.0942	0.990679	0.992836	4.50011e-07	1.18964e-05	rs514868_ENSG00000198754.5
Uninfected	ENSG00000198794.7	SCAMP5	rs7179097	15	75279240	T	G	0.307292	1.98021	-3.62585	26.9077	0.70109	0.000126	0.428498	2.85245	1774	8	3327	12.3332	0.99191	0.99175	0.000236674	0.00353908	rs7179097_ENSG00000198794.7
Uninfected	ENSG00000198796.6	ALPK2	rs73959674	18	56174023	C	T	0.21875	2.06507	-3.32023	29.0536	0.605328	0.00787	0.480329	4.90584	3131	58	6795	12.8219	0.99252	0.985755	0.000478381	0.00655774	rs73959674_ENSG00000198796.6
Uninfected	ENSG00000198799.7	LRIG2	rs72685622	1	113692214	C	T	0.072917	0.593864	-2.92636	20.5757	0.58511	0.026436	0.235882	48.7106	2420	31	4211	8.49403	0.983605	0.966913	0.00118479	0.014032	rs72685622_ENSG00000198799.7
Uninfected	ENSG00000198824.4	CHAMP1	rs113963141	13	114632497	C	T	0.052083	0.28982	-4.60328	31.7916	0.367218	0.002357	0.393742	64.4013	1616	10	2913	14.2847	0.969984	0.829803	2.49299e-05	0.000475051	rs113963141_ENSG00000198824.4
Uninfected	ENSG00000198894.3	KIAA1737	rs7155657	14	77571077	C	T	0.317708	1.18281	-6.39669	39.1179	0.391375	0.002818	0.548187	20.0509	2841	21	5985	17.7781	0.989746	0.991345	4.01155e-07	1.0706e-05	rs7155657_ENSG00000198894.3
Uninfected	ENSG00000198917.7	C9orf114	rs60956762	9	131576032	G	A	0.09375	6.70947	-4.54544	29.1304	0.437694	0.002751	0.460511	86.3634	1789	8	4630	12.2966	0.992419	0.982666	2.84813e-05	0.000536462	rs60956762_ENSG00000198917.7
Uninfected	ENSG00000198931.6	APRT	rs3214057	16	88877124	G	A	0.0625	1.18518	-2.8189	27.138	0.54838	0.001635	0.490378	225.239	4330	3	8010	10.9917	0.968896	0.966805	0.00151739	0.0171915	rs3214057_ENSG00000198931.6
Uninfected	ENSG00000199347.1	RNU5E-1	rs12723884	1	11976327	A	G	0.572917	1.07838	-4.00308	31.5901	0.416245	0.002879	0.462878	33.5265	2917	9	5215	13.853	0.992651	0.99135	9.9294e-05	0.00163023	rs12723884_ENSG00000199347.1
Uninfected	ENSG00000199477.1	SNORA31	rs34795669	13	45099625	T	A	0.057292	1.6751	-7.6887	47.8243	0.687136	0.001926	0.507009	344.614	281	2	4394	21.9838	0.98298	0.642702	2.04787e-08	6.59798e-07	rs34795669_ENSG00000199477.1
Uninfected	ENSG00000200070.1	RNU4-80P	rs16942196	15	60459964	G	C	0.369792	4.55335	-2.46401	24.8594	0.371546	0.01	0.5	13.9902	5446	0	5571	11.1513	NA	0.992879	0.00343553	0.0330706	rs16942196_ENSG00000200070.1
Uninfected	ENSG00000201388.1	SNORA68	rs56904666	19	32593443	G	A	0.203125	6.48609	-2.35552	22.6542	0.383178	0.001339	0.476335	9.61856	1014	4	5572	9.95657	0.993504	0.989984	0.00441044	0.0401291	rs56904666_ENSG00000201388.1
Uninfected	ENSG00000202077.1	RNU1-60P	rs9901693	17	56606915	C	T	0.276042	0.122349	-6.63977	33.8108	0.401555	0.011312	0.456562	13.206	1641	5	3283	15.0235	0.994684	0.984676	2.29207e-07	6.31497e-06	rs9901693_ENSG00000202077.1
Uninfected	ENSG00000203306.3	AP001007.1	rs71474117	11	124830549	G	C	0.203125	0.367123	-6.21359	37.603	0.649176	0.005867	0.468551	5.00544	2608	32	5642	17.2539	0.994629	0.983076	6.1152e-07	1.58453e-05	rs71474117_ENSG00000203306.3
Uninfected	ENSG00000203327.2	AC012358.7	rs17046778	2	55459373	T	G	0.177083	1.94172	-3.54698	28.2453	0.659088	0.007865	0.514917	15.1189	2674	2	5311	12.815	0.992725	0.987729	0.000283806	0.00413959	rs17046778_ENSG00000203327.2
Uninfected	ENSG00000203666.8	EFCAB2	rs61844237	1	245133662	G	C	0.348958	8.03542	-22.6354	116.825	0.309007	0.006333	0.54832	7.37535	3039	28	7384	56.4147	0.99029	0.99453	2.31523e-23	3.51574e-21	rs61844237_ENSG00000203666.8
Uninfected	ENSG00000203667.5	COX20	rs2101871	1	244988406	A	G	0.197917	0.63515	-8.61145	49.8801	0.43284	0.001344	0.568289	106.331	2827	10	6199	22.2382	0.987171	0.963525	2.44651e-09	8.97468e-08	rs2101871_ENSG00000203667.5
Uninfected	ENSG00000203791.9	METTL10	rs11245347	10	126427037	G	T	0.5	1.5	-6.81059	41.2297	0.446896	0.001632	0.496255	121.988	3283	6	5793	17.8872	0.99233	0.993061	1.54671e-07	4.35323e-06	rs11245347_ENSG00000203791.9
Uninfected	ENSG00000203875.6	SNHG5	rs1059307	6	86387888	G	T	0.364583	2.03702	-34.4599	170.449	0.778478	0.008643	0.533594	11.8971	3203	2	5873	82.623	0.994423	0.995844	3.46792e-35	1.11366e-32	rs1059307_ENSG00000203875.6
Uninfected	ENSG00000203896.5	LIME1	rs2236192	20	61878454	G	T	0.390625	2.06507	-4.91624	35.5394	0.591346	0.005188	0.48379	13.0539	1726	4	4852	15.6551	0.997465	0.991981	1.21271e-05	0.000245919	rs2236192_ENSG00000203896.5
Uninfected	ENSG00000204084.8	INPP5B	rs527626276	1	38327409	G	A	0.375	25.0785	-5.68562	38.9506	0.428872	0.00654	0.384587	20.1125	2246	22	4745	17.264	0.98787	0.869148	2.06245e-06	4.86763e-05	rs527626276_ENSG00000204084.8
Uninfected	ENSG00000204130.8	RUFY2	rs556378360	10	70130205	C	T	0.328125	22.8967	-2.60919	25.5247	0.443227	0.002097	0.470174	77.4114	2725	21	5631	10.5093	0.992815	0.982771	0.00245931	0.0252491	rs556378360_ENSG00000204130.8
Uninfected	ENSG00000204161.9	C10orf128	rs12253910	10	50415321	T	C	0.078125	4.01552	-4.59588	33.9515	0.674312	0.003323	0.473805	8.89729	2866	16	4488	15.5707	0.987613	0.979006	2.53583e-05	0.00048134	rs12253910_ENSG00000204161.9
Uninfected	ENSG00000204186.3	ZDBF2	rs6715020	2	207140880	T	C	0.359375	0.071119	-5.61166	38.5299	0.330239	0.001457	0.660554	7.47895	2263	13	4535	17.8748	0.986042	0.989848	2.44533e-06	5.66213e-05	rs6715020_ENSG00000204186.3
Uninfected	ENSG00000204196.4	AC011737.2	rs148783419	2	203363309	G	A	0.052083	12.9325	-2.46358	21.2515	0.636475	0.081549	0.053197	22.8477	491	1	3415	9.07791	0.969307	0.949688	0.00343894	0.0330709	rs148783419_ENSG00000204196.4
Uninfected	ENSG00000204237.4	OXLD1	rs12452113	17	79655251	A	G	0.307292	0.200934	-2.24283	24.1254	0.458031	0.001227	0.449649	85.6307	3922	3	6334	9.47266	0.985076	0.991126	0.00571706	0.0495318	rs12452113_ENSG00000204237.4
Uninfected	ENSG00000204256.8	BRD2	rs1050391	6	32917857	A	G	0.911458	0.905927	-5.11942	35.1392	0.426292	0.002271	0.414224	121.851	14885	25	19796	15.2453	0.982142	0.976133	7.59585e-06	0.000160513	rs1050391_ENSG00000204256.8
Uninfected	ENSG00000204257.10	HLA-DMA	rs1050391	6	32917857	A	G	0.911458	0.905927	-23.2818	117.609	0.210759	0.005276	0.516291	21.8993	14924	5	19800	56.3565	0.982082	0.968468	5.22655e-24	8.4614e-22	rs1050391_ENSG00000204257.10
Uninfected	ENSG00000204267.9	TAP2	rs16870914	6	32791774	G	C	0.083333	0.198347	-41.4642	199.365	0.849773	0.042716	0.096885	3.89837	14580	38	19485	98.0234	0.983064	0.968867	3.43414e-42	1.6017e-39	rs16870914_ENSG00000204267.9
Uninfected	ENSG00000204282.3	TNRC6C-AS1	rs9674499	17	76233425	G	A	0.057292	1.6751	-5.3524	38.0928	0.636653	0.003898	0.478484	32.3095	3589	15	6585	17.24	0.978696	0.967354	4.44225e-06	9.77745e-05	rs9674499_ENSG00000204282.3
Uninfected	ENSG00000204287.9	HLA-DRA	rs2239802	6	32411846	C	G	0.770833	1.2802	-30.3316	151.745	0.206929	0.04555	0.155199	3.5048	4193	12	19411	74.0385	0.993161	0.982056	4.66061e-31	1.12712e-28	rs2239802_ENSG00000204287.9
Uninfected	ENSG00000204371.7	EHMT2	rs660594	6	31837250	G	A	0.671875	0.593489	-6.17417	39.7008	0.434737	0.003775	0.495111	82.5952	9979	4	24884	17.3848	0.991703	0.992113	6.69621e-07	1.7305e-05	rs660594_ENSG00000204371.7
Uninfected	ENSG00000204387.8	C6orf48	rs9368700	6	31802684	A	C	0.072917	0.546375	-2.84385	29.4302	0.38493	0.005499	0.465673	37.2167	10050	2	24716	13.0979	0.969291	0.973907	0.00143269	0.0164218	rs9368700_ENSG00000204387.8
Uninfected	ENSG00000204438.6	GPANK1	rs3115663	6	31601843	T	C	0.135417	0.04362	-17.8789	92.8988	0.106384	0.003322	0.298568	6.49045	10598	11	21612	45.7115	0.975649	0.948656	1.32161e-18	1.39941e-16	rs3115663_ENSG00000204438.6
Uninfected	ENSG00000204463.8	BAG6	rs3130621	6	31587083	T	C	0.130208	0.112624	-2.46856	22.4133	0.418621	0.021709	0.307479	72.8512	10589	5	20938	9.30423	0.980596	0.977819	0.00339967	0.0328707	rs3130621_ENSG00000204463.8
Uninfected	ENSG00000204469.8	PRRC2A	rs2736155	6	31605199	G	C	0.505208	0.041243	-17.1498	93.801	0.210482	0.03623	0.130394	2.62437	10688	25	20302	45.4417	0.992946	0.955823	7.0829e-18	6.97221e-16	rs2736155_ENSG00000204469.8
Uninfected	ENSG00000204475.5	NCR3	rs9265160	6	31289068	A	C	0.59375	3.0927	-2.62483	20.1613	0.383096	0.005031	0.214387	6.00113	6291	6	17695	8.63345	0.975487	0.992686	0.00237229	0.02451	rs9265160_ENSG00000204475.5
Uninfected	ENSG00000204520.8	MICA	rs117604452	6	31394446	C	T	0.114583	7.59556	-12.0668	63.5795	0.203069	0.017768	0.180895	4.46801	10329	16	14475	31.0953	0.993365	0.985955	8.57489e-13	5.12114e-11	rs117604452_ENSG00000204520.8
Uninfected	ENSG00000204525.10	HLA-C	rs2524094	6	31240041	C	T	0.59375	0.832402	-176.58	825.054	0.117966	0.089387	0.124131	1.73435	6369	99	13659	410.17	0.992567	0.507874	2.63226e-177	8.59389e-174	rs2524094_ENSG00000204525.10
Uninfected	ENSG00000204536.9	CCHCR1	rs3095239	6	31126790	A	G	0.572917	0.39693	-17.357	90.3934	0.333993	0.005391	0.308446	6.54564	5088	25	13510	43.3101	0.992791	0.990618	4.39553e-18	4.41559e-16	rs3095239_ENSG00000204536.9
Uninfected	ENSG00000204577.7	LILRB3	rs2304523	19	54711258	T	G	0.59375	3.0927	-7.24839	47.308	0.752557	0.022641	0.405312	4.84268	4658	7	9304	22.6296	0.985689	0.993262	5.64427e-08	1.71461e-06	rs2304523_ENSG00000204577.7
Uninfected	ENSG00000204618.4	RNF39	rs9260676	6	29926139	A	C	0.90625	1.92927	-6.05651	37.3248	0.097005	0.080923	0.145054	0.842165	6728	4	12291	18.2077	0.994655	0.983058	8.77991e-07	2.21922e-05	rs9260676_ENSG00000204618.4
Uninfected	ENSG00000204619.3	PPP1R11	rs9260676	6	29926139	A	C	0.90625	1.92927	-11.5209	61.9983	0.145159	0.02402	0.143353	11.9113	6737	6	12274	29.2094	0.993054	0.892817	3.01369e-12	1.68672e-10	rs9260676_ENSG00000204619.3
Uninfected	ENSG00000204622.6	HLA-J	rs1611329	6	29902875	T	C	0.625	10.6667	-20.8241	103.692	0.861914	0.235777	0.467069	6.83285	5842	5	11790	50.8418	0.987655	0.994543	1.49921e-21	1.971e-19	rs1611329_ENSG00000204622.6
Uninfected	ENSG00000204623.4	ZNRD1-AS1	rs28749166	6	29920951	C	T	0.427083	0.386056	-2.69158	27.4102	0.580879	0.003169	0.400832	26.7379	6686	42	12362	11.7194	0.985054	0.992266	0.00203434	0.021717	rs28749166_ENSG00000204623.4
Uninfected	ENSG00000204642.9	HLA-F	rs3116797	6	29672360	C	G	0.734375	0.411846	-2.7778	19.0794	0.448351	0.002754	0.415082	44.1259	2925	7	11307	6.94178	0.98462	0.98958	0.00166801	0.0184603	rs3116797_ENSG00000204642.9
Uninfected	ENSG00000204650.9	CRHR1-IT1	rs79724577	17	43463493	A	C	0.078125	4.01552	-10.1978	44.3753	0.252345	0.003006	0.45639	28.3674	1493	5	5837	21.5081	0.972082	0.979547	6.34185e-11	2.91621e-09	rs79724577_ENSG00000204650.9
Uninfected	ENSG00000204778.4	RP11-15J10.1	rs201907803	9	70200015	G	A	0.557292	11.4645	-6.6413	40.891	0.239126	0.000307	0.269754	3.451	675	1	1419	19.5963	0.954745	0.99381	2.28404e-07	6.3017e-06	rs201907803_ENSG00000204778.4
Uninfected	ENSG00000204790.8	CBWD6	rs200521936	9	69189784	A	C	0.713542	8.61327	-5.0081	33.6373	0.35588	0.059849	0.436096	18.3435	809	5	1478	15.2111	0.987638	0.986378	9.81521e-06	0.000203245	rs200521936_ENSG00000204790.8
Uninfected	ENSG00000204792.2	AC104135.3	rs12366	2	75185856	G	T	0.354167	0.000346	-38.386	187.981	0.978478	1.1e-05	0.507279	3.66725	1909	8	4687	93.2176	0.987897	0.994151	4.11104e-39	1.57904e-36	rs12366_ENSG00000204792.2
Uninfected	ENSG00000204934.6	ATP6V0E2-AS1	rs4401760	7	149570693	A	C	0.65625	0.561509	-14.009	72.619	0.573038	0.003962	0.47307	57.1074	2729	18	6851	33.6675	0.991971	0.99111	9.79432e-15	7.13237e-13	rs4401760_ENSG00000204934.6
Uninfected	ENSG00000204946.5	ZNF783	rs201536048	7	148980062	G	T	0.25	4.74074	-13.1972	73.4636	0.640386	0.008446	0.373062	23.2182	2856	22	6195	34.5258	0.987558	0.988083	6.35044e-14	4.3194e-12	rs201536048_ENSG00000204946.5
Uninfected	ENSG00000204977.5	TRIM13	rs61961305	13	50621454	G	A	0.083333	0.198347	-2.47441	20.9055	0.422397	0.001265	0.460919	55.1507	2249	13	4171	8.72205	0.990739	0.973508	0.00335422	0.0325116	rs61961305_ENSG00000204977.5
Uninfected	ENSG00000205038.7	PKHD1L1	rs1009371	8	110497950	A	T	0.385417	0.294941	-32.8821	157.169	0.696433	0.005564	0.594869	23.9734	2660	3	4466	75.8971	0.991926	0.971947	1.31195e-33	4.0156e-31	rs1009371_ENSG00000205038.7
Uninfected	ENSG00000205045.4	SLFN12L	rs8070030	17	33864830	T	A	0.255208	0.880343	-14.9125	80.5167	0.654418	0.002653	0.455915	11.5517	2475	20	4243	38.291	0.992294	0.991175	1.22307e-15	9.9828e-14	rs8070030_ENSG00000205045.4
Uninfected	ENSG00000205056.8	RP11-693J15.5	rs510832	12	92859287	A	G	0.463542	0.317277	-2.61714	23.1281	0.568929	0.003074	0.485265	8.7283	2243	34	4717	9.60348	0.99145	0.992232	0.00241466	0.024869	rs510832_ENSG00000205056.8
Uninfected	ENSG00000205057.3	CLLU1OS	rs61935212	12	92822903	G	C	0.171875	0.01384	-8.84435	51.3412	0.850997	0.01	0.5	3.25615	2241	0	4653	24.5291	NA	0.982624	1.43105e-09	5.37027e-08	rs61935212_ENSG00000205057.3
Uninfected	ENSG00000205060.6	SLC35B4	rs1646724	7	134001875	T	G	0.416667	0.313469	-4.21844	32.5021	0.545397	0.00359	0.513961	80.8991	1943	24	5079	13.6296	0.992379	0.990822	6.04721e-05	0.00104831	rs1646724_ENSG00000205060.6
Uninfected	ENSG00000205078.5	SYCE1L	rs68179431	16	77286913	G	C	0.203125	3.48562	-2.56172	23.5313	0.433987	0.003921	0.488616	18.8212	4260	35	8929	9.7445	0.985462	0.984662	0.00274335	0.0276296	rs68179431_ENSG00000205078.5
Uninfected	ENSG00000205105.5	COX17P1	rs73476489	13	46797619	G	T	0.244792	1.53943	-4.4972	33.7501	0.639519	0.01	0.5	19.9808	1890	0	5079	15.2678	NA	0.990495	3.18275e-05	0.000590965	rs73476489_ENSG00000205105.5
Uninfected	ENSG00000205302.2	SNX2	rs143288028	5	122104292	A	G	0.348958	2.21102	-4.25504	25.7298	0.436712	0.003312	0.500607	31.206	2014	2	4671	10.5982	0.813714	0.992001	5.55858e-05	0.000971337	rs143288028_ENSG00000205302.2
Uninfected	ENSG00000205352.6	PRR13	rs8652	12	53840385	T	C	0.333333	3.96094	-3.3842	28.7155	0.45454	0.019763	0.030763	85.7393	3045	2	4925	11.6495	0.893491	0.977016	0.000412858	0.00578361	rs8652_ENSG00000205352.6
Uninfected	ENSG00000205464.7	ATP6AP1L	rs226202	5	81571669	C	T	0.729167	0.28982	-7.94354	46.3435	0.358268	0.001902	0.492059	18.9993	1754	8	4588	21.3567	0.990593	0.988042	1.13885e-08	3.78116e-07	rs226202_ENSG00000205464.7
Uninfected	ENSG00000205559.3	CHKB-AS1	rs963980	22	51022117	C	A	0.84375	8.01185	-3.88261	28.3139	0.392301	0.004125	0.445234	22.4189	3258	4	3811	12.3839	0.994372	0.993865	0.000131035	0.0020971	rs963980_ENSG00000205559.3
Uninfected	ENSG00000205560.8	CPT1B	rs6009931	22	51023152	T	G	0.109375	0.024187	-7.20965	44.0481	0.621144	0.00716	0.423787	25.165	3311	11	3852	19.867	0.985507	0.974194	6.17091e-08	1.86835e-06	rs6009931_ENSG00000205560.8
Uninfected	ENSG00000205571.8	SMN2	rs35884229	5	68402578	A	G	0.302083	0.013452	-3.86688	24.1756	0.273388	0.002941	0.443311	2.53032	218	3	1236	11.3688	0.990939	0.987934	0.000135869	0.00216034	rs35884229_ENSG00000205571.8
Uninfected	ENSG00000205581.6	HMGN1	rs13051571	21	40766048	G	A	0.708333	2.44728	-5.80268	38.1513	0.529664	0.003359	0.472016	113.894	3462	8	7218	15.8985	0.981132	0.987997	1.57515e-06	3.81405e-05	rs13051571_ENSG00000205581.6
Uninfected	ENSG00000205583.9	STAG3L1	rs62477675	7	75089276	C	T	0.354167	0.216038	-3.59108	28.4897	0.352818	0.024567	0.444692	14.9332	564	1	2910	13.0173	0.992063	0.990938	0.000256403	0.0037993	rs62477675_ENSG00000205583.9
Uninfected	ENSG00000205593.7	DENND6B	rs138796	22	50155326	C	T	0.166667	2.94	-2.37672	24.2629	0.425288	0.002187	0.477616	29.477	1600	13	4998	10.1208	0.988088	0.987523	0.00420033	0.0386406	rs138796_ENSG00000205593.7
Uninfected	ENSG00000205659.6	LIN52	rs1972562	14	74666977	A	G	0.401042	5.58071	-12.434	67.2299	0.368734	0.013995	0.323661	10.9927	2707	13	4571	31.7713	0.991864	0.995364	3.6815e-13	2.30406e-11	rs1972562_ENSG00000205659.6
Uninfected	ENSG00000205795.4	CYS1	rs62127557	2	10222678	G	A	0.880208	6.44319	-2.29202	20.0376	0.663333	0.012478	0.456865	2.92271	3254	5	6959	9.07701	0.994978	0.982966	0.00510481	0.0452276	rs62127557_ENSG00000205795.4
Uninfected	ENSG00000205861.7	C1QTNF9B-AS1	rs4067969	13	24469120	G	A	0.411458	0.099226	-4.98752	36.9079	0.290177	0.000215	0.540547	4.84956	4112	3	8310	17.3492	0.992025	0.992063	1.02916e-05	0.000212476	rs4067969_ENSG00000205861.7
Uninfected	ENSG00000205863.5	C1QTNF9B	rs4067969	13	24469120	G	A	0.411458	0.099226	-5.21529	37.9322	0.277468	0.00055	0.588886	4.44492	4094	1	8316	17.905	0.991913	0.992157	6.09123e-06	0.000131122	rs4067969_ENSG00000205863.5
Uninfected	ENSG00000206052.6	DOK6	rs7241191	18	67523453	T	C	0.328125	2.87739	-3.54765	30.0086	0.635888	0.003089	0.50985	4.56785	4424	17	6588	13.4897	0.99306	0.991856	0.000283367	0.00413627	rs7241191_ENSG00000206052.6
Uninfected	ENSG00000206120.7	EGFEM1P	rs28482118	3	169526046	G	A	0.09375	14.3758	-2.54017	25.24	0.291391	0.004257	0.48142	2.31517	5666	17	5695	11.845	0.993276	0.981872	0.00288292	0.028769	rs28482118_ENSG00000206120.7
Uninfected	ENSG00000206176.5	AC023490.1	rs371437107	22	20486914	A	G	0.557292	29.7496	-7.579	47.5545	0.127369	0.01	0.5	0.913173	2859	0	4928	23.2825	NA	0.995124	2.63633e-08	8.32953e-07	rs371437107_ENSG00000206176.5
Uninfected	ENSG00000206337.6	HCP5	rs11752262	6	31431757	A	G	0.125	0.217687	-6.85943	45.1994	0.676401	0.005742	0.320707	10.4866	10750	23	15534	21.2097	0.987037	0.987011	1.38221e-07	3.91838e-06	rs11752262_ENSG00000206337.6
Uninfected	ENSG00000206417.4	H1FX-AS1	rs7428883	3	128983853	A	G	0.817708	0.016943	-6.39029	40.1639	0.606399	0.004681	0.478145	20.8671	2039	18	5244	18.2743	0.988806	0.978542	4.07106e-07	1.08206e-05	rs7428883_ENSG00000206417.4
Uninfected	ENSG00000206503.7	HLA-A	rs1611741	6	29831983	C	A	0.395833	0.197628	-143.138	670.927	0.182642	0.053376	0.253464	1.33085	4331	88	11618	333.054	0.989275	0.490276	7.27247e-144	1.58289e-140	rs1611741_ENSG00000206503.7
Uninfected	ENSG00000207357.1	RNU6-2	rs117481827	19	1021627	T	C	0.057292	1.6751	-2.94066	27.3463	0.73881	0.00838	0.411303	14.3516	3847	1	6740	12.6122	0.980674	0.980674	0.00114641	0.01366	rs117481827_ENSG00000207357.1
Uninfected	ENSG00000207425.1	Y	rs7194585	16	15118211	T	C	0.34375	21.9008	-7.71207	47.3373	0.843568	0.01	0.5	3.34811	1486	0	3247	22.8728	NA	0.982434	1.94056e-08	6.3041e-07	rs7194585_ENSG00000207425.1
Uninfected	ENSG00000207501.1	RNVU1-14	rs146854910	1	148241603	A	G	0.067708	0.506351	-11.9743	62.6409	0.105143	0.0031	0.297164	5.86494	833	8	1279	30.729	0.902984	0.971783	1.06095e-12	6.25993e-11	rs146854910_ENSG00000207501.1
Uninfected	ENSG00000211451.7	GNRHR2	rs59210851	1	145520701	G	T	0.098958	1.15794	-2.29096	21.727	0.603589	0.004744	0.357586	134.681	918	5	1628	9.20614	0.985884	0.970275	0.00511734	0.0452976	rs59210851_ENSG00000211451.7
Uninfected	ENSG00000211640.3	IGLV6-57	rs5757114	22	22512324	C	A	0.390625	7.41653	-2.97248	22.3227	0.697266	0.031384	0.523358	1.14271	2103	2	6472	10.1755	0.992557	0.992835	0.00106541	0.0128591	rs5757114_ENSG00000211640.3
Uninfected	ENSG00000211697.2	TRGV5	rs10228399	7	38399899	A	G	0.192708	0.081402	-12.6751	68.375	0.111858	2.1e-05	0.470942	4.21544	3384	5	6253	34.0703	0.98494	0.988361	2.11317e-13	1.37069e-11	rs10228399_ENSG00000211697.2
Uninfected	ENSG00000211698.2	TRGV4	rs191612253	7	38388735	A	G	0.130208	0.319884	-20.4581	105.606	0.760934	0.002412	0.422879	8.18531	3204	12	6245	51.148	0.987357	0.948203	3.48245e-21	4.48801e-19	rs191612253_ENSG00000211698.2
Uninfected	ENSG00000211699.2	TRGV3	rs10228399	7	38399899	A	G	0.192708	0.081402	-8.67716	50.2583	0.17279	0.001431	0.497681	3.81773	3364	9	6241	24.6766	0.987611	0.986753	2.10298e-09	7.74348e-08	rs10228399_ENSG00000211699.2
Uninfected	ENSG00000211701.2	TRGV1	rs10228399	7	38399899	A	G	0.192708	0.081402	-4.77414	32.6941	0.28471	0.001217	0.440214	7.65275	3340	1	6238	15.4236	0.939517	0.987417	1.68212e-05	0.000331833	rs10228399_ENSG00000211701.2
Uninfected	ENSG00000211772.4	TRBC2	rs2213206	7	142501481	C	T	0.104167	18.7431	-4.07259	24.3176	0.629024	0.027901	0.469543	5.22525	2878	3	4350	10.6184	0.993785	0.98285	8.46071e-05	0.00141293	rs2213206_ENSG00000211772.4
Uninfected	ENSG00000211890.3	IGHA2	rs2239285	14	105630465	G	A	0.682292	0.633225	-2.71016	24.7587	0.757374	0.294411	0.14854	0.258441	1748	10	7575	11.8394	0.993057	0.988514	0.00194914	0.0210136	rs2239285_ENSG00000211890.3
Uninfected	ENSG00000211892.2	IGHG4	rs201230207	14	106090823	A	G	0.072917	0.593864	-3.4643	29.9329	0.775176	0.345914	0.321587	0.297828	2881	9	7676	14.0713	0.990199	0.912115	0.00034332	0.00490181	rs201230207_ENSG00000211892.2
Uninfected	ENSG00000211893.3	IGHG2	rs7144089	14	106167661	G	C	0.552083	0.270616	-5.58648	38.1406	0.739122	0.590738	0.25808	0.140061	3219	11	7874	18.1762	0.992697	0.990048	2.59129e-06	5.96483e-05	rs7144089_ENSG00000211893.3
Uninfected	ENSG00000211895.3	IGHA1	rs2018173	14	107056450	C	T	0.3125	0.426667	-4.96912	34.6656	0.718755	0.132209	0.300325	0.870915	7213	3	8228	16.243	0.9806	0.988718	1.0737e-05	0.000220237	rs2018173_ENSG00000211895.3
Uninfected	ENSG00000211896.2	IGHG1	rs189025987	14	106235895	T	C	0.052083	2.33757	-10.2412	58.6419	0.893859	0.183535	0.303273	1.5435	3325	18	8385	28.1459	0.992987	0.442395	5.73814e-11	2.66994e-09	rs189025987_ENSG00000211896.2
Uninfected	ENSG00000211897.3	IGHG3	rs74906721	14	105668349	G	C	0.052083	2.33757	-36.0742	174.98	0.920332	0.205339	0.429399	1.90218	1267	22	8380	85.9722	0.982672	0.302052	8.43005e-37	2.89713e-34	rs74906721_ENSG00000211897.3
Uninfected	ENSG00000211898.3	IGHD	rs28431397	14	105971375	G	C	0.203125	1.65304	-13.1704	70.7525	0.236592	0.038384	0.37645	1.70958	1746	7	8401	33.9038	0.991029	0.891454	6.75478e-14	4.57852e-12	rs28431397_ENSG00000211898.3
Uninfected	ENSG00000211935.2	IGHV1-3	rs36103717	14	106931428	A	G	0.270833	9.74955	-3.6592	29.4934	0.742889	0.064694	0.620845	0.578352	5619	9	7818	13.9119	0.993984	0.985078	0.000219179	0.00330269	rs36103717_ENSG00000211935.2
Uninfected	ENSG00000211953.2	IGHV3-30	rs11160846	14	105988166	T	C	0.3125	13.1209	-3.73033	30.4901	0.279324	0.112457	0.518597	0.218205	437	6	7045	14.4246	0.99058	0.991223	0.000186068	0.00286999	rs11160846_ENSG00000211953.2
Uninfected	ENSG00000211973.2	IGHV1-69	rs28558239	14	106234315	G	C	0.291667	0.33218	-2.8472	24.5366	0.663594	0.036401	0.448885	0.688283	348	11	5701	11.0888	0.992493	0.98862	0.00142166	0.016322	rs28558239_ENSG00000211973.2
Uninfected	ENSG00000212195.1	U3	rs9909763	17	56629640	C	T	0.234375	0.964359	-10.2845	50.7109	0.397519	0.001668	0.50586	20.8764	1749	13	3300	23.4043	0.985581	0.983813	5.19368e-11	2.43978e-09	rs9909763_ENSG00000212195.1
Uninfected	ENSG00000212197.1	RNY3P6	rs7321852	13	100135109	A	G	0.1875	2.53167	-5.35767	32.3178	0.756502	0.000206	0.482312	7.65338	2629	1	5001	15.3657	0.988587	0.984692	4.38864e-06	9.68121e-05	rs7321852_ENSG00000212197.1
Uninfected	ENSG00000212456.1	RNVU1-13	rs79358081	1	148004834	G	A	0.260417	30.8982	-9.84085	55.4916	0.186516	0.035945	0.088497	2.81521	1297	1	1537	26.932	0.991279	0.993167	1.4426e-10	6.26588e-09	rs79358081_ENSG00000212456.1
Uninfected	ENSG00000212694.4	AC084018.1	rs1168671	12	122229848	C	T	0.729167	4.185	-3.36693	24.5747	0.55474	0.003025	0.507607	52.6654	2424	14	4622	10.0576	0.994499	0.991575	0.000429607	0.00598122	rs1168671_ENSG00000212694.4
Uninfected	ENSG00000212939.2	RP1-29C18.10	rs5770594	22	50018497	G	A	0.401042	0.056594	-54.0803	256.074	0.073004	0.004202	0.518247	5.36682	5828	12	8777	126.347	0.986103	0.970395	8.3124e-55	6.51326e-52	rs5770594_ENSG00000212939.2
Uninfected	ENSG00000212978.5	AC016747.3	rs2600665	2	61405795	G	T	0.713542	2.06457	-11.8452	64.9324	0.354545	0.006185	0.455421	25.5645	2078	7	3847	29.9561	0.99012	0.924475	1.42809e-12	8.2766e-11	rs2600665_ENSG00000212978.5
Uninfected	ENSG00000213145.5	CRIP1	rs529537862	14	106804124	A	C	0.234375	14.6373	-2.98581	26.3795	0.573656	0.008842	0.513421	19.4311	6649	2	7367	11.0211	0.997665	0.991114	0.00103322	0.0125479	rs529537862_ENSG00000213145.5
Uninfected	ENSG00000213185.2	FAM24B	rs4282928	10	123779171	T	C	0.052083	12.9325	-2.83033	26.7213	0.211131	0.000487	0.383126	7.28856	609	1	6289	12.8648	0.992976	0.926001	0.001478	0.0168328	rs4282928_ENSG00000213185.2
Uninfected	ENSG00000213214.3	ARHGEF35	rs41276051	7	143020944	G	A	0.1875	3.0927	-2.31513	19.9257	0.671799	0.000131	0.556489	6.60799	65	1	4229	8.889	0.991419	0.988458	0.00484026	0.0433741	rs41276051_ENSG00000213214.3
Uninfected	ENSG00000213221.4	DNLZ	rs79796915	9	139260215	G	A	0.072917	0.593864	-46.5858	224.503	0.781769	0.00321	0.465561	72.309	3090	8	5510	108.399	0.934442	0.716939	2.59518e-47	1.45248e-44	rs79796915_ENSG00000213221.4
Uninfected	ENSG00000213231.8	TCL1B	rs2296310	14	96136775	C	A	0.197917	0.023727	-16.382	88.0951	0.913187	0.009792	0.459299	1.45097	3773	8	6651	43.0887	0.992672	0.989357	4.14909e-17	3.9264e-15	rs2296310_ENSG00000213231.8
Uninfected	ENSG00000213279.2	RP1-29C18.9	rs5770599	22	50019981	C	G	0.458333	0.230036	-10.8081	62.2534	0.216292	0.005404	0.507488	5.19034	5742	8	8731	30.2482	0.98647	0.991999	1.55568e-11	7.93599e-10	rs5770599_ENSG00000213279.2
Uninfected	ENSG00000213347.6	MXD3	rs4976636	5	176545092	A	G	0.442708	1.73588	-3.01866	20.2835	0.474437	0.007218	0.509439	126.66	1698	4	4361	7.15621	0.978193	0.99294	0.000957942	0.0117502	rs4976636_ENSG00000213347.6
Uninfected	ENSG00000213366.8	GSTM2	rs182902643	1	110225432	G	A	0.28125	2.95761	-2.64032	25.2181	0.649605	0.007779	0.45811	4.28408	1973	6	4471	11.3313	0.993884	0.991335	0.00228918	0.0238399	rs182902643_ENSG00000213366.8
Uninfected	ENSG00000213413.2	PVRIG	rs113859809	7	99815491	A	C	0.130208	0.112624	-6.56702	38.9857	0.351599	0.017909	0.377952	5.45041	1345	10	3174	18.0267	0.98757	0.98197	2.71009e-07	7.41452e-06	rs113859809_ENSG00000213413.2
Uninfected	ENSG00000213462.4	ERV3-1	rs10277801	7	64410352	C	G	0.947917	0.28982	-3.23471	19.2717	0.613167	0.000249	0.49755	37.8585	3226	25	5446	8.29668	0.995171	0.956301	0.000582488	0.00776215	rs10277801_ENSG00000213462.4
Uninfected	ENSG00000213523.5	SRA1	rs10073519	5	139812649	A	C	0.567708	1.61934	-4.90977	34.4287	0.540221	0.002351	0.455036	115.342	1057	4	2784	14.3459	0.94571	0.992396	1.23093e-05	0.000248841	rs10073519_ENSG00000213523.5
Uninfected	ENSG00000213625.4	LEPROT	rs1045895	1	65897981	G	A	0.140625	11.9988	-3.48638	26.9161	0.443343	0.002268	0.474484	48.4218	2055	15	4607	11.241	0.992812	0.993754	0.000326299	0.00468613	rs1045895_ENSG00000213625.4
Uninfected	ENSG00000213689.5	TREX1	rs9864371	3	48426766	A	C	0.28125	1.71492	-5.88303	33.13	0.446539	0.003171	0.439709	117.998	986	3	1886	14.0472	0.989723	0.989014	1.3091e-06	3.19351e-05	rs9864371_ENSG00000213689.5
Uninfected	ENSG00000213713.3	PIGCP1	rs10836017	11	33067677	G	A	0.1875	5.89787	-2.77327	24.4399	0.368076	0.000506	0.507506	10.075	2304	14	4397	10.9589	0.990611	0.989334	0.0016855	0.0186117	rs10836017_ENSG00000213713.3
Uninfected	ENSG00000213753.6	RPL23AP79	rs895374	19	59066918	A	C	0.770833	11.851	-15.0825	76.2265	0.576243	0.004489	0.493632	73.4528	2507	14	2616	35.4107	0.990314	0.984008	8.27057e-16	6.89414e-14	rs895374_ENSG00000213753.6
Uninfected	ENSG00000213903.4	LTB4R	rs4247000	14	24771137	G	A	0.916667	0.198347	-2.80419	22.8812	0.401097	0.003501	0.51139	32.1296	2475	28	5901	9.63199	0.994667	0.973362	0.00156967	0.0176309	rs4247000_ENSG00000213903.4
Uninfected	ENSG00000213923.6	CSNK1E	rs540755111	22	38776379	T	C	0.104167	1.298	-5.93319	40.2755	0.254585	0.005677	0.493335	5.50173	2623	8	5288	19.404	0.888144	0.87311	1.1663e-06	2.8774e-05	rs540755111_ENSG00000213923.6
Uninfected	ENSG00000213963.2	AC074286.1	rs3770002	2	178302057	A	G	0.171875	2.40797	-7.98201	46.7165	0.33191	0.006612	0.454309	12.1547	2583	16	5136	22.0117	0.992794	0.9878	1.0423e-08	3.48423e-07	rs3770002_ENSG00000213963.2
Uninfected	ENSG00000213971.3	RP11-15H20.6	rs78698045	19	22777945	T	G	0.067708	0.506351	-2.28253	19.3911	0.367323	0.006017	0.485577	20.5302	1130	13	6461	8.60514	0.99325	0.965906	0.00521754	0.0460804	rs78698045_ENSG00000213971.3
Uninfected	ENSG00000213976.3	CTD-2561J22.2	rs2937157	19	21560805	G	A	0.859375	0.575724	-6.27368	39.5443	0.732269	0.004879	0.390885	17.768	4965	8	8302	19.0549	0.979073	0.981508	5.32497e-07	1.39453e-05	rs2937157_ENSG00000213976.3
Uninfected	ENSG00000213977.3	TAX1BP3	rs2976217	17	3569570	C	T	0.875	1.95918	-2.82547	25.5666	0.437677	0.009532	0.461291	40.595	3612	5	6756	10.576	0.991573	0.983967	0.00149461	0.0169727	rs2976217_ENSG00000213977.3
Uninfected	ENSG00000213988.5	ZNF90	rs836888	19	20273780	G	A	0.260417	1.74049	-7.48023	42.671	0.660471	0.00478	0.447017	6.15318	2570	16	7154	19.7275	0.989764	0.990339	3.30959e-08	1.03235e-06	rs836888_ENSG00000213988.5
Uninfected	ENSG00000213999.11	MEF2B	rs3826969	19	18371394	C	T	0.260417	1.74049	-2.47151	24.5523	0.441639	0.00521	0.465451	12.7452	244	24	4670	10.1021	0.989816	0.990359	0.00337671	0.0326648	rs3826969_ENSG00000213999.11
Uninfected	ENSG00000214063.6	TSPAN4	rs4131942	11	340254	G	C	0.458333	2.93413	-2.7574	26.0672	0.636013	0.004172	0.512375	4.84994	710	2	5302	11.584	0.995442	0.990096	0.00174825	0.0191535	rs4131942_ENSG00000214063.6
Uninfected	ENSG00000214078.7	CPNE1	rs113522583	20	34212327	C	A	0.072917	0.593864	-40.401	189.37	0.261674	0.003689	0.483472	52.9137	1851	12	3278	92.1406	0.983435	0.98203	3.97234e-41	1.80963e-38	rs113522583_ENSG00000214078.7
Uninfected	ENSG00000214087.4	ARL16	rs8071084	17	79634162	T	G	0.130208	0.112624	-87.9109	410.909	0.265215	0.004629	0.49426	77.0069	3770	9	6343	202.145	0.993086	0.989022	1.22772e-88	1.41469e-85	rs8071084_ENSG00000214087.4
Uninfected	ENSG00000214105.2	CTD-2116F7.1	rs11871061	17	77706544	T	C	0.557292	4.60053	-7.63403	46.9775	0.136375	0.000933	0.510223	1.57318	3257	3	6469	23.1381	0.987116	0.993867	2.32258e-08	7.39788e-07	rs11871061_ENSG00000214105.2
Uninfected	ENSG00000214135.4	AC024560.3	rs2686059	3	197354777	C	A	0.270833	0.245304	-2.43113	22.2136	0.575885	0.001022	0.521713	33.1534	3012	13	4344	9.13199	0.985587	0.989997	0.00370574	0.0350177	rs2686059_ENSG00000214135.4
Uninfected	ENSG00000214176.5	PLEKHM1P	rs753917	17	62673136	C	T	0.822917	5.3e-05	-2.80189	21.299	0.595504	0.001719	0.432873	30.7165	1521	10	4016	9.07981	0.988664	0.985806	0.00157802	0.0176943	rs753917_ENSG00000214176.5
Uninfected	ENSG00000214182.5	PTMAP5	rs7326041	13	82264343	A	G	0.588542	0.278709	-2.63816	25.4797	0.784284	0.145259	0.20899	0.230771	2766	4	5146	12.2081	0.987611	0.970188	0.00230058	0.0239331	rs7326041_ENSG00000214182.5
Uninfected	ENSG00000214184.3	AC012487.2	rs56088101	2	108322716	T	G	0.088542	0.905927	-2.5709	24.8614	0.288117	0.011058	0.252358	10.9859	546	24	4360	11.8002	0.993827	0.971648	0.00268595	0.0271772	rs56088101_ENSG00000214184.3
Uninfected	ENSG00000214198.3	RP11-642P15.1	rs11111845	12	104317294	C	T	0.208333	0.265928	-2.27872	22.8003	0.425986	0.00317	0.47543	25.6116	2998	27	5857	9.49076	0.993143	0.988111	0.00526362	0.0463996	rs11111845_ENSG00000214198.3
Uninfected	ENSG00000214215.3	C12orf74	rs11835693	12	93514692	G	A	0.203125	0.000607	-2.50593	24.7543	0.729544	0.001847	0.446039	7.01622	3336	1	4790	11.5732	0.992299	0.988032	0.00311937	0.0305527	rs11835693_ENSG00000214215.3
Uninfected	ENSG00000214265.7	SNURF	rs34412938	15	25115318	T	C	0.083333	0.198347	-2.30873	24.9898	0.340873	0.005858	0.208087	19.9109	5174	5	8527	11.47	0.845844	0.974439	0.00491218	0.0438781	rs34412938_ENSG00000214265.7
Uninfected	ENSG00000214413.3	BBIP1	rs11195352	10	112602945	C	T	0.182292	0.307508	-12.1642	68.4167	0.412218	0.003326	0.48302	50.3401	2110	20	5177	31.7484	0.973978	0.982824	6.85169e-13	4.12978e-11	rs11195352_ENSG00000214413.3
Uninfected	ENSG00000214425.2	LRRC37A4P	rs62064594	17	43460181	G	A	0.067708	6.3611	-18.7008	83.2108	0.112425	0.001766	0.379958	12.2659	1803	10	6126	40.808	0.97395	0.939308	1.99146e-19	2.22919e-17	rs62064594_ENSG00000214425.2
Uninfected	ENSG00000214922.5	HLA-F-AS1	rs2735055	6	29699448	G	A	0.583333	1.95918	-9.73546	54.0579	0.260987	0.004958	0.236119	4.13812	3166	16	11335	25.9156	0.993398	0.992564	1.83883e-10	7.84768e-09	rs2735055_ENSG00000214922.5
Uninfected	ENSG00000214941.3	ZSWIM7	rs73276041	17	15869629	A	C	0.057292	1.6751	-2.79289	18.2719	0.591766	0.008556	0.373442	25.678	3014	12	5322	7.39373	0.989082	0.967052	0.00161107	0.0179314	rs73276041_ENSG00000214941.3
Uninfected	ENSG00000215030.4	RPL13P12	rs9905191	17	17469918	C	T	0.052083	2.33757	-3.75186	28.831	0.616697	0.01	0.5	46.9628	2977	0	4484	12.518	NA	0.956819	0.000177068	0.00274197	rs9905191_ENSG00000215030.4
Uninfected	ENSG00000215067.5	AC027763.2	rs2070589	17	6900362	C	T	0.604167	0.000316	-9.37368	53.5654	0.605692	0.003427	0.54173	9.44055	3692	13	6011	24.8362	0.990765	0.984579	4.22976e-10	1.70839e-08	rs2070589_ENSG00000215067.5
Uninfected	ENSG00000215146.4	RP11-313J2.1	rs9664985	10	42428682	G	A	0.401042	0.056594	-12.2518	62.9287	0.168764	0.009504	0.583646	1.12692	434	12	4171	30.8502	0.992402	0.989955	5.60064e-13	3.41779e-11	rs9664985_ENSG00000215146.4
Uninfected	ENSG00000215190.4	LINC00680	rs6918568	6	58244014	G	C	0.135417	1.16768	-6.39979	36.1234	0.378869	0.002767	0.421754	31.3927	2228	9	3656	16.4679	0.990042	0.985375	3.98304e-07	1.0659e-05	rs6918568_ENSG00000215190.4
Uninfected	ENSG00000215252.7	GOLGA8B	rs62006194	15	34769132	G	T	0.177083	7.80759	-2.93664	25.763	0.397721	0.010017	0.47881	11.746	3364	22	5995	11.2475	0.988938	0.988703	0.00115707	0.0137619	rs62006194_ENSG00000215252.7
Uninfected	ENSG00000215424.5	MCM3AP-AS1	rs9637172	21	47685787	T	C	0.34375	1.12442	-2.25147	19.0591	0.534322	0.003159	0.496211	93.2051	3510	21	4845	6.95951	0.987332	0.990133	0.00560441	0.0487905	rs9637172_ENSG00000215424.5
Uninfected	ENSG00000215513.7	PI4KAP1	rs9605122	22	20399868	A	G	0.578125	8.37113	-24.1514	122.898	0.086458	0	0.453337	5.07784	2801	2	5063	NA	0.990667	0.985451	7.056e-25	1.23411e-22	rs9605122_ENSG00000215513.7
Uninfected	ENSG00000215845.6	TSTD1	rs2256505	1	160932772	A	G	0.786458	0.052661	-6.27832	37.5267	0.378579	0.003768	0.43449	31.7279	2237	1	4902	16.5582	0.910164	0.953748	5.26847e-07	1.38158e-05	rs2256505_ENSG00000215845.6
Uninfected	ENSG00000215908.5	CROCCP2	rs12021621	1	16944953	T	G	0.161458	3.55912	-6.65516	43.4586	0.292524	0.022871	0.322682	2.27321	2418	22	5109	20.6284	0.989021	0.960567	2.21229e-07	6.12097e-06	rs12021621_ENSG00000215908.5
Uninfected	ENSG00000216775.2	RP1-152L7.5	rs1355775	6	52529358	G	A	0.713542	0.878972	-2.95684	24.957	0.634563	0.002688	0.508177	6.10435	2841	15	5652	11.1666	0.993959	0.988336	0.00110449	0.0132898	rs1355775_ENSG00000216775.2
Uninfected	ENSG00000217442.3	SYCE3	rs78789402	22	51001271	G	A	0.078125	0.3443	-2.81471	25.7232	0.822112	0.009732	0.375291	5.03344	3255	2	3888	12.3091	0.983195	0.977346	0.00153213	0.0173184	rs78789402_ENSG00000217442.3
Uninfected	ENSG00000217555.8	CKLF	rs12102747	16	66566141	T	C	0.177083	5.3e-05	-3.08452	23.07	0.68667	0.003226	0.534399	5.13033	2485	1	3683	10.3152	0.908005	0.985509	0.00082315	0.0103297	rs12102747_ENSG00000217555.8
Uninfected	ENSG00000218537.1	AP000350.4	rs8139280	22	23405957	G	A	0.182292	1.5357	-2.66062	22.4248	0.446949	0.002408	0.583614	59.6319	482	3	5998	8.93057	0.985982	0.986574	0.00218466	0.0229465	rs8139280_ENSG00000218537.1
Uninfected	ENSG00000219200.6	RNASEK	rs111330854	17	6918083	C	T	0.104167	1.298	-27.0432	135.007	0.348415	0.004188	0.379201	17.5972	3217	7	5504	65.5127	0.941691	0.978673	9.05298e-28	1.80958e-25	rs111330854_ENSG00000219200.6
Uninfected	ENSG00000219626.4	FAM228B	rs3769667	2	24284116	G	C	0.09375	0.035231	-4.28783	23.8183	0.378206	0.000376	0.529613	26.3812	2380	20	4625	10.4959	0.991441	0.963062	5.15432e-05	0.00090988	rs3769667_ENSG00000219626.4
Uninfected	ENSG00000219665.4	CTD-2006C1.2	rs10409509	19	12098437	G	T	0.088542	0.905927	-3.04643	20.6728	0.406768	0.000186	0.607614	38.2296	2721	11	4910	8.72673	0.986447	0.982029	0.000898606	0.0111059	rs10409509_ENSG00000219665.4
Uninfected	ENSG00000221539.1	SNORD99	rs56299189	1	28595525	C	T	0.057292	0.354568	-2.42046	23.9564	0.676543	0.01	0.5	27.6201	1330	0	3854	10.6924	NA	0.965974	0.00379786	0.0356817	rs56299189_ENSG00000221539.1
Uninfected	ENSG00000221767.1	MIR1307	rs7076274	10	105046007	G	A	0.255208	2.17627	-14.8542	75.0188	0.801843	0.019938	0.658961	8.23413	1584	1	3815	36.2193	0.992239	0.991642	1.39902e-15	1.13246e-13	rs7076274_ENSG00000221767.1
Uninfected	ENSG00000221887.4	HMSD	rs9945924	18	61620766	G	A	0.317708	0.633225	-4.65536	33.4793	0.600358	0.001152	0.443467	24.0943	2874	2	6140	14.7134	0.993472	0.988762	2.21126e-05	0.000425922	rs9945924_ENSG00000221887.4
Uninfected	ENSG00000221923.4	ZNF880	rs4802926	19	52880265	C	T	0.328125	2.87739	-9.85736	58.9714	0.715562	0.004315	0.344191	3.93428	3626	19	8681	27.9247	0.989247	0.986323	1.38879e-10	6.07255e-09	rs4802926_ENSG00000221923.4
Uninfected	ENSG00000221955.6	SLC12A8	rs1877581	3	124841661	A	C	0.109375	0.024187	-3.07367	25.0282	0.384397	0.009854	0.456355	6.08498	2993	16	7469	11.0695	0.994997	0.977852	0.000843983	0.0105573	rs1877581_ENSG00000221955.6
Uninfected	ENSG00000222604.1	SNORA7	rs888418	14	75119296	C	T	0.192708	0.081402	-7.56291	41.3008	0.239613	0.005144	0.405648	14.5582	2478	1	4402	20.1595	0.993785	0.988192	2.73581e-08	8.61604e-07	rs888418_ENSG00000222604.1
Uninfected	ENSG00000222724.1	RNU2-63P	rs59239092	2	88305885	G	C	0.734375	0.411846	-9.83008	55.5924	0.661119	0.002578	0.452317	14.9366	1211	10	3335	25.5919	0.985877	0.91777	1.47882e-10	6.40898e-09	rs59239092_ENSG00000222724.1
Uninfected	ENSG00000223482.3	NUTM2A-AS1	rs11202225	10	88606480	A	C	0.083333	0.198347	-6.1168	40.749	0.386973	0.005017	0.445546	21.8976	1608	16	4415	18.5512	0.974696	0.961702	7.64192e-07	1.94412e-05	rs11202225_ENSG00000223482.3
Uninfected	ENSG00000223534.1	HLA-DQB1-AS1	rs1063355	6	32627714	T	G	0.552083	1.27848	-230.647	1074.39	0.04806	0.063812	0.143799	1.34362	10412	67	19030	535.092	0.990387	0.690697	2.25553e-231	8.8367e-228	rs1063355_ENSG00000223534.1
Uninfected	ENSG00000223705.5	NSUN5P1	rs6966109	7	75636121	C	A	0.942708	0.354568	-3.18906	26.8775	0.371185	0.001824	0.451282	53.6335	2033	15	2985	11.799	0.982125	0.965688	0.000647047	0.00846128	rs6966109_ENSG00000223705.5
Uninfected	ENSG00000223745.3	RP4-717I23.3	rs2783499	1	93672688	C	T	0.223958	0.229113	-2.56777	17.8825	0.55424	0.00358	0.488241	23.0975	1682	20	4260	6.80136	0.995246	0.987151	0.00270539	0.0272893	rs2783499_ENSG00000223745.3
Uninfected	ENSG00000223797.1	ENTPD3-AS1	rs6801859	3	40493218	G	T	0.53125	0.610391	-3.36144	28.7772	0.43276	0.006571	0.509298	35.8062	3325	5	5358	12.2449	0.994577	0.989308	0.000435068	0.00603153	rs6801859_ENSG00000223797.1
Uninfected	ENSG00000223865.6	HLA-DPB1	rs3097671	6	33047612	G	C	0.177083	1.98259	-116.419	544.381	0.123852	0.08107	0.162056	1.23088	15852	66	19997	270.011	0.991054	0.231708	3.81188e-117	5.33364e-114	rs3097671_ENSG00000223865.6
Uninfected	ENSG00000223914.1	AC079630.2	rs767940	12	40532495	C	G	0.354167	1.74248	-2.52529	17.4808	0.369846	0.010145	0.529329	1.1581	1815	6	4676	7.58234	0.993456	0.992039	0.0029834	0.0295012	rs767940_ENSG00000223914.1
Uninfected	ENSG00000223960.2	AC009948.5	rs3997878	2	179296626	G	A	0.213542	7.07758	-27.0545	136.132	0.053515	0.001073	0.442242	8.17413	2664	13	4724	68.0364	0.955795	0.632697	8.8204e-28	1.78127e-25	rs3997878_ENSG00000223960.2
Uninfected	ENSG00000224137.1	AC079767.4	rs35707495	2	208525599	C	T	0.244792	5.49854	-10.6989	59.4679	0.271698	0.019859	0.527085	3.59731	2343	3	4828	28.2093	0.993521	0.962078	2.00053e-11	9.89603e-10	rs35707495_ENSG00000224137.1
Uninfected	ENSG00000224186.4	CTC-349C3.1	rs17168387	5	134792589	C	T	0.052083	32.0745	-2.87472	23.7446	0.43784	0.00157	0.47882	122.632	2412	18	4852	9.76084	0.976371	0.974528	0.00133437	0.0154851	rs17168387_ENSG00000224186.4
Uninfected	ENSG00000224298.2	AC069363.1	rs8068547	17	34273936	G	C	0.239583	0.075226	-4.31033	32.6948	0.392313	0.015153	0.372994	7.39319	2022	6	4539	14.6232	0.992747	0.987313	4.89408e-05	0.000869176	rs8068547_ENSG00000224298.2
Uninfected	ENSG00000224356.3	RP11-151A6.4	rs9557459	13	101239713	A	G	0.088542	0.905927	-5.84749	38.0395	0.737064	3.3e-05	0.506834	11.533	2364	5	5591	17.8154	0.993465	0.956529	1.42072e-06	3.45291e-05	rs9557459_ENSG00000224356.3
Uninfected	ENSG00000224358.1	RP11-466F5.8	rs4657471	1	165686873	T	C	0.921875	0.3443	-2.24754	17.8359	0.368614	0.00181	0.437431	51.4235	2749	7	5773	7.45123	0.996048	0.974515	0.0056553	0.0491707	rs4657471_ENSG00000224358.1
Uninfected	ENSG00000224383.3	C17orf72	rs112378791	17	62700598	G	A	0.052083	2.33757	-3.13849	24.6987	0.335501	2.2e-05	0.499626	24.7858	2275	1	2631	11.2894	0.938128	0.965078	0.000726952	0.00931954	rs112378791_ENSG00000224383.3
Uninfected	ENSG00000224429.3	LINC00539	rs12585279	13	21891135	A	G	0.375	0.047407	-11.1856	64.363	0.263467	0.007176	0.145836	5.10093	3154	16	6303	31.0625	0.992779	0.988019	6.52248e-12	3.48144e-10	rs12585279_ENSG00000224429.3
Uninfected	ENSG00000224512.2	AC021593.1	rs11657059	17	76915911	A	G	0.067708	6.3611	-2.70699	24.9241	0.298855	0.006117	0.471438	5.02738	6034	15	6585	11.6606	0.979317	0.973333	0.00196341	0.0211115	rs11657059_ENSG00000224512.2
Uninfected	ENSG00000224536.1	RP11-134G8.7	rs12140216	1	201481750	A	G	0.125	1.95918	-2.81397	21.6808	0.633492	0.016728	0.362158	13.6771	2863	2	5110	9.40603	0.988456	0.97764	0.00153471	0.0173376	rs12140216_ENSG00000224536.1
Uninfected	ENSG00000224559.2	LINC01087	rs4850214	2	132333116	T	C	0.453125	0.888857	-2.59296	21.1494	0.742628	8e-05	0.417355	0.433869	2493	7	5986	9.9994	0.988324	0.992746	0.00255296	0.0260604	rs4850214_ENSG00000224559.2
Uninfected	ENSG00000224597.5	PTCHD3P1	rs10763716	10	29713491	T	A	0.364583	3.4887	-2.64514	19.6848	0.574302	0.001474	0.447257	14.0157	3503	17	7189	7.95328	0.989232	0.992668	0.00226394	0.0236021	rs10763716_ENSG00000224597.5
Uninfected	ENSG00000224660.1	SH3BP5-AS1	rs6807885	3	15431443	C	T	0.140625	0.575724	-2.76026	22.9286	0.616283	0.00648	0.467998	7.74439	3125	6	5165	9.89933	0.994968	0.981182	0.00173677	0.0190918	rs6807885_ENSG00000224660.1
Uninfected	ENSG00000224864.3	CTC-260E6.2	rs7258148	19	20371858	G	A	0.270833	1.02434	-3.02924	20.3795	0.609125	0.010491	0.339715	14.4617	2804	5	7066	8.67309	0.991396	0.990459	0.000934879	0.0114889	rs7258148_ENSG00000224864.3
Uninfected	ENSG00000224877.3	C17orf89	rs9912157	17	79147274	T	C	0.161458	0.140593	-2.79664	21.7121	0.438583	0.001045	0.432819	68.2645	3308	4	6437	8.71035	0.979046	0.985805	0.00159721	0.0178022	rs9912157_ENSG00000224877.3
Uninfected	ENSG00000224905.2	AP001347.6	rs73338200	21	15454161	C	T	0.354167	0.000346	-20.843	103.388	0.260068	0.008454	0.488834	8.59996	2571	16	6478	49.8738	0.989637	0.984117	1.43563e-21	1.90017e-19	rs73338200_ENSG00000224905.2
Uninfected	ENSG00000225138.3	CTD-2228K2.7	rs79060451	5	469379	A	G	0.192708	0.886151	-9.01887	52.3825	0.685142	0.025448	0.360975	13.2084	1712	9	5293	24.4853	0.993997	0.988601	9.57476e-10	3.73626e-08	rs79060451_ENSG00000225138.3
Uninfected	ENSG00000225190.4	PLEKHM1	rs34063617	17	43491003	G	A	0.088542	2.48868	-13.1341	64.8178	0.250382	0.000566	0.401441	23.7502	1945	6	6167	31.6594	0.989783	0.981331	7.34281e-14	4.9429e-12	rs34063617_ENSG00000225190.4
Uninfected	ENSG00000225234.1	TRAPPC12-AS1	rs12993215	2	3473727	T	C	0.46875	0.736373	-2.45443	23.3889	0.31121	0.000221	0.542864	4.27196	3528	3	6726	10.7985	0.993054	0.991054	0.0035121	0.0335665	rs12993215_ENSG00000225234.1
Uninfected	ENSG00000225489.2	RP11-390F4.3	rs10117896	9	7687255	A	G	0.057292	1.6751	-8.07176	49.0819	0.139883	0.002792	0.409695	2.47138	6785	16	6906	24.1456	0.9905	0.903789	8.47687e-09	2.8729e-07	rs10117896_ENSG00000225489.2
Uninfected	ENSG00000225648.1	SBDSP1	rs3015897	7	72123839	G	T	0.25	0.296296	-6.05291	30.9631	0.431705	0.003417	0.474865	50.926	2010	3	3506	13.2937	0.994231	0.989867	8.85308e-07	2.23196e-05	rs3015897_ENSG00000225648.1
Uninfected	ENSG00000225733.1	FGD5-AS1	rs6442490	3	14981262	A	C	0.4375	1.18518	-8.88728	50.4853	0.56466	0.001843	0.51468	52.286	3060	20	5116	22.7161	0.891766	0.992791	1.29635e-09	4.93091e-08	rs6442490_ENSG00000225733.1
Uninfected	ENSG00000225784.5	RP11-592B15.4	rs10995571	10	51588177	G	A	0.458333	0.793388	-9.58223	56.1009	0.84043	0.00025	0.475204	3.83864	2294	1	3801	27.3512	0.969061	0.991453	2.61679e-10	1.09531e-08	rs10995571_ENSG00000225784.5
Uninfected	ENSG00000225885.2	AC023590.1	rs2460966	8	119624556	A	G	0.854167	0.001165	-2.38514	22.2008	0.354439	0.050751	0.439062	4.32774	3163	9	5450	9.80636	0.993511	0.983193	0.00411969	0.0380842	rs2460966_ENSG00000225885.2
Uninfected	ENSG00000226025.5	LGALS17A	rs7259291	19	40174710	C	T	0.291667	0.820281	-9.98177	56.4022	0.334909	0.008474	0.410305	3.24458	2876	14	5329	26.5471	0.992822	0.994225	1.04286e-10	4.64285e-09	rs7259291_ENSG00000226025.5
Uninfected	ENSG00000226167.1	AP4B1-AS1	rs201156296	1	114437834	A	C	0.145833	2.79833	-9.22378	54.3887	0.092179	0.000844	0.449907	2.75155	1754	9	3631	27.1278	0.983243	0.771981	5.97335e-10	2.38314e-08	rs201156296_ENSG00000226167.1
Uninfected	ENSG00000226232.4	RP11-419C5.2	rs78896690	16	70005785	T	G	0.734375	14.2961	-4.59939	33.504	0.350943	0.000946	0.431433	7.9794	1495	12	3537	15.2142	0.994019	0.992204	2.5154e-05	0.000478526	rs78896690_ENSG00000226232.4
Uninfected	ENSG00000226278.1	PSPHP1	rs6972291	7	55802063	T	C	0.609375	3.48121	-47.4351	224.975	0.954619	0.011976	0.498306	4.19041	2731	1	5927	110.912	0.992774	0.99333	3.6716e-48	2.17948e-45	rs6972291_ENSG00000226278.1
Uninfected	ENSG00000226312.3	CFLAR-AS1	rs10190751	2	202006096	G	A	0.260417	0.067309	-6.68012	38.1339	0.359035	0.004501	0.584748	12.1829	1695	4	3739	17.4718	0.990996	0.987645	2.08871e-07	5.78723e-06	rs10190751_ENSG00000226312.3
Uninfected	ENSG00000226360.4	RPL10AP6	rs680294	3	61728256	G	T	0.520833	5.93755	-2.75682	26.0925	0.727889	0.14499	0.182149	0.394972	2913	6	5379	12.1004	0.986851	0.975987	0.00175058	0.0191683	rs680294_ENSG00000226360.4
Uninfected	ENSG00000226381.3	RP11-119F19.2	rs405929	10	81426951	T	C	0.369792	4.55335	-7.59324	43.03	0.345296	0.009194	0.144321	7.62925	2975	11	6626	20.0286	0.990215	0.992267	2.55131e-08	8.07393e-07	rs405929_ENSG00000226381.3
Uninfected	ENSG00000226471.2	CTA-292E10.6	rs6519761	22	29101600	A	G	0.255208	0.880343	-2.66071	19.1944	0.434529	0.00307	0.439633	28.0916	966	3	3600	7.67073	0.994208	0.990194	0.00218421	0.0229465	rs6519761_ENSG00000226471.2
Uninfected	ENSG00000226688.2	ENTPD1-AS1	rs10882655	10	97474371	G	A	0.557292	0.240264	-5.42525	29.016	0.455774	0.001558	0.475327	47.7602	2392	49	5215	11.8901	0.992738	0.991762	3.75625e-06	8.42854e-05	rs10882655_ENSG00000226688.2
Uninfected	ENSG00000226742.3	HSBP1L1	rs3930043	18	77723832	G	A	0.192708	0.886151	-11.2451	61.5818	0.684549	0.011225	0.499387	5.43961	3169	9	4017	29.0743	0.982898	0.988185	5.68716e-12	3.05221e-10	rs3930043_ENSG00000226742.3
Uninfected	ENSG00000226752.3	PSMD5-AS1	rs13290413	9	123517704	G	T	0.411458	5.86766	-12.2398	65.7959	0.382206	0.001137	0.487984	28.4765	1553	7	3827	30.5713	0.947499	0.993179	5.7573e-13	3.50247e-11	rs13290413_ENSG00000226752.3
Uninfected	ENSG00000226777.3	KIAA0125	rs77297817	14	105613278	A	C	0.161458	0.140593	-2.56975	23.9433	0.717637	0.011363	0.32077	1.8702	753	8	8143	11.0202	0.990342	0.984176	0.00269309	0.0272244	rs77297817_ENSG00000226777.3
Uninfected	ENSG00000226779.1	NAALADL2-AS2	rs80213078	3	175373104	A	C	0.072917	5.05786	-3.1064	24.0891	0.267211	0.005468	0.505508	1.89114	4603	8	6105	11.2782	0.992804	0.937104	0.00078271	0.00988557	rs80213078_ENSG00000226779.1
Uninfected	ENSG00000226864.1	RP11-500G22.2	rs10887024	10	123688152	A	T	0.28125	0.04207	-4.1608	32.652	0.311718	0.008268	0.525276	8.09804	3017	2	6265	15.3117	0.988282	0.990074	6.90565e-05	0.00118041	rs10887024_ENSG00000226864.1
Uninfected	ENSG00000226899.1	RP11-298J20.3	rs10751611	10	126658893	A	G	0.640625	0.031199	-10.8517	61.6768	0.22942	0.01	0.5	7.01358	3183	0	5398	29.6083	NA	0.990029	1.4069e-11	7.25258e-10	rs10751611_ENSG00000226899.1
Uninfected	ENSG00000226979.4	LTA	rs9269271	6	32539107	T	C	0.265625	23.3042	-4.26675	33.699	0.597865	0.01466	0.303873	17.3005	16744	7	16820	14.9654	0.994034	0.992526	5.41061e-05	0.000949716	rs9269271_ENSG00000226979.4
Uninfected	ENSG00000227036.2	LINC00511	rs58044734	17	70714830	C	G	0.260417	5.66017	-2.50837	24.0275	0.602974	0.011087	0.47888	5.32123	3603	34	6475	10.3864	0.993895	0.991127	0.00310194	0.0304123	rs58044734_ENSG00000227036.2
Uninfected	ENSG00000227039.2	ITGB2-AS1	rs4818988	21	46348764	A	T	0.520833	0.641403	-10.7942	62.6471	0.627786	0.012352	0.451442	14.5633	3433	16	6496	29.1643	0.989741	0.9803	1.60624e-11	8.15147e-10	rs4818988_ENSG00000227039.2
Uninfected	ENSG00000227068.1	RP11-12A16.3	rs57636537	9	127828743	A	T	0.328125	0.382512	-2.36821	23.8737	0.344112	2.3e-05	0.513453	9.99067	765	1	4164	10.8914	0.983893	0.990208	0.00428338	0.039264	rs57636537_ENSG00000227068.1
Uninfected	ENSG00000227124.4	ZNF717	rs148566989	3	75739903	G	A	0.145833	23.833	-8.17475	44.8566	0.686425	0.031159	0.395995	14.7066	3367	17	6280	20.9031	0.994967	0.989436	6.68723e-09	2.32263e-07	rs148566989_ENSG00000227124.4
Uninfected	ENSG00000227304.3	RP11-791G16.2	rs4693029	4	83383049	G	A	0.572917	0.041704	-9.23061	50.5691	0.214603	0.00011	0.357711	8.41747	2740	1	5484	24.5681	0.989577	0.992687	5.88022e-10	2.35077e-08	rs4693029_ENSG00000227304.3
Uninfected	ENSG00000227354.2	RBM26-AS1	rs560161541	13	79979905	A	C	0.057292	0.354568	-7.66898	47.6626	0.07504	0.004584	0.458135	9.24051	2211	20	4233	23.4839	0.991566	0.65175	2.14299e-08	6.87054e-07	rs560161541_ENSG00000227354.2
Uninfected	ENSG00000227370.1	RP4-669P10.19	rs5758612	22	42548178	A	G	0.401042	1.18304	-4.44653	32.1746	0.604691	0.002155	0.472361	10.9216	2202	5	5076	14.3484	0.99421	0.99212	3.57662e-05	0.000654178	rs5758612_ENSG00000227370.1
Uninfected	ENSG00000227372.6	TP73-AS1	rs72846807	1	3044434	G	A	0.161458	0.143552	-2.31464	22.0297	0.372385	0.002361	0.512187	8.67421	1187	24	7220	9.74485	0.987727	0.982474	0.00484577	0.0433838	rs72846807_ENSG00000227372.6
Uninfected	ENSG00000227518.2	MIR1302-2	rs2811007	9	40178	A	G	0.505208	9.37052	-7.59675	47.094	0.192756	0.060743	0.419453	1.69549	16	1	4794	22.7212	0.972218	0.993521	2.53075e-08	8.03481e-07	rs2811007_ENSG00000227518.2
Uninfected	ENSG00000227671.3	MIR3916	rs12136392	1	247358075	C	T	0.088542	0.097891	-2.31111	22.213	0.40029	0.004323	0.468384	36.2204	3853	10	8008	9.58881	0.989642	0.976526	0.00488525	0.0436574	rs12136392_ENSG00000227671.3
Uninfected	ENSG00000227766.1	HCG4P5	rs2975044	6	29917673	G	A	0.421875	0.761939	-149.495	700.157	0.145156	0.019195	0.318267	2.097	6655	66	11609	347.668	0.990852	0.666184	3.19774e-150	7.83007e-147	rs2975044_ENSG00000227766.1
Uninfected	ENSG00000227848.1	SUCLA2-AS1	rs113878681	13	48442975	T	G	0.057292	1.6751	-4.96239	28.3944	0.690487	0.01	0.5	35.7515	2404	0	4849	12.9457	NA	0.97385	1.09047e-05	0.000222978	rs113878681_ENSG00000227848.1
Uninfected	ENSG00000228049.5	POLR2J2	rs200503327	7	102235708	T	G	0.338542	10.1712	-2.92732	26.504	0.620342	0.01	0.5	8.10057	1986	0	4495	11.5801	NA	0.992947	0.00118217	0.0140094	rs200503327_ENSG00000228049.5
Uninfected	ENSG00000228109.1	MFI2-AS1	rs34242111	3	196067882	G	A	0.119792	0.133591	-2.27346	21.9522	0.338171	0.007328	0.456228	9.52688	1209	15	5718	9.89153	0.983346	0.980475	0.00532771	0.0467793	rs34242111_ENSG00000228109.1
Uninfected	ENSG00000228144.2	TMBIM4	rs7302893	12	66502665	A	T	0.302083	0.360097	-5.09137	30.7705	0.459882	0.002598	0.461743	81.1436	1762	8	4743	12.9091	0.99034	0.990216	8.10271e-06	0.00016994	rs7302893_ENSG00000228144.2
Uninfected	ENSG00000228170.1	RP1-40E16.11	rs9392468	6	3206865	T	C	0.75	2.66667	-3.09893	26.715	0.569565	0.004305	0.477807	45.579	3570	15	6666	11.2997	0.986715	0.990789	0.000796292	0.0100442	rs9392468_ENSG00000228170.1
Uninfected	ENSG00000228262.4	AC073218.2	rs3115244	2	34950010	G	A	0.78125	10.4243	-3.32452	27.2721	0.665269	0.0069	0.491517	0.894012	4234	17	8040	12.5326	0.991757	0.990447	0.00047367	0.00650225	rs3115244_ENSG00000228262.4
Uninfected	ENSG00000228300.9	C19orf24	rs12979308	19	1275987	C	G	0.807292	0.886151	-3.22578	28.7651	0.546673	0.00115	0.508984	109.158	4575	4	7277	11.8343	0.995013	0.987917	0.000594596	0.0078965	rs12979308_ENSG00000228300.9
Uninfected	ENSG00000228318.1	AP001610.5	rs2837684	21	41906187	T	A	0.255208	0.018397	-2.38206	22.36	0.412456	0.01	0.5	24.8186	298	0	7052	9.41822	NA	0.989127	0.00414896	0.0382466	rs2837684_ENSG00000228318.1
Uninfected	ENSG00000228389.1	AC068039.4	rs11678984	2	172535848	T	G	0.640625	4.16137	-7.33316	39.5686	0.378319	2.6e-05	0.402893	19.945	2187	9	5169	18.0062	0.987552	0.99256	4.64345e-08	1.4302e-06	rs11678984_ENSG00000228389.1
Uninfected	ENSG00000228639.2	AC005152.3	rs7219056	17	70031856	C	T	0.604167	0.167272	-2.91833	22.2282	0.679351	3.3e-05	0.424643	3.21808	2824	4	5705	10.1659	0.992867	0.99039	0.0012069	0.0142421	rs7219056_ENSG00000228639.2
Uninfected	ENSG00000228696.4	ARL17B	rs62073229	17	44387670	C	T	0.479167	5.93755	-14.043	77.2584	0.18333	0.006949	0.728104	6.67919	4403	1	6038	37.6923	0.991863	0.991863	9.05639e-15	6.66938e-13	rs62073229_ENSG00000228696.4
Uninfected	ENSG00000228716.2	DHFR	rs557874766	5	79950745	C	G	0.197917	0.023727	-23.8991	121.906	0.218129	0.013328	0.500297	1.84896	2889	13	5213	59.5462	0.970835	0.863965	1.26158e-24	2.13044e-22	rs557874766_ENSG00000228716.2
Uninfected	ENSG00000228782.3	MRPL45P2	rs9911944	17	45498937	G	T	0.432292	0.19429	-6.05568	38.1074	0.568626	0.001263	0.506175	41.4427	1775	11	4003	16.762	0.990716	0.991852	8.79679e-07	2.22062e-05	rs9911944_ENSG00000228782.3
Uninfected	ENSG00000228857.2	AC104653.1	rs61050591	2	114583915	G	A	0.21875	4.13814	-5.95366	34.7609	0.69754	0.009035	0.567037	5.67974	3068	5	5169	16.1963	0.986261	0.990171	1.1126e-06	2.75185e-05	rs61050591_ENSG00000228857.2
Uninfected	ENSG00000228903.2	RASA4CP	rs3812251	7	44089904	A	G	0.25	0.296296	-2.44652	24.3583	0.369496	0.051264	0.309919	12.7306	2664	17	4472	10.9375	0.988185	0.989462	0.00357669	0.0340777	rs3812251_ENSG00000228903.2
Uninfected	ENSG00000228929.1	RP11-159C21.4	rs17108691	1	54004078	T	G	0.052083	12.9325	-3.43411	27.3177	0.7583	0.006761	0.191963	39.8691	3638	1	4264	11.7528	0.301694	0.671189	0.000368034	0.00521665	rs17108691_ENSG00000228929.1
Uninfected	ENSG00000229043.2	AC091729.9	rs73033363	7	1203631	T	G	0.411458	4.00344	-14.5437	76.3791	0.347444	0.007201	0.404396	13.1126	3876	27	7328	36.1947	0.992613	0.985997	2.85935e-15	2.22269e-13	rs73033363_ENSG00000229043.2
Uninfected	ENSG00000229087.1	RP11-32P22.1	rs73204781	2	15860309	C	T	0.197917	0.023727	-3.49999	27.9544	0.359047	0.00189	0.500016	9.38083	3415	7	5237	12.7252	0.993986	0.987002	0.000316232	0.00456161	rs73204781_ENSG00000229087.1
Uninfected	ENSG00000229117.4	RPL41	rs3138136	12	56117570	C	T	0.052083	0.28982	-4.5114	31.9956	0.422626	0.003211	0.321816	194.315	1985	2	3987	13.9509	0.990694	0.957722	3.08034e-05	0.000574797	rs3138136_ENSG00000229117.4
Uninfected	ENSG00000229164.5	TRAC	rs17122385	14	23250477	G	T	0.052083	2.33757	-9.18392	53.9817	0.375599	0.007807	0.495543	31.2017	4842	9	6535	24.8412	0.990641	0.806454	6.54764e-10	2.60166e-08	rs17122385_ENSG00000229164.5
Uninfected	ENSG00000229255.1	RP11-407H12.8	rs56209709	1	248701084	C	T	0.880208	6.44319	-3.19674	28.1628	0.280943	0.01	0.5	6.89739	4402	0	5700	12.9081	NA	0.985542	0.000635716	0.00834355	rs56209709_ENSG00000229255.1
Uninfected	ENSG00000229267.2	AC072062.1	rs717548	2	215676905	G	A	0.697917	0.013452	-13.4372	74.4885	0.851676	2.4e-05	0.50357	9.03476	2979	5	5992	36.5253	0.995282	0.99046	3.65468e-14	2.58453e-12	rs717548_ENSG00000229267.2
Uninfected	ENSG00000229358.3	DPY19L1P1	rs62467615	7	32586790	T	C	0.171875	0.01384	-12.949	63.4073	0.706317	0.002995	0.466572	11.9585	3074	23	6624	30.0522	0.993455	0.986467	1.12469e-13	7.46829e-12	rs62467615_ENSG00000229358.3
Uninfected	ENSG00000229391.3	HLA-DRB6	rs112296425	6	32521984	A	G	0.25	0.296296	-26.4168	135.967	0.92603	0.041058	0.47944	1.32922	5882	9	18878	67.1562	0.992056	0.986632	3.83044e-27	7.35632e-25	rs112296425_ENSG00000229391.3
Uninfected	ENSG00000229676.2	ZNF492	rs2915933	19	22843397	T	A	0.203125	0.429245	-3.56801	21.4662	0.201881	0.035203	0.44716	0.60174	3770	4	7268	10.5867	0.976757	0.988448	0.000270387	0.00396453	rs2915933_ENSG00000229676.2
Uninfected	ENSG00000229816.1	DDX50P1	rs7563208	2	32955629	T	C	0.442708	1.35618	-2.40793	18.7373	0.562267	1e-05	0.506009	34.5935	2192	4	3571	7.37763	0.992713	0.990897	0.00390903	0.0364986	rs7563208_ENSG00000229816.1
Uninfected	ENSG00000229852.2	RP11-398K22.12	rs7740081	6	73973719	C	T	0.34375	0.088154	-5.66655	32.4801	0.558094	0.001839	0.46993	47.1277	2219	30	5649	13.8628	0.991827	0.991565	2.155e-06	5.06166e-05	rs7740081_ENSG00000229852.2
Uninfected	ENSG00000229999.2	RP5-1042K10.10	rs9611334	22	40795242	A	G	0.166667	0.06	-5.32937	36.6313	0.340529	0.000219	0.601864	25.7701	1495	2	3282	17.1574	0.95465	0.986857	4.68417e-06	0.000102512	rs9611334_ENSG00000229999.2
Uninfected	ENSG00000230006.3	ANKRD36BP2	rs10187587	2	88991829	A	G	0.078125	0.3443	-2.94028	18.4314	0.750883	0.012992	0.47698	1.90384	1631	12	3127	8.48946	0.99264	0.97263	0.00114742	0.0136637	rs10187587_ENSG00000230006.3
[truncated: 468 more rows]

## Sheet: eGenes_IAV
Condition	EnsembleID	GeneName	rsID	Chromosome	SNPposition	Refallele	Altallele	AlleleFreq	HWEChisquare	Log_10BHqvalue	Chisquare	EffectSize	Delta_mappingErrorRate	Phi_RefAlleleMappingbias	Overdispersion	SNPIDInRegion	NofeatureSNPs	NoTestedSNPs	Loglikelihood_Null	SquaredCorPriorPost_fSNP	SaquaredCorPriorPost_rSNP	pval	padj2step	snpgene
[truncated: 3,326 more rows]
