# Supplementary material for: Single-cell genome-wide association reveals that a nonsynonymous variant in ERAP1 confers increased susceptibility to influenza virus
Source: Cell Genom. 2022 Nov 9;2(11):100207. doi: 10.1016/j.xgen.2022.100207 (PMC9718543; doi:10.1016/j.xgen.2022.100207)
Supplement: Table S4. Characteristics of the Prometheus IAV challenge and association of rs27895, related to Figure 4 [file mmc5.xlsx]

## Sheet: S4.1 Characteristics
Table S4. Characteristics of the Prometheus IAV Challenge and Association of rs27895.
Prometheus IAV Challenge Study
Age (mean, range)		37.3 (18-56)
Male Sex		0.68
Race	White	0.605263
	Black	0.0789474
	Asian	0.131579
	Mixed	0.0263158
	Other	0.157895
Symptoms reported		0.55
Total Symptom Score (mean, range)		13.2 (0-87)
H1N1 qPCR+		0.53

## Sheet: S4.2 rs27895
subjectID	rs27895 genotype	SxD-1	SxD0	SxD1	SxD2	SxD3	SxD4	SxD5	SxD6	SxD7	SxD8	SxD9	SxD10	PCR_D-1	PCR_D1	PCR_D2	PCR_D3	PCR_D4	PCR_D5	PCR_D6	PCR_D7	PCR_D8	PCR_D9	PCR_D10
PROM001	CC	0	1	2	13	5	7	6	3	2	3	1	2	0	0	0	0	0	0	0	0	0	0	0
PROM002	CT	4	2	3	14	15	20	19	20	13	5	2	2	0	0	10.38	5.14	4.41	4.04	3.37	3.53	0	0	0
PROM003	CC	0	0	0	0	0	0	0	0	0	0	0	0	0	0	0	0	0	0	0	0	0	0	0
PROM004	CC	0	0	0	0	1	1	0	0	0	0	0	0	0	0	3.35	3.18	3.22	2.5	3.44	4.43	2.1	0	0
PROM005	CC	0	0	0	0	0	9	7	2	1	0	0	0	0	0	0	5.63	3.23	3.63	0	0	0	0	0
PROM006	CC	0	0	3	3	9	4	1	1	1	0	0	0	0	0	0	5.62	3.45	3.37	3.77	0	0	0	0
PROM007	CC	0	0	0	0	0	0	0	0	0	0	0	0	0	0	0	2.94	3	2.99	0	0	0	0	0
PROM008	CT	1	4	1	1	2	4	3	2	1	0	0	0	0	0	0	3.39	4.66	2.2	0	0	0	0	0
PROM009	CC	0	0	4	12	8	4	2	2	2	1	1	2	0	0	0	4.1	2.34	1.1	0	0	0	0	0
PROM010	CC	0	0	3	3	1	3	1	0	0	1	0	1	0	0	0	3.1	3.33	2.2	0	0	0	0	0
PROM011	CC	0	0	0	0	0	2	10	9	5	0	0	0	0	0	4.1	4.2	3	2.1	0	0	0	0	0
PROM012	CC	0	0	0	0	0	0	0	0	0	0	0	0	0	0	0	0	0	0	0	0	0	0	0
PROM013	CC	0	0	7	1	1	1	1	0	0	0	0	0	0	0	0	0	0	0	0	0	0	0	0
PROM014	CC	0	10	26	9	2	4	5	2	10	2	1	4	0	0	0	4.18	3.98	4.74	4.13	4.2	0	0	0
PROM015	CT	1	0	1	5	8	10	16	14	3	1	0	0	0	0	0	4.2	4	3.13	4.12	0	0	0	0
PROM016	CC	0	0	7	2	7	1	0	0	0	0	0	0	0	0	0	0	0	0	0	0	0	0	0
PROM017	CC	0	3	0	1	0	0	1	1	1	2	0	0	0	0	0	0	0	0	0	0	0	0	0
PROM018	CC	1	0	0	0	0	0	0	0	0	0	0	0	0	0	0	0	0	0	0	0	0	0	0
PROM019	CC	0	0	0	0	0	0	0	0	0	0	0	0	0	0	0	0	0	0	0	0	0	0	0
PROM020	CC	0	0	0	0	0	0	0	0	0	1	0	0	0	0	0	0	0	0	0	0	0	0	0
PROM021	CC	0	0	0	2	0	2	1	1	3	3	1	2	0	0	0	0	0	0	0	0	0	0	0
PROM022	CC	0	0	1	0	0	0	0	0	3	1	0	0	0	0	0	0	0	0	0	0	0	0	0
PROM023	CC	0	4	3	3	1	0	0	0	0	0	0	0	0	0	0	0	0	0	0	0	0	0	0
PROM024	CC	0	0	0	0	0	0	0	0	0	0	0	0	0	0	0	0	0	0	0	0	0	0	0
PROM025	CT	0	1	0	0	0	0	0	0	0	0	0	0	0	0	0	0	0	0	0	0	0	0	0
PROM026	CC	0	2	0	2	2	4	1	1	0	1	0	0	0	0	0	0	0	0	0	0	0	0	0
PROM027	CC	0	0	0	9	7	6	9	5	4	0	0	0	0	0	3.07	3.16	3.56	3.58	3.79	3.75	3.7	0	0
PROM028	CC	0	0	0	0	3	0	1	0	0	0	1	0	0	0	0	0	0	0	0	0	0	0	0
PROM029	CC	1	2	4	5	3	1	0	0	0	0	4	0	0	0	0	0	0	0	0	0	0	0	0
PROM030	CC	0	1	1	0	0	0	0	0	0	0	0	0	0	0	0	0	0	0	0	0	0	0	0
PROM031	CC	0	3	1	3	2	0	1	3	1	1	0	1	0	0	0	0	0	0	0	0	0	0	0
PROM032	CC	0	1	1	2	0	0	2	0	0	0	0	0	0	0	0	0	0	0	0	0	0	0	0
PROM033	CC	0	0	0	1	0	2	1	0	0	0	0	0	0	0	0	0	0	0	0	0	0	0	0
PROM034	CC	0	0	0	0	0	3	3	1	1	0	0	0	0	0	2.98	2.8	2.29	1.88	1.71	0	0	0	0
PROM035	CC	4	6	6	6	5	4	2	2	1	0	0	0	0	0	0	0	0	0	0	0	0	0	0
PROM037	CC	0	1	0	0	0	0	0	0	0	0	0	0	0	0	0	0	0	0	0	0	0	0	0
PROM038	CC	7	7	8	4	2	2	2	3	2	2	2	2	0	0	0	0	0	0	0	0	0	0	0
PROM039	CC	1	0	0	1	0	0	0	0	0	0	0	0	0	0	0	0	0	0	0	0	0	0	0
